# Supplementary material for: Vitamin D Modulation of Mitochondrial Oxidative Metabolism and mTOR Enforces Stress Adaptations and Anticancer Responses
Source: JBMR Plus. 2021 Dec 1;6(1):e10572. doi: 10.1002/jbm4.10572 (PMC8771003; doi:10.1002/jbm4.10572)
Supplement: Supplementary file 5 [file JBM4-6-e10572-s005.xlsx]

## Sheet: DEGs
Row-names	Symbol	VitD24hr-Veh24hr___log2FoldChange	VitD24hr-Veh24hr___padj	VitD48hr-Veh48hr___log2FoldChange	VitD48hr-Veh48hr___padj	data	Veh24hr1	Veh24hr2	VitD24hr1	VitD24hr2	Veh48hr1	Veh48hr2	VitD48hr1	VitD48hr2
ENSG00000000457	SCYL3	-0.474615	0.807913	-0.68393	0.593027		5.27724	4.72322	4.40065	4.82454	4.86508	4.81602	3.72439	4.64508
ENSG00000000460	C1orf112	-0.0514056	NA	-2.97049	0.299514		3.40085	3.97641	3.65086	3.69187	2.74285	3.5917	2	2.38861
ENSG00000000971	CFH	-1.52617	0.0460508	-1.45438	0.0535391		5.34868	5.94569	4.40065	4.27892	5.66375	6.17947	4.98427	4.23561
ENSG00000001036	FUCA2	0.0211397	0.973634	0.446711	0.025882		11.4157	11.3305	11.4159	11.374	10.9158	11.3505	11.6485	11.5401
ENSG00000001460	STPG1	1.62414	NA	-2.03647	NA		2.21916	2	2	2.68562	3.08574	2.32395	2	2.38861
ENSG00000001461	NIPAL3	1.63544	NA	-2.4298	NA		2.21916	2.61698	3.32086	2.68562	2.74285	2	2	2
ENSG00000001561	ENPP4	0.256598	0.749498	0.642087	0.108754		7.62154	7.65431	7.85623	7.92177	7.40281	8.48977	8.69947	8.65608
ENSG00000001617	SEMA3F	-0.302748	NA	-3.07427	NA		2.98866	2.61698	2.71551	2.68562	3.23079	3.328	2	2.38861
ENSG00000001629	ANKIB1	0.188688	0.618871	-0.219545	0.420376		10.9459	10.7951	11.076	11.0468	11.0965	11.5738	11.1698	11.1001
ENSG00000001630	CYP51A1	1.37047	0.00612289	1.92159	2.78936e-05		5.06739	6.04231	7.1038	6.6746	5.50164	5.46862	7.53357	7.05094
ENSG00000002016	RAD52	0.467785	NA	0.244997	0.922961		3.30831	3.87512	4.07393	3.7797	3.59475	3.328	3.88303	3.34805
ENSG00000002549	LAP3	-0.0244132	0.967375	-0.011034	0.979855		11.415	11.3364	11.4281	11.2722	11.2869	11.6137	11.5177	11.3759
ENSG00000002586	CD99	-0.211933	NA	0.168427	0.940904		3.56982	3.51995	3.19164	3.59835	4.05064	3.91431	4.38536	3.79622
ENSG00000002587	HS3ST1	-1.07063	NA	-0.978437	NA		2.86416	2	2	2.49118	3.08574	2.81169	2	2.94666
ENSG00000002746	HECW1	0.323941	0.868126	0.531597	0.618346		4.04162	5.25378	5.19106	4.82454	5.55773	5.09638	5.927	5.74043
ENSG00000002822	MAD1L1	-0.499331	0.759497	0.506177	0.633949		4.60544	4.83534	4.14546	4.4493	5.03276	5.40146	5.96298	5.36093
ENSG00000002834	LASP1	-0.320377	NA	-1.14466	0.595049		2.86416	4.46888	3.74598	3.49834	3.97026	3.70744	2.82223	3.34805
ENSG00000002919	SNX11	-0.440901	NA	-0.0243376	0.994003		3.9218	2.84839	3.43945	3.01005	4.05064	3.46587	3.88303	3.66173
ENSG00000003056	M6PR	-0.248197	NA	-2.51395	NA		2.21916	3.2229	2.27979	3.01005	2.29218	2.58834	2	2
ENSG00000003096	KLHL13	-3.78095	NA	-1.9802	NA		2	3.04776	2	2	2	2.58834	2	2
ENSG00000003137	CYP26B1	-0.91107	NA	-2.21796	0.262777		4.15225	3.76616	3.43945	3.27475	3.79469	3.70744	2.46892	2.69445
ENSG00000003249	DBNDD1	-1.43438	NA	-1.77558	NA		2.98866	3.51995	2.71551	2.49118	2.92445	2.32395	2	2.38861
ENSG00000003393	ALS2	-0.128625	0.961743	-0.0693941	0.970813		5.12278	4.83534	4.97245	4.78264	4.26794	4.81602	4.02593	4.84453
ENSG00000003402	CFLAR	-1.25241	NA	0.0711629	0.984656		2.7279	3.76616	2.71551	2.68562	3.59475	3.00506	3.72439	2.94666
ENSG00000003436	TFPI	-0.153407	NA	1.08768	NA		3.20942	2	2.27979	3.01005	3.23079	2	3.72439	2.69445
ENSG00000003509	NDUFAF7	0.050614	0.985057	-0.556687	0.699789		4.71763	4.53679	4.45797	4.86526	4.45676	4.70899	4.02593	4.23561
ENSG00000003756	RBM5	-0.0555846	0.964937	1.33303	9.79948e-05		6.66928	6.54929	6.55288	6.56762	6.74505	6.41902	7.65949	8.08264
ENSG00000004059	ARF5	0.0817171	0.882842	-0.0592103	0.872711		9.43269	9.39492	9.58265	9.40362	9.84537	10.0143	9.85928	9.88607
ENSG00000004139	SARM1	0.0761761	0.926655	-0.204249	0.618866		8.10684	8.3596	8.48205	8.11567	8.51877	8.50584	8.33096	8.29064
ENSG00000004142	POLDIP2	-0.417359	0.83207	-0.497309	0.711146		5.54395	5.25378	4.27869	5.52925	5.50164	4.70899	5.11792	4.23561
ENSG00000004455	AK2	1.10268	0.513647	-0.506477	0.782161		2.98866	4.60165	5.01126	4.69499	4.86508	4.09519	3.88303	4.32733
ENSG00000004478	FKBP4	-0.261421	0.893696	-0.162617	0.903893		5.48175	5.08258	5.19106	4.94341	4.90886	5.05327	4.83695	4.84453
ENSG00000004660	CAMKK1	0.300697	NA	2.40649	NA		2.98866	2.61698	3.32086	2.49118	2.53504	2	3.34271	2.94666
ENSG00000004766	VPS50	-1.20116	NA	-0.668231	0.821025		3.40085	3.6483	2	3.39087	3.69818	4.00758	4.02593	2.38861
ENSG00000004776	HSPB6	-1.30345	NA	-0.327943	0.912772		3.9218	3.76616	3.43945	2.49118	3.08574	3.5917	3.54614	2.69445
ENSG00000004777	ARHGAP33	-2.20806	NA	-0.448625	NA		2.86416	4.32264	2.27979	2.85694	3.48333	2	2.46892	2.94666
ENSG00000004779	NDUFAB1	0.414218	NA	-0.91392	0.692509		3.56982	3.04776	2.89226	4.08568	4.19908	3.5917	2.82223	3.66173
ENSG00000004799	PDK4	5.23919	3.04562e-196	7.18244	0		6.81933	6.73421	11.7458	12.1621	7.55523	7.54127	14.6634	14.7355
ENSG00000004866	ST7	-2.01587	NA	0	NA		2.40938	3.2229	2	2.49118	2	2	2	2
ENSG00000004897	CDC27	-1.90447	NA	1.42662	NA		2.57741	3.04776	2	2.49118	2.92445	2	3.34271	2.94666
ENSG00000004961	HCCS	-0.209148	0.937557	-0.698275	0.634421		4.52548	4.88829	4.61742	4.4493	4.19908	4.53191	3.88303	3.79622
ENSG00000005020	SKAP2	0.418735	NA	0.00892626	NA		2.57741	2.34122	2.51404	2.68562	2.53504	3.46587	2	3.66173
ENSG00000005022	SLC25A5	-0.0185327	0.975137	0.600706	0.000450977		12.362	12.2723	12.3144	12.2845	12.0683	12.4762	12.8583	12.9144
ENSG00000005073	HOXA11	0.0497248	0.96482	-1.05597	0.00152		7.5117	7.32999	7.43883	7.51144	7.58252	7.70339	6.39036	6.80192
ENSG00000005075	POLR2J	-0.75503	0.328655	-1.19853	0.0727536		6.28824	6.4471	5.52193	5.7841	5.92058	5.62399	4.27521	5.01972
ENSG00000005156	LIG3	0.300426	0.812008	0.73872	0.225224		5.62292	5.33231	5.95916	5.55437	5.66375	6.13881	6.67697	6.55869
ENSG00000005175	RPAP3	-0.353508	NA	-2.09089	0.23932		4.04162	3.97641	3.19164	4.15301	3.23079	4.7635	2.46892	3.16127
ENSG00000005187	ACSM3	-0.0929992	NA	-3.44343	NA		2.7279	2	2.71551	2	3.08574	2.32395	2	2
ENSG00000005206	SPPL2B	0.0201772	0.99017	-0.0138751	0.990105		6.42674	6.4471	6.49928	6.4114	6.43651	5.62399	6.22243	5.92792
ENSG00000005302	MSL3	-3.1243	NA	1.05856	NA		2.57741	3.2229	2	2.26639	2.53504	2	2	2.94666
ENSG00000005339	CREBBP	-0.803113	NA	-0.290839	0.936434		3.30831	3.97641	3.19164	3.14847	3.08574	2.58834	2.46892	2.94666
ENSG00000005421	PON1	1.42643	NA	-3.68294	NA		2	2	2	2.26639	3.08574	2.58834	2	2
ENSG00000005436	GCFC2	-0.825923	NA	-1.33688	NA		2.86416	2.34122	2.51404	2.26639	3.23079	2.58834	2.82223	2
ENSG00000005469	CROT	-2.14501	0.0426377	-1.30399	0.296553		4.71763	5.47762	3.19164	3.69187	4.99263	4.33001	3.72439	3.66173
ENSG00000005483	KMT2E	0.347966	NA	0	NA		2.86416	2.84839	2.71551	3.27475	2	2	2	2
ENSG00000005486	RHBDD2	-0.353184	0.914279	-0.123186	0.958658		3.98296	4.32264	3.83522	3.94079	3.88514	3.70744	4.02593	3.34805
ENSG00000005513	SOX8	0.819217	NA	-0.614092	0.772208		3.10326	3.2229	3.43945	3.86249	4.33367	4.00758	4.15595	3.16127
ENSG00000005810	MYCBP2	-3.77464	NA	-2.46939	NA		2	3.04776	2	2	2.53504	2.32395	2	2
ENSG00000005812	FBXL3	0.0347913	NA	0.219006	0.938314		3.64742	3.6483	3.65086	3.69187	3.23079	3.17555	3.10582	3.5134
ENSG00000005882	PDK2	-4.15164	NA	-3.89039	NA		2.86416	2.61698	2	2	3.08574	2.81169	2	2
ENSG00000005884	ITGA3	0.936012	NA	1.21342	NA		2.86416	2	2.89226	2.85694	2.53504	2.58834	2	3.66173
ENSG00000005889	ZFX	-1.3747	NA	-4.70653	0.0610287		3.98296	3.97641	2.71551	3.39087	3.48333	3.328	2	2
ENSG00000005893	LAMP2	0.773677	0.125734	0.25411	0.710262		6.41569	7.02175	7.36583	7.60458	6.90494	7.83647	7.50944	7.84729
ENSG00000006015	REX1BD	-0.351238	0.78513	0.140177	0.897667		6.06604	6.25886	5.95916	5.69655	5.98335	5.29447	5.35299	6.14513
ENSG00000006016	CRLF1	-0.9172	0.000570394	-0.44005	0.16144		8.46934	8.96974	8.03638	7.59251	9.53028	9.65751	9.27623	9.03162
ENSG00000006025		1.2569	NA	3.18718	NA		2.86416	2	3.0497	3.01005	2	2.32395	3.54614	2.38861
ENSG00000006042	TMEM98	1.70016	NA	-4.06969	0.120544		2.21916	2.84839	3.43945	3.14847	4.19908	3.70744	2.46892	2
ENSG00000006047	YBX2	0.340334	NA	2.87736	0.0460791		3.56982	3.04776	3.0497	3.94079	2.92445	2.58834	4.75724	4.49494
ENSG00000006062	MAP3K14	-0.16045	NA	-4.1868	NA		3.48781	2	2.89226	2.85694	3.48333	2.58834	2	2
ENSG00000006327	TNFRSF12A	-0.0717478	0.894417	0.643105	0.000180289		12.7094	12.6864	12.6821	12.5683	12.1983	12.5137	13.1458	12.8542
ENSG00000006377	DLX6	-0.361584	NA	-0.965483	0.648952		3.20942	2.84839	3.0497	2.68562	3.48333	4.91565	4.02593	3.16127
ENSG00000006453	BAIAP2L1	1.03634	4.23646e-09	2.05264	8.40989e-35		8.9623	8.89731	9.98975	9.93284	8.69165	8.9873	10.9777	10.7954
ENSG00000006459	KDM7A	0.218774	0.904704	0.751615	0.312457		4.85482	5.0364	4.89154	5.33997	5.63797	5.21847	6.19244	6.09382
ENSG00000006468	ETV1	-4.173	NA	-2.98101	NA		2.40938	3.04776	2	2	2	3.00506	2	2
ENSG00000006530	AGK	-2.64845	NA	1.53907	NA		3.20942	3.87512	2.51404	2.26639	2.53504	2.58834	3.34271	3.16127
ENSG00000006607	FARP2	0.401005	NA	-0.290757	NA		2.98866	2.61698	2	3.59835	3.23079	3.328	2.82223	3.34805
ENSG00000006625	GGCT	0.305245	NA	0.469133	0.859997		3.20942	4.15989	3.65086	4.21734	3.23079	3.17555	4.02593	2.69445
ENSG00000006638	TBXA2R	-1.30351	NA	-1.8893	0.289683		2.98866	4.24356	2.71551	3.14847	4.05064	4.4677	3.10582	2.94666
ENSG00000006652	IFRD1	1.04005	NA	0.359984	0.875842		2.7279	3.2229	3.65086	3.49834	3.69818	3.81458	3.88303	4.13766
ENSG00000006695	COX10	0.229034	0.619128	0.765841	0.00128863		9.3261	9.37418	9.66711	9.48263	8.87113	9.40021	9.73735	10.0798
ENSG00000006712	PAF1	-0.846853	0.656411	0.351905	0.84789		4.09799	4.83534	3.43945	4.15301	3.88514	4.4005	4.38536	4.49494
ENSG00000006756	ARSD	0.844533	NA	0.0330305	0.9903		3.10326	2.84839	3.65086	3.27475	3.97026	4.00758	4.4877	3.34805
ENSG00000006788	MYH13	4.18162	0.000298684	2.43014	0.0421179		2.7279	2.34122	5.15685	5.45115	3.23079	2.58834	4.83695	4.32733
ENSG00000006837	CDKL3	-2.2997	NA	0.791899	NA		3.30831	2.61698	2.27979	2.26639	2.53504	3.00506	3.54614	2.69445
ENSG00000007047	MARK4	-0.124856	NA	-2.29305	NA		2.86416	2.34122	2	3.01005	2.92445	2.81169	2	2.38861
ENSG00000007080	CCDC124	-0.880209	0.619128	0.111427	0.956523		4.56601	4.39761	3.91925	3.69187	4.12677	4.09519	4.15595	4.23561
ENSG00000007168	PAFAH1B1	0.2161	0.949783	-0.117246	0.956652		3.85794	3.97641	3.91925	4.21734	3.88514	4.4677	4.38536	3.79622
ENSG00000007171	NOS2	-0.778882	0.783849	-1.53948	0.394787		4.3509	4.83534	4.66688	2.68562	3.88514	4.33001	2.46892	3.5134
ENSG00000007202	KIAA0100	-0.447964	NA	1.02962	NA		2.86416	2.34122	2	2.85694	3.08574	2.32395	2	3.91923
ENSG00000007255	TRAPPC6A	3.76512	NA	2.49692	NA		2	2	2.71551	2.49118	2.53504	2	3.72439	2.38861
ENSG00000007314	SCN4A	-3.69702	NA	0	NA		2.98866	2	2	2	2	2	2	2
ENSG00000007341	ST7L	-0.364005	NA	1.1062	0.660465		3.10326	3.87512	3.32086	3.27475	3.36258	2.32395	3.10582	3.91923
ENSG00000007372	PAX6	0.930868	NA	0.0202309	NA		2.21916	2.61698	3.0497	2.26639	2.74285	3.00506	2.82223	2.94666
ENSG00000007376	RPUSD1	0.953663	NA	-0.507075	0.884797		3.30831	3.2229	4.21361	3.49834	2.53504	3.00506	2.46892	2.69445
ENSG00000007384	RHBDF1	-0.998919	0.618871	0.661296	0.718807		4.20453	4.72322	3.65086	3.7797	4.26794	3.00506	3.88303	4.57196
ENSG00000007392	LUC7L	-0.896513	NA	0.820063	0.673819		3.48781	3.97641	3.43945	2.85694	3.23079	3.91431	4.27521	4.13766
ENSG00000007520	TSR3	0.0627146	0.934648	0.340675	0.260796		9.22847	9.50709	9.52179	9.34184	9.25932	9.48983	9.94047	9.45919
ENSG00000007545	CRAMP1	0.0869798	0.859449	0.577879	0.000722481		10.1941	10.0288	10.1264	10.2736	10.1467	10.2556	10.8038	10.7526
ENSG00000007866	TEAD3	0.166097	0.670876	0.694279	0.00014401		9.56481	9.61117	9.8602	9.63758	9.46579	9.64849	10.2223	10.2782
ENSG00000007944	MYLIP	-4.10118	NA	-1.90883	NA		2	3.2229	2	2	2.29218	2.32395	2	2
ENSG00000007968	E2F2	-0.112094	NA	-0.49148	NA		2.98866	2.84839	2.71551	3.01005	2.29218	2.32395	2	2.38861
ENSG00000008018	PSMB1	-0.0784197	0.868302	-0.446745	0.0108591		12.8368	12.7128	12.7543	12.6393	12.7464	13.0655	12.5171	12.4178
ENSG00000008086	CDKL5	-0.325623	0.813832	0.788429	0.255301		5.39442	5.99481	5.25714	5.55437	5.35109	5.73726	6.03234	6.50077
ENSG00000008130	NADK	1.6696	NA	2.94423	NA		2.98866	2	3.32086	3.49834	2.29218	2	3.34271	2.38861
ENSG00000008283	CYB561	-1.68982	NA	-0.885828	NA		2	3.2229	2	2.49118	2.29218	2	2	2
ENSG00000008294	SPAG9	-1.3685	NA	-3.5378	NA		2.40938	3.76616	2.51404	2.68562	2.29218	3.17555	2	2
ENSG00000008300	CELSR3	0.123929	0.931048	0.142049	0.868036		5.67943	6.0883	6.14516	5.84645	6.4807	6.40194	6.65514	6.50077
ENSG00000008323	PLEKHG6	0.891016	NA	-3.30542	NA		2.40938	2	2.71551	2	2	3.17555	2	2
ENSG00000008382	MPND	0.454855	NA	0.383156	NA		2.7279	2.61698	2.27979	3.27475	2	2.58834	2	2.69445
ENSG00000008394	MGST1	0.389569	NA	4.84368	NA		2.7279	2.84839	3.32086	2.49118	2	2	3.54614	2.69445
ENSG00000008405	CRY1	-0.790605	NA	-0.745159	NA		3.20942	2.84839	2.27979	3.01005	2.53504	3.17555	2.46892	2.69445
ENSG00000008438	PGLYRP1	-1.67379	NA	-2.13379	0.403551		3.56982	4.53679	3.32086	2.68562	3.69818	2.81169	2.46892	2.38861
ENSG00000008441	NFIX	-0.148856	NA	-0.201359	NA		3.20942	2.34122	3.0497	2.49118	3.69818	2.32395	3.54614	2.38861
ENSG00000008513	ST3GAL1	1.43638	0.00196461	-0.294463	0.736445		5.91732	5.70126	7.16533	7.21326	5.83238	5.70977	5.8901	5.01972
ENSG00000008710	PKD1	-0.189179	0.936061	0.941391	0.343005		4.64381	5.12732	4.93256	4.5019	4.6237	4.17779	5.18038	5.27139
ENSG00000008838	MED24	0.432572	NA	1.65802	0.361989		4.39656	2.61698	4.21361	4.01505	3.36258	2.58834	3.54614	4.49494
ENSG00000008853	RHOBTB2	-1.90301	NA	2.1017	NA		2	3.37906	2.27979	2.26639	2.29218	2	2.46892	2.69445
ENSG00000008869	HEATR5B	-0.596765	NA	-0.981265	0.724628		3.30831	3.2229	2.71551	3.14847	2.92445	4.00758	2.46892	3.34805
ENSG00000008952	SEC62	-0.173378	0.901454	-0.824437	0.128923		5.90157	6.13287	5.97888	5.71894	6.57883	6.84264	5.77339	6.06746
ENSG00000008988	RPS20	-0.690618	0.619696	-1.04498	0.265031		5.17613	4.72322	4.27869	4.5019	5.14685	5.76424	4.4877	4.64508
ENSG00000009335	UBE3C	0.254242	NA	-2.38865	0.316489		3.20942	3.51995	3.65086	3.39087	3.23079	3.70744	2.46892	2.38861
ENSG00000009413	REV3L	0.962605	0.249217	0.97791	0.148212		4.78786	4.24356	5.32032	5.47766	5.73845	5.09638	6.33653	6.39875
ENSG00000009724	MASP2	-0.549129	0.759497	-1.55253	0.104905		5.22757	5.25378	4.07393	5.2195	5.89903	4.91565	4.4877	3.79622
ENSG00000009780	FAM76A	-0.506043	NA	0.294266	0.926241		3.72106	2.61698	2.27979	3.49834	3.59475	3.17555	3.34271	3.79622
ENSG00000009844	VTA1	0.437404	0.788979	-1.18568	0.195822		5.43875	5.33231	6.24624	5.12205	5.50164	5.17891	4.75724	3.79622
ENSG00000010072	SPRTN	-1.66969	0.107646	-0.609418	0.670319		4.85482	5.33231	3.65086	3.86249	4.67532	4.65235	4.4877	3.79622
ENSG00000010219	DYRK4	-1.71749	NA	-0.54488	NA		3.72106	3.76616	2	3.27475	2.53504	2.58834	2	2.69445
ENSG00000010244	ZNF207	-1.07036	NA	-2.88024	NA		3.48781	3.87512	3.54902	2.26639	2.74285	2.32395	2	2
ENSG00000010256	UQCRC1	-3.40604	NA	3.01257	NA		3.40085	2.61698	2.27979	2	2.29218	2.32395	3.72439	3.34805
ENSG00000010278	CD9	-0.0133579	NA	0.0996598	NA		2.86416	2	2.89226	2	2.92445	2.58834	3.34271	2
ENSG00000010292	NCAPD2	-0.385082	0.0431584	0.066015	0.834141		13.5747	13.5521	13.1591	13.1977	13.0275	13.3925	13.2836	13.2911
ENSG00000010318	PHF7	0.190692	NA	-0.850449	0.720282		3.98296	4.15989	4.34096	4.08568	3.69818	3.17555	2	3.5134
ENSG00000010322	NISCH	-0.416114	0.891291	-0.546471	0.775162		4.20453	4.60165	4.14546	4.01505	4.86508	3.328	3.54614	4.13766
ENSG00000010810	FYN	2.47054	NA	0.82103	0.795899		2	2.84839	3.74598	3.39087	3.48333	2.32395	3.10582	3.79622
ENSG00000010818	HIVEP2	0.224059	NA	-0.786908	NA		2.57741	2	2.27979	2.49118	3.36258	2.32395	2.82223	2.38861
ENSG00000011007	ELOA	-0.321248	0.133095	-0.016206	0.966328		11.5405	11.5451	11.2909	11.1498	11.3161	11.6151	11.4677	11.446
ENSG00000011021	CLCN6	-0.522895	NA	-3.05325	NA		3.20942	2.84839	3.19164	2.26639	3.97026	2	2.46892	2
ENSG00000011028		-0.375763	0.210354	-0.276453	0.347192		9.77607	10.2611	9.6942	9.62874	10.6835	10.7799	10.6301	10.2623
ENSG00000011198	ABHD5	0.0570623	NA	0.615964	0.816507		2.98866	2.84839	2.89226	3.01005	3.08574	3.46587	3.54614	3.79622
ENSG00000011243	AKAP8L	-0.35262	NA	-0.0201208	NA		2.86416	3.51995	2.71551	3.27475	2.92445	3.17555	3.34271	2.69445
ENSG00000011258	MBTD1	-0.737713	NA	-1.36703	NA		3.79113	3.2229	3.19164	3.01005	2.53504	3.17555	2	2.69445
ENSG00000011260	UTP18	0.41172	0.36736	0.468643	0.203525		7.44807	7.55136	7.88264	7.92177	7.50619	8.13924	8.33096	8.30199
ENSG00000011275	RNF216	-0.365325	NA	1.13281	0.648316		3.79113	3.97641	3.74598	3.49834	3.23079	2.32395	2.46892	4.03258
ENSG00000011295	TTC19	-2.70251	NA	2.44859	NA		2	2.61698	2	2	2	2.58834	3.10582	3.34805
ENSG00000011376	LARS2	0.297398	NA	-0.661073	0.849512		3.72106	2	3.54902	3.01005	3.69818	3.46587	2	3.79622
ENSG00000011422	PLAUR	-1.56936	NA	0.0351852	0.9903		4.25499	4.39761	3.19164	3.27475	3.59475	3.328	2.82223	3.91923
ENSG00000011451	WIZ	0.0111148	NA	-1.17204	NA		3.10326	2	2.27979	3.01005	3.36258	3.70744	2.82223	2.94666
ENSG00000011454	RABGAP1	-0.742115	NA	-3.01228	0.0675814		3.72106	4.32264	3.19164	3.7797	4.67532	4.00758	2.82223	2.38861
ENSG00000011465	DCN	0.35764	0.717876	0.175274	0.839536		5.97866	5.75927	6.1276	6.29699	6.04351	6.27636	6.25181	6.39875
ENSG00000011523	CEP68	0.371665	NA	-1.74188	0.517214		3.64742	2	2.89226	3.59835	4.19908	3.00506	2.82223	2.69445
ENSG00000011590	ZBTB32	-0.114899	0.96482	-0.254363	0.862843		5.30145	5.0364	4.61742	5.42415	5.28617	4.70899	5.24024	4.23561
ENSG00000012048	BRCA1	-0.0725776	NA	-3.98121	NA		2.40938	2.84839	2.89226	2.26639	2	3.5917	2	2
ENSG00000012171	SEMA3B	-2.89011	NA	-5.1042	NA		2.98866	2.61698	2	2.26639	4.19908	2.81169	2	2
ENSG00000012174	MBTPS2	-0.0199803	0.979726	0.104616	0.834141		9.39522	9.6092	9.54181	9.42591	9.27195	9.88504	9.44154	9.93973
ENSG00000012660	ELOVL5	0.700793	NA	-0.716024	0.829936		3.30831	3.04776	3.65086	3.59835	3.08574	3.00506	2	3.16127
ENSG00000012822	CALCOCO1	3.47037	NA	0.790378	NA		2	2	2.89226	2	2.92445	2	2	3.34805
ENSG00000012983	MAP4K5	2.83155	NA	0.274383	0.926305		2.57741	2	3.91925	3.14847	3.48333	3.5917	3.10582	4.13766
ENSG00000013016	EHD3	-0.303398	0.920448	-1.10209	0.3951		4.52548	4.07107	4.45797	3.59835	4.57018	5.40146	4.58325	3.5134
ENSG00000013275	PSMC4	-2.08946	NA	-2.90871	NA		2.57741	3.2229	2.51404	2	2.53504	2.58834	2	2
ENSG00000013288	MAN2B2	1.41966	NA	1.68804	NA		2.21916	2.84839	2.89226	3.39087	2	2.58834	2	3.34805
ENSG00000013297	CLDN11	0.0649126	NA	-1.86747	0.320776		3.98296	4.15989	4.34096	3.86249	3.48333	4.00758	2	3.16127
ENSG00000013306	SLC25A39	-0.202916	0.860554	0.796522	0.101522		6.68776	7.31072	7.03954	6.57991	6.6707	6.11804	7.07236	7.29766
ENSG00000013375	PGM3	-2.44489	NA	0.390787	NA		2.86416	2.34122	2	2.26639	3.08574	3.46587	3.54614	3.5134
ENSG00000013441	CLK1	0.350657	0.909864	-0.328922	0.872711		3.72106	4.46888	4.61742	4.15301	4.45676	3.5917	4.02593	3.66173
ENSG00000013503	POLR3B	0.0678441	NA	0.232513	0.948411		3.10326	3.51995	3.43945	3.27475	2.92445	3.00506	2	3.66173
ENSG00000013563	DNASE1L1	-0.329701	NA	0.0887808	0.980566		3.64742	3.97641	4.07393	2.85694	3.36258	2.81169	3.54614	2.69445
ENSG00000013573	DDX11	-1.9866	NA	-1.09044	NA		3.79113	3.37906	2.27979	2.85694	2.29218	2.58834	2	2.38861
ENSG00000013583	HEBP1	0.469483	0.235676	1.16832	9.66058e-06		7.88049	7.44933	8.36706	7.89744	8.02193	8.35427	9.26186	9.43877
ENSG00000013588	GPRC5A	-0.234836	0.75387	2.10499	3.84777e-13		7.23836	7.55136	7.13928	7.1974	6.34385	6.97556	8.60017	8.88463
ENSG00000014123	UFL1	0.443178	0.0325221	0.563597	0.0020715		10.8716	10.9588	11.2894	11.423	11.2069	11.6142	11.9943	11.9806
ENSG00000014138	POLA2	1.75608	NA	0.588855	NA		2.86416	2	3.43945	3.14847	2	2.81169	3.10582	2
ENSG00000014824	SLC30A9	0.514202	0.883655	-0.602846	0.771594		3.85794	2.34122	3.54902	3.7797	4.39653	4.4677	3.88303	4.03258
ENSG00000014914	MTMR11	0.146436	NA	-3.79872	0.145619		3.56982	2.84839	3.43945	3.27475	3.79469	3.70744	2	2.38861
ENSG00000014919	COX15	0.272014	NA	0.768834	NA		2.86416	3.37906	2.71551	3.69187	2.29218	3.00506	3.10582	2.94666
ENSG00000015133	CCDC88C	1.85609	0.0812661	1.87827	0.0528377		2.86416	4.07107	5.1218	4.82454	3.59475	4.09519	5.29772	5.52489
ENSG00000015153	YAF2	0.577847	0.772844	-0.512802	0.717504		4.44083	3.76616	4.45797	4.78264	5.58497	4.53191	4.38536	4.96365
ENSG00000015413	DPEP1	-0.488243	NA	-2.69238	NA		2.86416	2	2	2.68562	2.74285	3.328	2	2.38861
ENSG00000015532	XYLT2	-0.467588	0.898692	0.364015	0.884609		4.25499	4.39761	3.74598	4.15301	4.05064	2.58834	4.38536	2.69445
ENSG00000015676	NUDCD3	-0.611694	0.601523	0.578807	0.560338		5.37173	5.94569	5.19106	5.05323	4.99263	4.53191	5.40623	5.17593
ENSG00000016082	ISL1	0.495004	NA	1.22081	0.597234		3.10326	3.04776	3.43945	3.27475	3.23079	2.58834	3.34271	3.91923
ENSG00000016391	CHDH	-2.70739	NA	-1.10474	NA		2.40938	3.04776	2.27979	2	2.29218	2.58834	2	2.38861
ENSG00000016864	GLT8D1	-0.270893	NA	0.113669	0.970813		3.48781	3.76616	2	4.15301	4.05064	4.00758	3.72439	4.41357
ENSG00000017260	ATP2C1	2.86087	NA	3.52637	NA		2.21916	2	2.51404	3.01005	2	2	2.46892	2.69445
ENSG00000017797	RALBP1	0.0875047	0.868266	0.372719	0.0792234		10.8196	10.8987	11.0032	10.8879	10.886	11.2645	11.5462	11.3678
ENSG00000018189	RUFY3	0.992236	NA	-4.36186	NA		2.40938	2.61698	3.19164	2.49118	3.23079	3.17555	2	2
ENSG00000018408	WWTR1	1.52713	NA	-2.46922	NA		2.40938	2.84839	3.74598	2.85694	2.53504	3.328	2.46892	2
ENSG00000018510	AGPS	-2.26022	NA	-1.4979	NA		2.7279	3.76616	2.51404	2.26639	3.36258	2.32395	2	2.69445
ENSG00000018625	ATP1A2	-0.340964	0.881776	-0.354934	0.794244		4.78786	4.07107	4.40065	4.01505	5.52996	5.43543	5.60146	4.57196
ENSG00000019102	VSIG2	0.532675	NA	0	NA		3.10326	2	3.32086	2.26639	2	2	2	2
ENSG00000019144	PHLDB1	-1.12255	0.0155076	-0.792947	0.118397		7.4207	7.66194	6.56598	6.34097	7.88066	6.84264	6.95221	6.37745
ENSG00000019186	CYP24A1	-8.03886	4.35809e-06	-8.57201	5.66866e-07		5.25262	5.67136	2	2	6.32782	6.91666	2	2
ENSG00000019549	SNAI2	-1.15002	1.16356e-07	-1.04388	9.22236e-07		8.88631	9.1621	7.80744	7.96925	9.97589	10.3195	9.2253	9.00756
ENSG00000019582	CD74	-0.843539	NA	-1.17957	NA		3.20942	2.61698	2.71551	2.49118	2.92445	2.81169	2.82223	2
ENSG00000019991	HGF	-1.86851	5.78153e-11	-2.05103	3.07921e-11		8.30843	8.36428	6.45773	6.56762	7.87515	8.398	6.22243	6.1197
ENSG00000019995	ZRANB1	0.258527	NA	0.806335	NA		2.40938	2.61698	2	3.01005	2.29218	2.58834	2	3.16127
ENSG00000020129	NCDN	1.26121	NA	-1.76624	0.444281		3.20942	2.34122	3.74598	3.39087	3.48333	3.91431	2.46892	2.94666
ENSG00000020256	ZFP64	-0.78506	NA	-1.5734	NA		2.7279	2.84839	2.71551	2.26639	2.74285	3.328	2.82223	2
ENSG00000020426	MNAT1	-5.02916	NA	-0.503311	NA		2.7279	3.51995	2	2	2.92445	2	2	2.69445
ENSG00000020577	SAMD4A	-1.49076	NA	-2.02634	NA		2.21916	3.37906	2	2.68562	2.53504	3.00506	2.46892	2
ENSG00000021355	SERPINB1	-0.736128	NA	0.166235	0.950485		3.40085	3.51995	3.32086	2.68562	3.69818	3.5917	3.72439	3.79622
ENSG00000021488	SLC7A9	-3.41859	NA	-0.810032	NA		3.10326	3.04776	2	2.26639	3.23079	3.17555	3.34271	2
ENSG00000021762	OSBPL5	-1.40362	NA	3.60097	NA		3.40085	3.04776	2.27979	2.85694	2	2	2.82223	2.38861
ENSG00000021776	AQR	0.112621	0.839528	-0.0281997	0.948013		10.9493	10.7331	10.8867	11.0267	10.7898	11.3047	11.0263	11.0564
ENSG00000022277	RTF2	-0.794704	0.685247	1.04817	0.406383		4.30374	4.60165	3.32086	4.21734	3.69818	4.59339	4.58325	5.44524
ENSG00000022567	SLC45A4	1.59915	NA	0.154431	0.957437		2.7279	2.84839	3.65086	3.69187	3.36258	3.5917	3.10582	3.91923
ENSG00000022976	ZNF839	-0.461734	NA	-2.80713	NA		2.21916	3.37906	2.51404	2.85694	2.29218	3.70744	2.46892	2
ENSG00000023041	ZDHHC6	0.455608	NA	1.33878	0.54294		3.40085	3.04776	3.65086	3.39087	3.08574	2.58834	3.72439	3.5134
ENSG00000023228	NDUFS1	0.0981573	NA	-0.126273	NA		3.30831	2.84839	2.71551	3.49834	2.92445	3.17555	2.46892	3.34805
ENSG00000023287	RB1CC1	1.09808	NA	-1.33935	0.691836		3.56982	2	3.91925	3.39087	3.59475	2.81169	3.10582	2
ENSG00000023318	ERP44	0.368614	0.187585	0.397179	0.103402		10.5028	10.3906	10.7875	10.844	10.4872	11.0674	11.1813	11.2224
ENSG00000023445	BIRC3	3.73415	7.348e-85	4.9073	1.21298e-112		6.4377	6.4991	10.2038	10.0687	5.61171	5.76424	10.4229	10.5378
ENSG00000023516	AKAP11	-0.246784	NA	0.0987405	0.976991		3.64742	3.04776	3.65086	2.68562	3.88514	2.81169	3.34271	3.66173
ENSG00000023608	SNAPC1	0.729209	9.66283e-05	0.741769	5.49718e-05		9.31276	9.21747	10.003	9.98227	9.3633	9.68071	10.2553	10.2811
ENSG00000023734	STRAP	0.184437	0.9298	0.965658	0.233183		4.9801	4.66371	5.19106	4.78264	4.90886	4.86669	5.96298	5.52489
ENSG00000023892	DEF6	-1.11163	NA	-2.82395	NA		3.79113	3.6483	3.65086	2	2.92445	3.328	2	2.38861
ENSG00000023909	GCLM	0.698526	NA	2.27111	0.290296		2.98866	2.84839	3.32086	3.27475	2.29218	2.81169	3.34271	4.03258
ENSG00000024048	UBR2	1.0813	NA	1.35662	NA		2.57741	2.34122	2.27979	3.27475	2.74285	2	3.10582	2.69445
ENSG00000024422	EHD2	-0.327234	0.125163	-0.12536	0.648952		10.4982	10.7039	10.2421	10.3109	11.0453	11.203	11.0178	10.9842
ENSG00000024526	DEPDC1	-0.591774	0.327912	-1.03532	0.0414147		6.99289	6.92369	6.37086	6.4114	6.17483	6.46908	5.50714	5.22445
ENSG00000024862	CCDC28A	0.240707	0.686394	0.938485	0.000444257		7.13438	7.39547	7.453	7.54316	7.67417	7.95245	8.65068	8.83079
ENSG00000025293	PHF20	-2.04946	NA	-4.19063	NA		3.56982	4.07107	2.51404	2.85694	3.48333	2.58834	2	2
ENSG00000025434	NR1H3	-0.166489	NA	1.05196	NA		2.7279	2	2	2.68562	2.92445	2	2	3.5134
ENSG00000025770	NCAPH2	-0.242226	NA	2.7435	0.213537		3.56982	4.07107	3.32086	3.94079	2.53504	2.32395	2	4.49494
ENSG00000025772	TOMM34	1.93273	NA	-2.47176	NA		2	2.61698	3.43945	2.26639	2.53504	2.32395	2	2
ENSG00000025796	SEC63	0.730674	0.0566243	0.129148	0.834728		7.10717	6.67516	7.44593	7.7905	7.54832	7.9108	7.75493	7.9662
ENSG00000025800	KPNA6	-1.00795	NA	-1.49425	NA		2.86416	3.2229	3.0497	2	2.53504	2.58834	2	2.38861
ENSG00000026025	VIM	0.970379	NA	-1.68863	0.518039		2.86416	2.84839	3.91925	2.49118	4.26794	2.81169	3.10582	2.38861
ENSG00000026103	FAS	-0.594149	NA	0.65216	0.829936		4.15225	3.37906	3.91925	2.68562	2.53504	3.17555	2.82223	3.5134
ENSG00000026297	RNASET2	-0.469809	NA	-0.518472	0.801392		3.72106	4.07107	3.32086	3.7797	4.45676	3.70744	3.54614	3.91923
ENSG00000026508	CD44	-1.35814	0.0220612	-1.57425	0.0125904		6.37064	6.64471	4.93256	5.50368	6.17483	5.79073	4.83695	4.32733
ENSG00000026559	KCNG1	0.853905	0.188122	1.02181	0.08843		6.05184	5.44264	6.69078	6.50457	5.38248	5.05327	6.39036	5.92792
ENSG00000026652	AGPAT4	-0.620465	NA	0.831733	0.733318		3.72106	3.51995	3.43945	3.01005	2.92445	3.17555	3.72439	3.34805
ENSG00000027075	PRKCH	-1.30015	NA	-0.885368	NA		2	3.04776	2.51404	2	2.29218	2	2	2
ENSG00000027644	INSRR	-0.604046	NA	-1.77105	NA		2	3.2229	2.89226	2	2.29218	3.00506	2.46892	2
ENSG00000027847	B4GALT7	-0.0504351	0.98641	-0.397779	0.828976		4.30374	4.39761	4.27869	4.33798	4.26794	4.00758	4.02593	3.66173
ENSG00000028137	TNFRSF1B	-0.297539	NA	-0.633995	NA		2.98866	3.04776	2.89226	2.85694	3.08574	2	2.82223	2
ENSG00000028277	POU2F2	0.617804	NA	1.03786	0.703228		2.57741	3.2229	3.32086	3.14847	2.92445	2.81169	3.34271	3.5134
ENSG00000028310	BRD9	-0.00774856	0.997687	0.437477	0.835463		3.72106	4.88829	4.14546	4.60168	3.69818	3.328	3.72439	3.91923
ENSG00000028528	SNX1	-1.42724	NA	-3.68989	NA		3.85794	3.76616	2.89226	3.01005	3.08574	2.58834	2	2
ENSG00000029364	SLC39A9	0.818425	NA	0.32526	NA		2.40938	3.51995	3.54902	3.49834	2.74285	2.58834	3.34271	2
ENSG00000029639	TFB1M	3.05164	NA	2.70202	NA		2	2	2.71551	2	2.53504	2	3.88303	2.38861
ENSG00000029993	HMGB3	0.211993	NA	-0.474113	NA		2.7279	2.84839	3.0497	2.68562	3.08574	3.46587	3.10582	2.94666
ENSG00000030066	NUP160	0.126332	NA	-1.51805	0.509785		3.30831	3.37906	3.65086	3.14847	3.48333	3.70744	3.10582	2.38861
ENSG00000030110	BAK1	-0.936002	NA	0.564472	NA		2.21916	3.04776	2.51404	2.26639	2	2.32395	2.46892	2
ENSG00000030419	IKZF2	-2.19274	NA	-0.940425	NA		2.40938	3.37906	2.27979	2.26639	2	2.32395	2	2
ENSG00000030582	GRN	-0.423129	NA	0.815583	0.710652		3.40085	2.61698	3.19164	2.49118	3.88514	3.328	4.02593	4.41357
ENSG00000031003	FAM13B	-0.3542	NA	-2.67966	NA		4.04162	2.34122	3.32086	3.14847	2.74285	3.328	2	2.38861
ENSG00000031081	ARHGAP31	0.42881	0.737144	-0.861808	0.220696		5.37173	5.54513	5.85632	5.84645	6.35972	6.40194	4.75724	6.06746
ENSG00000031698	SARS	0.480781	0.565364	0.674697	0.265745		5.96357	6.84551	6.84914	6.98287	6.12001	6.00947	6.30884	7.01
ENSG00000032219	ARID4A	1.14743	NA	-0.0601905	NA		2	2.84839	2.51404	3.14847	3.08574	2.32395	2.46892	2.94666
ENSG00000032389	EIPR1	-1.04068	NA	-3.72603	NA		3.48781	2.34122	2.27979	2.85694	2.74285	3.00506	2	2
ENSG00000032444	PNPLA6	0.962421	0.598939	-0.503891	0.755411		3.30831	3.51995	3.99866	4.15301	4.77332	4.70899	4.58325	4.03258
ENSG00000033011	ALG1	-2.69408	NA	0.479765	NA		3.20942	2	2	2.26639	2.53504	2	2	2.69445
ENSG00000033030	ZCCHC8	-0.568553	NA	0.583297	NA		3.40085	2.84839	2.89226	2.85694	2.53504	2.32395	2.82223	2.38861
ENSG00000033050	ABCF2	-0.0110061	0.987187	-0.276739	0.324187		9.49568	9.58735	9.58908	9.46948	9.1856	9.53557	9.12566	9.06532
ENSG00000033100	CHPF2	0.170406	0.763341	0.000104368	0.999982		8.42595	8.72243	8.88087	8.59876	8.96744	9.11855	9.18017	8.89964
ENSG00000033170	FUT8	-1.74824	NA	-1.46284	NA		3.48781	2.34122	2.51404	2.26639	2.74285	2.32395	2	2.38861
ENSG00000033178	UBA6	0.158286	0.967385	-1.61133	0.337347		4.44083	2.84839	3.74598	4.21734	4.05064	4.59339	2.82223	3.5134
ENSG00000033627	ATP6V0A1	0.00990632	NA	0.879192	NA		3.10326	2.34122	3.19164	2.26639	2.74285	3.00506	3.34271	3.34805
ENSG00000033800	PIAS1	-0.311454	NA	0.411068	0.894845		3.30831	3.04776	2.71551	3.27475	3.48333	2.58834	3.34271	3.34805
ENSG00000033867	SLC4A7	0.232603	NA	-2.4007	0.250377		3.40085	3.76616	2.71551	4.33798	4.19908	3.46587	2.46892	2.69445
ENSG00000034152	MAP2K3	0.408127	NA	0.255927	NA		3.30831	2	2.27979	3.49834	2.29218	3.17555	3.10582	2.69445
ENSG00000034510	TMSB10	0.0230052	0.964937	0.204025	0.330654		15.3872	15.3167	15.4065	15.3437	15.4274	15.5592	15.8379	15.5449
ENSG00000034533	ASTE1	-0.0265858	0.992591	0.724832	0.515142		4.78786	4.53679	4.34096	4.90487	4.26794	4.86669	5.40623	5.01972
ENSG00000034677	RNF19A	-0.393667	0.902053	0.954505	0.510389		4.15225	3.37906	3.0497	3.94079	4.45676	3.70744	5.05264	4.78106
ENSG00000034693	PEX3	0.0179347	0.978757	-0.424509	0.0928972		9.40223	9.26329	9.36017	9.34724	9.38864	9.78977	9.10165	9.25244
ENSG00000034713	GABARAPL2	-0.212869	0.529209	-0.492989	0.0145879		9.88422	9.88638	9.69718	9.64929	10.2289	10.5714	9.90392	9.93245
ENSG00000034971	MYOC	0.437441	0.572072	-0.588735	0.247059		5.93291	5.75927	5.87748	6.56762	7.60265	7.30447	6.91596	6.8645
ENSG00000035115	SH3YL1	1.10911	0.553112	-0.44	0.815844		3.56982	3.2229	3.74598	4.55265	4.19908	4.53191	4.02593	4.03258
ENSG00000035141	FAM136A	0.265364	NA	1.68258	0.463448		3.10326	3.04776	2.51404	3.69187	2.92445	2.58834	3.88303	3.5134
ENSG00000035403	VCL	-0.256831	0.885112	0.533424	0.587908		6.14843	5.54513	5.6004	5.69655	5.61171	4.4677	5.85224	5.4037
ENSG00000035499	DEPDC1B	-1.49404	0.240523	-1.0557	0.470261		4.60544	5.33231	3.65086	3.94079	4.51458	4.00758	3.34271	3.66173
ENSG00000035664	DAPK2	0.400428	0.803559	0.886786	0.258221		5.22757	4.46888	5.38086	5.15527	5.47276	5.70977	6.91596	5.70667
ENSG00000035681	NSMAF	-2.18437	NA	-1.32814	NA		2.7279	2.34122	2	2.26639	3.23079	2.58834	2.82223	2
ENSG00000035687	ADSS	0.683407	0.580108	-0.0137483	0.993503		4.60544	4.83534	5.35091	5.28099	5.44329	4.7635	4.91249	5.31686
ENSG00000035862	TIMP2	0.119499	0.755815	0.196102	0.383274		13.4703	13.605	13.656	13.6611	14.0078	14.3573	14.3902	14.3881
ENSG00000036257	CUL3	2.40343	NA	4.15464	NA		2	2	2	2.49118	2	2	2	3.34805
ENSG00000036448	MYOM2	-0.668561	0.75575	-1.77242	0.128923		5.20208	3.6483	3.91925	4.27892	5.38248	4.7635	3.72439	3.66173
ENSG00000036549		0.359063	NA	2.66045	NA		2.7279	3.2229	3.43945	2.85694	2.29218	2	3.34271	2
ENSG00000036672	USP2	1.87252	NA	-4.08734	NA		2	2.34122	2.51404	2.49118	2.92445	3.17555	2	2
ENSG00000037042	TUBG2	-0.167617	0.907714	-0.318813	0.700451		6.25143	6.6136	6.49928	6.01879	6.34385	5.98674	5.6464	6.06746
ENSG00000037241	RPL26L1	1.24407	0.454257	-0.0946163	0.969196		3.64742	3.37906	4.34096	4.55265	3.69818	4.09519	3.88303	3.79622
ENSG00000037637	FBXO42	1.1494	NA	-1.04215	NA		2.98866	2	3.54902	2.49118	2.29218	4.17779	3.34271	2.38861
ENSG00000037749	MFAP3	0.372983	0.895943	-0.994683	0.525431		3.85794	4.46888	4.40065	4.55265	4.19908	4.09519	3.54614	3.34805
ENSG00000037757	MRI1	1.57199	NA	-3.89108	NA		2.7279	2	3.0497	3.01005	3.08574	2.81169	2	2
ENSG00000037897	METTL1	-0.22532	NA	1.28522	0.446031		3.20942	3.51995	2.89226	3.49834	3.59475	3.328	3.88303	4.78106
ENSG00000037965		0.371035	0.346216	-0.636504	0.0257681		7.89647	7.94417	8.46817	8.07719	8.60114	8.66105	7.88251	8.10873
ENSG00000038274	MAT2B	0.589418	NA	0.760708	0.794244		2.98866	2.84839	3.19164	3.27475	3.08574	2.81169	3.72439	2.94666
ENSG00000038358	EDC4	-0.295556	0.250371	0.119849	0.703228		10.7608	10.9164	10.6444	10.4387	10.4781	10.7096	10.8051	10.6262
ENSG00000038382	TRIO	0.217845	0.954131	1.31521	0.445697		4.15225	4.72322	4.80583	4.4493	3.48333	2.81169	2.46892	4.78106
ENSG00000038532	CLEC16A	-1.17219	NA	-0.0111343	NA		3.30831	3.2229	2.71551	2.68562	3.23079	3.00506	2.82223	3.34805
ENSG00000039123	MTREX	0.200676	0.557948	0.286675	0.221651		12.5695	12.4438	12.692	12.7253	12.3163	12.8009	12.807	12.9208
ENSG00000039139	DNAH5	1.04357	NA	-1.49753	NA		2.7279	2	2.89226	2.68562	3.08574	3.5917	3.10582	2
ENSG00000039560	RAI14	1.63177	NA	-0.265482	NA		2.21916	2	2.27979	2.49118	2.92445	3.46587	2	3.66173
ENSG00000039650	PNKP	-0.349076	0.215426	0.4299	0.0697245		9.44903	9.6151	9.29482	9.06864	9.32745	9.07072	9.62114	9.64446
ENSG00000039987	BEST2	1.44162	NA	-2.54246	0.292793		2.98866	2	3.0497	3.49834	3.97026	3.91431	2	2.94666
ENSG00000040199	PHLPP2	-0.405049	NA	-1.12958	NA		3.10326	3.2229	2.89226	3.01005	2	2.81169	2	2.38861
ENSG00000040341	STAU2	-1.06147	NA	0.83705	NA		2.7279	3.04776	2	2.85694	2.53504	2.58834	2.82223	2.94666
ENSG00000040608	RTN4R	0.0533212	0.971441	0.271842	0.711872		5.82013	6.51602	6.35586	6.12321	6.46612	6.68213	6.85982	6.81782
ENSG00000040933	INPP4A	-0.717982	0.76201	-0.607124	0.7513		4.04162	5.0364	3.54902	4.39471	4.6237	3.5917	3.54614	3.91923
ENSG00000041357	PSMA4	-1.38973	NA	2.44321	NA		3.30831	3.76616	3.0497	2.49118	2.29218	2	2	3.16127
ENSG00000041802	LSG1	-0.0411404	0.957196	0.404103	0.126379		8.80398	8.91017	8.83022	8.80121	8.34639	8.53747	8.91683	8.77079
ENSG00000041982	TNC	-0.411826	NA	-0.495538	NA		2.40938	3.37906	2	3.27475	2.29218	2.32395	2	2.38861
ENSG00000042062	RIPOR3	-0.0752242	NA	-1.97996	NA		2.86416	2.34122	3.0497	2	3.48333	3.5917	2	2.94666
ENSG00000042088	TDP1	-0.204785	NA	-0.888838	NA		2.21916	3.04776	2.71551	2.49118	2.29218	2	2	2
ENSG00000042429	MED17	-0.045076	0.945416	-0.420234	0.0519831		9.91592	9.82319	9.77113	9.87917	9.90063	10.2011	9.63235	9.64668
ENSG00000042445	RETSAT	0.427678	0.0537374	0.436722	0.0346413		10.0657	10.1503	10.5626	10.5054	10.3599	10.7591	11.0547	10.9612
ENSG00000042493	CAPG	1.0417	NA	-4.47059	NA		2.57741	3.04776	3.54902	3.14847	3.48333	3.00506	2	2
ENSG00000042781	USH2A	0.509899	0.830421	-0.608595	0.714414		4.20453	3.97641	4.5131	4.5019	3.97026	4.59339	4.02593	3.66173
ENSG00000043143	JADE2	-1.84696	NA	-0.956938	NA		3.40085	3.6483	2.71551	2.49118	2.92445	2.58834	2.82223	2
ENSG00000043355	ZIC2	-0.0480255	0.947838	0.426385	0.078155		9.25505	9.51132	9.32402	9.35262	9.1404	9.46537	9.68715	9.78049
ENSG00000043514	TRIT1	0.782501	NA	-0.350717	0.905155		3.56982	4.24356	5.08589	3.69187	3.69818	2.32395	2.46892	3.34805
ENSG00000043591	ADRB1	4.44543	NA	2.95533	NA		2	2	3.0497	2.68562	2.29218	2	3.34271	2.38861
ENSG00000044090	CUL7	-0.782692	NA	0.536828	NA		3.10326	2.34122	2.71551	2.26639	2.29218	2.32395	2.46892	2.38861
ENSG00000044115	CTNNA1	-0.792048	0.692868	-0.402241	0.826449		4.56601	4.72322	4.21361	3.7797	4.33367	4.59339	3.10582	4.71467
ENSG00000044446	PHKA2	1.23897	0.172326	1.85367	0.00531064		4.20453	3.6483	4.7147	5.2195	4.81993	4.4005	6.22243	6.37745
ENSG00000044459	CNTLN	-0.562692	0.460892	-0.698186	0.268893		6.68776	6.46464	6.22988	5.84645	5.96273	6.56426	5.60146	5.6721
ENSG00000044524	EPHA3	-4.34152	NA	0	NA		2.57741	3.04776	2	2	2	2	2	2
ENSG00000044574	HSPA5	-0.0863211	0.877772	0.575216	0.00307092		13.5304	13.6197	13.5625	13.4125	13.8775	14.3009	14.5058	14.8348
ENSG00000046604	DSG2	0.179182	0.904605	0.371241	0.616312		5.64201	5.73056	5.81304	5.88657	5.92058	6.69621	6.61048	6.80192
ENSG00000046647	GEMIN8	3.23353	NA	2.98166	NA		2.21916	2	2.89226	3.01005	2	2	2.46892	2.38861
ENSG00000047056	WDR37	0.00678381	0.993579	-0.0854192	0.855213		8.51922	8.27762	8.37079	8.4561	8.41252	8.4612	8.32406	8.37903
ENSG00000047188	YTHDC2	0.702686	NA	-0.248498	0.924333		3.72106	3.04776	3.54902	4.21734	4.26794	3.70744	2.46892	4.49494
ENSG00000047230	CTPS2	-2.93139	NA	-0.441785	NA		2.57741	3.87512	2	2.49118	2.53504	2	2	2.38861
ENSG00000047410	TPR	-0.000938207	0.998263	0.21398	0.29718		13.7572	13.5856	13.6075	13.7359	13.5993	13.8342	13.9334	13.9373
ENSG00000047597	XK	-0.178051	0.868266	-0.92941	0.0277329		6.86065	7.03355	6.57895	6.94538	7.26642	7.54127	6.80141	6.17012
ENSG00000047621	C12orf4	-2.12454	NA	-0.53223	NA		2	3.51995	2.27979	2.26639	3.08574	2.32395	2	2.94666
ENSG00000047644	WWC3	0.320494	0.25751	0.119553	0.733699		9.70526	10.0361	10.2763	10.1127	10.009	10.2532	10.3175	10.1908
ENSG00000047648	ARHGAP6	0	NA	-4.37597	NA		2	2	2	2	3.08574	3.328	2	2
ENSG00000047662	FAM184B	0.29373	NA	0.251277	0.92018		3.64742	3.87512	4.14546	3.7797	3.97026	2.81169	3.54614	3.79622
ENSG00000047849	MAP4	0.362473	NA	-1.85595	NA		2.57741	2.84839	2.27979	3.27475	3.23079	3.00506	2	2.69445
ENSG00000047932	GOPC	-1.45498	NA	-0.828598	NA		2.21916	3.37906	2.27979	2.49118	3.08574	2.81169	2.82223	2.38861
ENSG00000048162	NOP16	0.881298	0.646578	0.65619	0.710262		5.00978	3.37906	4.66688	5.57906	3.23079	4.33001	4.67287	4.03258
ENSG00000048342	CC2D2A	2.98975	NA	2.54828	NA		2	2	2	2.68562	2.53504	2	3.88303	2
ENSG00000048392	RRM2B	0.505237	NA	3.60489	NA		2.21916	3.04776	3.32086	2.26639	2	2	2.82223	2.38861
ENSG00000048405	ZNF800	0.734028	0.175487	0.361702	0.587569		6.4701	6.31795	6.93239	7.25982	6.2786	6.31337	6.19244	6.96787
ENSG00000048462	TNFRSF17	-1.32696	NA	-0.231256	NA		3.30831	3.37906	2	3.14847	3.23079	3.17555	2	3.66173
ENSG00000048649	RSF1	0.205219	0.917804	0.0494545	0.971798		5.12278	5.21284	5.54857	5.12205	5.28617	5.62399	5.05264	5.83722
ENSG00000048707	VPS13D	3.40194	NA	-1.14586	NA		2.21916	2	3.32086	2.68562	2	2.81169	2	2.38861
ENSG00000048828	FAM120A	0.0461816	NA	-0.468616	0.874962		3.85794	2.61698	3.74598	3.01005	3.48333	3.328	3.10582	3.16127
ENSG00000049167	ERCC8	-0.200528	NA	1.08733	NA		3.20942	2.61698	2	3.39087	2.29218	2.32395	2.46892	2.69445
ENSG00000049192	ADAMTS6	-2.2253	NA	0.448519	NA		2.40938	2	2	2	2.29218	3.17555	2.82223	3.16127
ENSG00000049239	H6PD	0.679752	0.431824	-0.00640387	0.99664		5.62292	5.17071	6.05516	6.05444	5.38248	5.36667	5.18038	5.52489
ENSG00000049245	VAMP3	0.138946	0.778836	-0.298034	0.252751		10.769	10.7484	10.91	10.8848	10.9711	11.5312	10.9886	10.9719
ENSG00000049246	PER3	-0.253556	NA	-1.37302	0.50158		3.72106	3.76616	3.32086	3.7797	3.69818	3.70744	3.10582	2.69445
ENSG00000049249	TNFRSF9	-2.0843	NA	-0.878958	NA		2.57741	3.2229	2.51404	2	2.53504	3.328	2.82223	2.38861
ENSG00000049283	EPN3	0.560069	0.382792	-1.1938	0.0108775		6.17488	6.39316	6.92224	6.70856	6.89409	6.56426	5.81335	5.4037
ENSG00000049323	LTBP1	5.13464	NA	5.32759	NA		2	2	3.19164	3.27475	2	2	2.46892	4.03258
ENSG00000049449	RCN1	0.336743	0.119592	0.117412	0.687777		12.07	12.0554	12.4495	12.3471	12.1783	12.5589	12.5288	12.4672
ENSG00000049656	CLPTM1L	2.30604	0.375461	3.72498	0.0467498		4.39656	4.60165	7.3733	4.73948	3.79469	4.70899	5.11792	8.6293
ENSG00000049769	PPP1R3F	-0.672887	0.80892	-1.00502	0.497031		3.79113	3.6483	2.89226	3.59835	4.57018	5.40146	3.34271	4.71467
ENSG00000049860	HEXB	-0.385473	0.91941	0.0323519	0.9903		3.72106	4.24356	3.65086	3.7797	4.05064	4.33001	2.46892	4.96365
ENSG00000050030	NEXMIF	-1.31884	NA	0.242758	NA		2.98866	2	2	2.49118	2.53504	2.58834	3.10582	2
ENSG00000050130	JKAMP	-2.3319	NA	-0.247574	0.93276		3.85794	3.87512	2.89226	2.26639	3.88514	3.00506	3.54614	3.16127
ENSG00000050327	ARHGEF5	0.737828	0.272612	1.12464	0.0240519		5.58398	5.08258	5.97888	6.12321	5.83238	5.68174	6.80141	6.84911
ENSG00000050344	NFE2L3	0.414163	0.151213	0.563357	0.02048		8.34965	8.22713	8.639	8.76131	8.25605	8.36312	8.86548	8.86945
ENSG00000050405	LIMA1	0.111347	0.954131	1.14842	0.0604869		5.37173	5.25378	5.43895	5.39663	5.31899	5.59422	6.91596	6.04061
ENSG00000050426	LETMD1	1.78765	NA	-1.69147	NA		2.40938	2	2.27979	3.01005	2.92445	2.32395	2.46892	2
ENSG00000050628	PTGER3	-0.564204	0.704907	-0.884279	0.28074		4.6812	4.66371	4.07393	4.33798	5.92058	6.15928	4.83695	5.52489
ENSG00000050767	COL23A1	0.849179	NA	0.71405	0.753226		3.56982	3.87512	4.07393	4.60168	3.08574	3.00506	3.72439	3.16127
ENSG00000050820	BCAR1	0.381771	0.912649	-0.47857	0.827365		4.44083	3.2229	4.14546	4.39471	3.79469	4.17779	4.15595	2.94666
ENSG00000051009	FAM160A2	3.79572	NA	0	NA		2	2	3.0497	2	2	2	2	2
ENSG00000051128	HOMER3	-0.20087	0.952156	-0.14044	0.951454		4.52548	4.53679	4.27869	4.4493	4.26794	3.00506	3.54614	3.79622
ENSG00000051341	POLQ	-0.429311	0.05656	-0.365735	0.11078		11.2413	10.9665	10.6203	10.7431	10.2332	10.5608	9.99361	10.0864
ENSG00000051523	CYBA	-0.583728	NA	-0.471313	NA		2.21916	2.84839	2	2.68562	3.23079	3.00506	2.82223	2.94666
ENSG00000051620	HEBP2	-1.91184	NA	-3.92707	NA		2.57741	3.04776	2	2.49118	2.74285	3.17555	2	2
ENSG00000051825	MPHOSPH9	-0.421304	NA	-0.932311	NA		3.20942	2	2	3.01005	2.74285	3.17555	2.46892	2.69445
ENSG00000052126	PLEKHA5	-0.452105	NA	-3.40216	NA		2.86416	2.34122	2	2.85694	3.79469	3.17555	2.46892	2
ENSG00000052344	PRSS8	0.110809	NA	-0.527273	0.836787		3.48781	4.15989	3.91925	3.94079	2.74285	4.09519	3.10582	3.34805
ENSG00000052749	RRP12	-1.70886	NA	1.45193	NA		2.86416	3.51995	2	2.85694	2.29218	2	2	2.69445
ENSG00000052795	FNIP2	0.708604	NA	0.563967	0.844824		2.98866	3.37906	3.65086	3.59835	3.59475	2.32395	3.34271	3.5134
ENSG00000052802	MSMO1	1.9069	NA	3.82237	NA		2.7279	2	2.71551	3.59835	2.29218	2	3.10582	3.66173
ENSG00000052841	TTC17	-0.553512	NA	-1.37981	NA		2.7279	3.6483	2.71551	3.14847	3.23079	3.328	3.10582	2
ENSG00000052850	ALX4	-2.77521	6.75091e-10	-2.70772	7.43548e-09		6.79396	7.16811	4.66688	4.21734	7.08747	7.49369	5.05264	4.49494
ENSG00000053372	MRTO4	-0.201	NA	-2.33255	0.284043		3.72106	2.84839	3.74598	2.49118	3.59475	4.4677	2	3.16127
ENSG00000053524	MCF2L2	4.80361	NA	1.85627	0.393272		2.21916	2	4.21361	3.59835	2.74285	2.81169	2.82223	4.41357
ENSG00000053747	LAMA3	-4.43039	NA	0	NA		2.40938	3.2229	2	2	2	2	2	2
ENSG00000054118	THRAP3	-0.374995	0.913803	1.06069	0.504242		3.98296	3.76616	3.43945	3.7797	3.69818	3.5917	3.72439	4.90532
ENSG00000054148	PHPT1	-0.200468	0.95143	0.425826	0.812408		3.64742	4.9887	4.40065	4.15301	4.39653	3.91431	4.83695	4.13766
ENSG00000054219	LY75	2.33018	NA	0.522011	0.836787		2.57741	2.34122	3.65086	3.49834	2.92445	4.00758	4.15595	3.66173
ENSG00000054267	ARID4B	-2.15575	NA	-0.72439	0.813572		3.98296	3.37906	2.27979	2.85694	3.48333	3.00506	2.82223	2.94666
ENSG00000054277	OPN3	-0.118651	0.942778	-0.423104	0.575104		6.0801	5.73056	5.99833	5.60334	6.37541	6.84264	6.54077	5.83722
ENSG00000054523	KIF1B	-2.22054	NA	-2.90853	NA		2.57741	3.76616	2	2.68562	2.53504	2.58834	2	2
ENSG00000054598	FOXC1	0.796074	0.00633075	0.758987	0.00783027		7.11402	7.18937	7.97389	7.88264	7.41804	7.66811	8.29613	8.29064
ENSG00000054611	TBC1D22A	-2.6747	NA	0	NA		2	3.2229	2	2.26639	2	2	2	2
ENSG00000055044	NOP58	0.231837	0.384245	-0.0394391	0.908158		12.5672	12.5152	12.8349	12.7088	12.0833	12.4559	12.2312	12.2526
ENSG00000055070	SZRD1	0.0916439	NA	1.05663	NA		2.40938	2.34122	2.71551	2	2.29218	2.58834	3.34271	2
ENSG00000055147	FAM114A2	0.549134	NA	2.07604	0.266558		3.64742	3.04776	3.54902	3.94079	2.53504	2.81169	3.54614	4.03258
ENSG00000055208	TAB2	-0.224411	NA	1.071	0.706331		3.48781	2.84839	2.71551	3.39087	3.23079	2.32395	3.34271	3.5134
ENSG00000055211	GINM1	0.0572007	0.927356	0.0884407	0.806782		10.5951	10.5126	10.5313	10.6882	10.8252	11.2657	11.0897	11.2074
ENSG00000055483	USP36	-0.527061	NA	1.27659	0.466339		3.10326	3.37906	3.19164	2.68562	3.23079	3.5917	4.15595	4.49494
ENSG00000055609	KMT2C	0.542746	NA	1.97876	NA		2.86416	2	3.0497	2.26639	2.74285	2	3.10582	3.34805
ENSG00000055732	MCOLN3	0.46943	NA	-1.61305	NA		3.20942	2	3.19164	2.68562	3.97026	2	2	2.94666
ENSG00000056050	HPF1	-0.00163421	0.998065	-0.0404505	0.936417		8.79121	8.73333	8.78893	8.73409	8.40489	8.8429	8.57133	8.62478
ENSG00000056097	ZFR	0.453275	NA	-1.47275	NA		2.98866	3.2229	3.65086	3.01005	2.74285	3.70744	2.82223	2.38861
ENSG00000056586	RC3H2	0.144203	0.964518	-0.156151	0.937224		4.15225	4.24356	4.34096	4.27892	4.19908	4.09519	4.02593	4.03258
ENSG00000056972	TRAF3IP2	0.713863	0.764777	-0.328606	0.866527		3.98296	3.76616	3.43945	5.01754	4.33367	5.09638	3.72439	4.96365
ENSG00000057019	DCBLD2	-1.62805	NA	-0.475658	NA		2.7279	3.2229	2.71551	2	2.92445	2.58834	2.46892	2.69445
ENSG00000057252	SOAT1	2.92293	NA	-1.06177	NA		2.40938	2	3.43945	3.01005	2	2.81169	2.46892	2
ENSG00000057468	MSH4	-0.348448	0.898601	-0.0864969	0.966253		4.6812	3.97641	3.99866	4.21734	4.33367	4.65235	4.75724	4.03258
ENSG00000057608	GDI2	4.05899	NA	0	NA		2	2	3.19164	2	2	2	2	2
ENSG00000057657	PRDM1	-2.24524	NA	-3.2175	NA		2.40938	3.87512	2.27979	2.49118	2.74285	2.58834	2	2
ENSG00000057757	PITHD1	-1.3164	NA	0.933408	0.708536		2.98866	4.24356	2.51404	3.27475	2.92445	3.328	4.02593	3.34805
ENSG00000057935	MTA3	0.165469	0.964937	-1.18568	0.468513		4.6812	3.04776	3.99866	4.4493	4.6237	4.4677	2.82223	4.13766
ENSG00000058056	USP13	-3.77739	NA	-1.90891	NA		2	3.04776	2	2	2.29218	2.32395	2	2
ENSG00000058085	LAMC2	-0.467334	0.867826	-1.81849	0.19949		4.71763	3.87512	4.07393	3.94079	4.33367	4.4005	2.82223	3.34805
ENSG00000058091	CDK14	-0.590658	0.830421	-0.38455	0.852207		4.09799	3.87512	3.74598	3.39087	4.05064	4.17779	3.72439	3.91923
ENSG00000058262	SEC61A1	0.0858797	0.860088	0.0242264	0.946425		14.0022	14.0615	14.1818	14.0512	13.9625	14.3602	14.2187	14.1794
ENSG00000058272	PPP1R12A	-2.07496	NA	-1.01868	NA		2.98866	2.84839	2.51404	2	2.74285	2	2	2.38861
ENSG00000058600	POLR3E	0.287526	0.671257	1.57876	4.01652e-07		7.63113	7.74324	7.86685	8.06413	7.17972	6.54883	8.11612	8.71245
ENSG00000058729	RIOK2	0.823611	NA	0.465016	NA		3.40085	2.61698	3.43945	3.69187	2.29218	2.81169	2.46892	2.94666
ENSG00000058804	NDC1	-0.686419	NA	-0.506475	0.877922		3.20942	4.15989	3.43945	3.14847	2.92445	3.00506	2.46892	2.94666
ENSG00000059122	FLYWCH1	0.107259	0.960691	0.542196	0.565467		5.00978	5.37004	5.4102	5.15527	5.35109	4.81602	5.60146	5.60037
ENSG00000059145	UNKL	-1.42968	0.344236	-0.251611	0.897652		4.30374	4.46888	3.54902	3.14847	4.05064	4.4677	3.88303	4.23561
ENSG00000059691	GATB	-2.25753	NA	0.864058	NA		3.40085	2.34122	2	2.49118	2.29218	3.46587	3.88303	2.94666
ENSG00000059758	CDK17	-0.371206	0.686394	0.567951	0.307999		5.9936	6.33713	5.7909	5.84645	6.40628	6.33153	7.12093	6.68543
ENSG00000059769	DNAJC25	0.298335	0.927284	0.867575	0.577208		3.64742	4.46888	3.91925	4.64909	3.88514	4.4677	5.60146	3.66173
ENSG00000059804	SLC2A3	0.0671153	0.984632	0.481744	0.775739		3.64742	3.37906	3.54902	3.59835	4.57018	4.33001	4.15595	5.31686
ENSG00000060138	YBX3	1.09369	0.459191	1.54629	0.164021		3.56982	3.87512	4.5131	4.60168	3.59475	3.70744	5.05264	4.64508
ENSG00000060237	WNK1	-2.64875	NA	2.23632	NA		3.20942	3.2229	2.51404	2	2.29218	2.58834	3.34271	3.5134
ENSG00000060491	OGFR	-0.289109	0.393078	0.962386	1.64338e-06		9.68355	10.0936	9.66559	9.55753	9.7508	9.99733	10.9766	10.687
ENSG00000060642	PIGV	-0.0227729	0.992955	0.406232	0.743323		5.03887	5.17071	4.89154	5.25058	4.57018	4.70899	4.75724	5.17593
ENSG00000060688	SNRNP40	-0.192806	0.600413	0.180249	0.534768		11.7341	11.6938	11.6414	11.3911	11.1959	11.5671	11.7	11.4351
ENSG00000060749	QSER1	0.162217	0.805848	0.00283113	0.996673		8.83126	8.58884	8.67872	9.0533	8.69478	9.22192	8.96641	9.00062
ENSG00000060762	MPC1	-0.162986	0.967385	0.441964	0.848673		4.25499	3.87512	3.54902	4.27892	4.33367	3.5917	2.46892	5.12571
ENSG00000060971	ACAA1	0.071023	NA	2.30946	NA		2.21916	2	2.27979	2	2.74285	2	3.34271	3.5134
ENSG00000060982	BCAT1	-0.706296	NA	1.93184	NA		2.40938	3.04776	2.51404	2.49118	2.29218	2.32395	3.34271	2.38861
ENSG00000061273	HDAC7	1.88364	NA	0.2252	0.945053		3.20942	2.34122	4.45797	3.39087	3.59475	2.58834	2.82223	3.66173
ENSG00000061337	LZTS1	3.01188	NA	-1.96666	NA		2	2	2.27979	2.49118	3.69818	2.32395	2	2.69445
ENSG00000061455	PRDM6	-0.321394	NA	0.0689845	NA		2.57741	2.61698	2	2.85694	3.36258	2.81169	3.34271	2.94666
ENSG00000061794	MRPS35	0.924044	NA	-0.823795	NA		3.10326	2	3.43945	2.68562	3.23079	3.00506	2.46892	2.94666
ENSG00000061936	SFSWAP	-0.718645	0.70022	0.715399	0.58435		4.60544	4.24356	3.74598	4.01505	4.05064	4.65235	4.67287	5.22445
ENSG00000061938	TNK2	3.24004	NA	-2.87466	NA		2.21916	2	3.0497	2.85694	2.74285	2.32395	2	2
ENSG00000061987	MON2	0	NA	5.29722	NA		2	2	2	2	2	2	4.15595	2
ENSG00000062194	GPBP1	-3.0405	NA	-4.88076	NA		3.10326	2.61698	2	2.26639	3.79469	3.17555	2	2
ENSG00000062485	CS	0.0487792	0.930334	0.594186	0.000413591		12.5833	12.5433	12.6427	12.5813	12.341	12.7416	13.1343	13.1632
ENSG00000062650	WAPL	2.25063	NA	1.32114	0.560192		2.7279	2.84839	4.14546	4.15301	2.74285	3.00506	2.46892	4.23561
ENSG00000062716	VMP1	2.01497	NA	-0.454426	NA		2.57741	2.34122	3.65086	3.01005	2.53504	3.00506	2.82223	2.38861
ENSG00000062725	APPBP2	0.124703	0.97082	-0.426332	0.835292		3.98296	4.32264	4.45797	4.01505	3.69818	4.09519	3.54614	3.66173
ENSG00000062822	POLD1	1.65425	NA	0.117466	NA		2.40938	2.34122	3.19164	2.68562	2.74285	2.32395	2.46892	2.69445
ENSG00000063127	SLC6A16	-0.315947	NA	-0.692408	NA		2.57741	2	2.51404	2	3.08574	2.58834	2.46892	2.69445
ENSG00000063169	BICRA	4.4459	NA	0.626835	NA		2	2	3.0497	2.68562	2.29218	2	2.46892	2
ENSG00000063176	SPHK2	3.1966	NA	2.45851	NA		2.21916	2	2	3.49834	2.53504	2	3.54614	2.69445
ENSG00000063180	CA11	-2.96445	NA	-4.2464	NA		2.40938	2.34122	2	2	2.92445	3.328	2	2
ENSG00000063244	U2AF2	-1.0084	NA	3.81626	NA		2.21916	3.37906	2.89226	2	2	2.32395	3.34271	3.5134
ENSG00000063245	EPN1	0.390856	0.871969	0.446211	0.781513		5.32526	4.46888	5.46715	5.15527	5.0718	3.91431	3.72439	5.63668
ENSG00000063601	MTMR1	0.515023	0.828629	1.3194	0.309692		4.64381	3.97641	4.66688	4.90487	3.36258	3.70744	3.72439	5.01972
ENSG00000063761	ADCK1	1.27603	NA	-4.0186	NA		2.40938	2	2.89226	2	3.48333	2.32395	2	2
ENSG00000063854	HAGH	0.213407	0.95143	-0.0618321	0.980541		3.85794	4.39761	4.27869	4.33798	4.81993	3.17555	3.88303	4.41357
ENSG00000063978	RNF4	0.145628	NA	0.664963	0.836787		3.10326	3.51995	3.0497	3.69187	2.53504	3.46587	2	4.13766
ENSG00000064012	CASP8	-3.10277	NA	-1.05863	NA		3.10326	3.76616	2	2.49118	2.53504	2.32395	2	2.38861
ENSG00000064042	LIMCH1	-0.3685	NA	-0.663167	NA		2.40938	3.2229	2.51404	2.85694	3.23079	3.328	3.34271	2.38861
ENSG00000064195		-2.55667	6.83106e-32	-2.50373	9.13892e-31		8.95087	9.21488	6.62973	6.53012	9.65282	9.79959	7.36902	7.14217
ENSG00000064218	DMRT3	-0.692289	0.566019	-0.0496153	0.973642		5.22757	5.51177	4.14546	5.18775	5.44329	5.36667	5.40623	5.31686
ENSG00000064270	ATP2C2	0.68671	NA	1.60661	NA		2.21916	3.51995	3.91925	2.49118	2	2.32395	2.82223	2
ENSG00000064300	NGFR	-0.932772	0.278725	0.464496	0.547553		4.75317	5.08258	3.91925	4.33798	5.96273	6.29499	6.65514	6.50077
ENSG00000064309	CDON	-1.35886	NA	-2.61142	NA		3.20942	2.84839	2.51404	2.49118	3.69818	3.46587	2	2.69445
ENSG00000064313	TAF2	-0.0199196	NA	1.27345	0.635699		3.20942	3.51995	3.19164	3.49834	2.92445	2.32395	3.54614	2.94666
ENSG00000064393	HIPK2	4.60275	NA	1.94015	NA		2	2	2.89226	3.01005	2	2	2	2.38861
ENSG00000064547	LPAR2	3.01362	NA	3.4209	NA		2	2	2.27979	2.49118	2.29218	2.32395	3.72439	3.91923
ENSG00000064703	DDX20	0.206286	0.542543	0.486509	0.0154071		10.451	10.2268	10.5659	10.5349	10.0252	10.3665	10.6971	10.6838
ENSG00000064726	BTBD1	-0.654259	NA	-2.08055	0.317967		4.20453	3.51995	3.19164	3.69187	3.48333	3.81458	2.46892	2.69445
ENSG00000064933	PMS1	0.973939	NA	3.41925	NA		2.57741	2	2.71551	2.49118	2.29218	2	3.54614	2.69445
ENSG00000064961	HMG20B	-0.371201	0.898692	0.938678	0.569766		4.52548	4.93937	4.66688	4.15301	3.88514	2.58834	4.15595	3.91923
ENSG00000064995	TAF11	0.443295	NA	-3.70604	NA		2.21916	3.04776	2	3.39087	2.92445	2.81169	2	2
ENSG00000064999	ANKS1A	0.0472759	NA	0.0747942	NA		3.48781	2.61698	2.71551	3.49834	3.23079	2.32395	2.82223	2.94666
ENSG00000065029	ZNF76	-0.322511	NA	-2.05349	0.41738		3.9218	3.37906	3.54902	3.39087	3.23079	3.328	2.46892	2.38861
ENSG00000065054	SLC9A3R2	-0.098303	NA	-1.86297	NA		2.98866	2.84839	3.0497	2.68562	3.08574	3.17555	2	2.69445
ENSG00000065060	UHRF1BP1	0.128799	0.761821	0.0908422	0.782575		12.9949	12.9139	13.0243	13.1409	12.6932	13.1374	12.9821	13.0627
ENSG00000065135	GNAI3	0.251012	0.374597	0.728361	2.78505e-05		13.4644	13.4334	13.6808	13.7188	13.3838	13.8818	14.3722	14.3923
ENSG00000065154	OAT	0.313358	0.804199	0.698733	0.30461		5.58398	5.84213	5.76842	6.20481	5.58497	5.33102	5.96298	6.24259
ENSG00000065183	WDR3	0.414948	0.0420189	0.461107	0.0134453		12.5358	12.4465	12.9412	12.8715	12.1766	12.5988	12.9015	12.825
ENSG00000065243	PKN2	0.805227	NA	-4.03675	NA		2.40938	2	2.27979	2.49118	3.36258	2.58834	2	2
ENSG00000065308	TRAM2	0.10915	0.91726	0.253854	0.628577		7.34119	7.00985	7.16533	7.41873	7.33221	7.36741	7.76515	7.41729
ENSG00000065320	NTN1	-1.58228	0.000161527	-2.53437	1.82952e-11		6.57313	6.99785	5.04906	5.52925	8.19988	8.47351	6.28061	5.4037
ENSG00000065357	DGKA	-1.37583	NA	-0.00701068	NA		2.40938	3.2229	2.51404	2.26639	2	2.81169	2.82223	2
ENSG00000065361	ERBB3	0.375437	0.848723	-1.20021	0.207931		4.71763	4.83534	4.93256	5.25058	5.71398	4.7635	4.15595	4.41357
ENSG00000065427	KARS	-0.138755	0.964937	0.345056	0.858934		4.6812	3.97641	4.07393	4.4493	3.59475	4.17779	4.4877	3.79622
ENSG00000065457	ADAT1	-1.19278	NA	-2.51454	NA		3.20942	2.61698	2	2.85694	2.29218	2.58834	2	2
ENSG00000065518	NDUFB4	0.619368	0.741524	0.258898	0.870316		4.60544	3.87512	5.01126	4.60168	5.28617	4.09519	5.11792	4.96365
ENSG00000065526	SPEN	0.34286	0.183425	1.32365	1.31084e-14		10.4537	10.2636	10.6013	10.8013	10.1615	10.3354	11.3906	11.7311
ENSG00000065548	ZC3H15	4.4741	NA	0	NA		2	2	3.43945	2	2	2	2	2
ENSG00000065559	MAP2K4	-0.415592	NA	0.210119	NA		3.40085	2.61698	2.89226	2.85694	2.74285	2.81169	2.46892	3.16127
ENSG00000065600	TMEM206	0.128221	NA	-0.0622606	0.986306		3.20942	2.61698	2.89226	3.14847	3.36258	3.46587	3.72439	2.94666
ENSG00000065615	CYB5R4	0.418949	0.156528	0.0689781	0.876776		9.02544	8.68551	9.31435	9.25639	9.29276	9.69655	9.54307	9.60834
ENSG00000065618	COL17A1	-0.92516	0.670643	-2.55024	0.0770167		4.52548	4.39761	3.43945	4.01505	4.77332	4.25591	2	3.34805
ENSG00000065621	GSTO2	0.387594	0.484172	-0.100587	0.880734		7.07242	7.22068	7.66866	7.36295	6.958	7.29525	7.02209	7.05094
ENSG00000065665	SEC61A2	-1.2396	NA	4.10798	NA		2.21916	3.2229	2.27979	2.49118	2	2	3.34271	2
ENSG00000065802	ASB1	-0.319149	0.782647	0.038106	0.972354		6.18792	5.99481	5.89834	5.69655	6.08227	5.76424	5.8901	6.04061
ENSG00000065809	FAM107B	-2.28945	NA	-1.10971	NA		2.98866	2	2	2.26639	2.29218	2.58834	2	2.38861
ENSG00000065833	ME1	0.384034	0.459171	-0.2517	0.608495		7.10717	7.58383	7.81295	7.64607	7.94516	8.45707	7.93779	8.00838
ENSG00000065882	TBC1D1	0.943277	NA	0	NA		2.57741	2.34122	3.0497	2.49118	2	2	2	2
ENSG00000065883	CDK13	-0.197222	0.953582	0.513043	0.780505		4.15225	4.24356	4.07393	4.01505	3.36258	4.17779	4.27521	4.13766
ENSG00000065911	MTHFD2	0.296715	0.415783	0.00313506	0.995822		8.94704	8.91974	9.2448	9.2117	8.60779	9.06802	8.79238	8.9182
ENSG00000065970	FOXJ2	-0.110817	NA	0.421199	NA		2.86416	2	2	2.85694	3.36258	3.00506	3.54614	3.34805
ENSG00000065978	YBX1	-0.521518	0.623998	0.626436	0.408489		8.85803	9.73559	9.0395	8.61676	8.5742	8.56074	9.56665	8.67802
ENSG00000065989		-3.16153	NA	-1.64177	NA		3.48781	2	2	2.26639	3.48333	2.58834	2.82223	2
ENSG00000066027	PPP2R5A	-0.610238	0.844184	0.0648011	0.981705		3.30831	4.93937	4.07393	3.59835	4.19908	3.5917	3.10582	4.49494
ENSG00000066044	ELAVL1	1.15948	NA	-0.143532	0.970813		2.98866	2.84839	4.07393	2.85694	2.92445	3.328	3.54614	2.38861
ENSG00000066084	DIP2B	-0.0841015	0.891045	0.00705282	0.988493		10.8852	10.7697	10.6658	10.8202	10.8598	11.3649	11.1029	11.1776
ENSG00000066117	SMARCD1	0.159969	NA	0.291578	NA		2.7279	3.04776	3.43945	2.26639	2.92445	2	3.10582	2
ENSG00000066136	NFYC	-0.955228	NA	-0.34704	NA		2.21916	3.04776	2.27979	2.49118	2.53504	2	2.46892	2
ENSG00000066279	ASPM	-0.0764191	0.958725	-0.545782	0.318377		11.4074	10.9203	10.8417	11.3333	10.813	11.3665	10.3416	10.7691
ENSG00000066322	ELOVL1	-0.604341	0.721711	0.22826	0.877922		4.6812	4.93937	4.27869	4.33798	4.39653	5.05327	5.11792	4.78106
ENSG00000066405	CLDN18	-0.169712	NA	-0.535363	NA		2.21916	3.04776	3.0497	2	2.74285	2.32395	2	2.69445
ENSG00000066422	ZBTB11	0.864732	NA	-0.0890895	0.976991		2.98866	3.37906	4.14546	3.14847	3.69818	3.46587	3.54614	3.5134
ENSG00000066468	FGFR2	-4.11049	NA	0	NA		2	3.2229	2	2	2	2	2	2
ENSG00000066583	ISOC1	-0.107267	0.846287	-0.0980927	0.794848		9.24104	9.17547	9.08342	9.12213	9.22076	9.49587	9.28692	9.24658
ENSG00000066629	EML1	-0.493372	NA	-1.05719	NA		3.48781	3.04776	2.51404	3.39087	2.53504	2.32395	2	2.38861
ENSG00000066651	TRMT11	-0.702517	NA	-0.633854	NA		2.98866	3.04776	2.89226	2.49118	2.29218	3.5917	3.10582	2.38861
ENSG00000066654	THUMPD1	-0.336781	NA	1.20978	0.539051		2.86416	3.51995	2.89226	3.14847	3.08574	3.70744	3.34271	4.84453
ENSG00000066697	MSANTD3	0.289232	NA	-1.72939	NA		3.10326	2	2.89226	2.68562	2.74285	2.58834	2.46892	2
ENSG00000066735	KIF26A	1.27035	NA	-0.440493	NA		2.40938	2.34122	2.51404	3.01005	2.53504	2	2	2.38861
ENSG00000066739	ATG2B	0.0967662	0.863065	-0.489557	0.0207688		9.90707	9.79053	9.84147	10.0457	10.2343	10.5656	9.8806	9.95958
ENSG00000066777	ARFGEF1	-0.373401	0.89032	-0.0301762	0.988211		4.09799	4.07107	3.91925	3.69187	4.33367	5.33102	4.58325	5.12571
ENSG00000066827	ZFAT	-0.846583	0.666353	-1.47231	0.29586		5.17613	4.60165	4.5131	3.86249	4.81993	4.00758	2.46892	3.91923
ENSG00000066855	MTFR1	-3.54759	NA	4.22747	NA		2.40938	3.6483	2	2.26639	2	2	2.46892	3.16127
ENSG00000067057	PFKP	-0.531201	NA	0	NA		2.98866	2.61698	2.89226	2.26639	2	2	2	2
ENSG00000067066	SP100	0.760253	0.000134602	-0.348041	0.158038		9.51651	9.45539	10.2563	10.2314	10.0215	10.4675	9.87589	9.95059
ENSG00000067182	TNFRSF1A	0.164472	NA	-0.657555	0.813223		3.48781	3.87512	3.54902	4.01505	3.48333	3.00506	3.34271	2.38861
ENSG00000067191	CACNB1	-0.715363	NA	-3.85286	NA		3.20942	2	2.27979	2.68562	3.36258	2.32395	2	2
ENSG00000067221	STOML1	0.341261	0.879939	-1.31802	0.254558		4.64381	4.93937	5.19106	4.98095	4.39653	4.7635	3.10582	3.91923
ENSG00000067225	PKM	-1.33773	0.260461	-0.544533	0.758698		5.22757	5.54513	4.34096	4.15301	4.26794	3.46587	3.88303	3.16127
ENSG00000067334	DNTTIP2	0.251848	0.366587	0.300131	0.177485		11.5109	11.3867	11.7672	11.634	11.291	11.6931	11.7854	11.8251
ENSG00000067365	METTL22	0.765715	NA	-0.230802	0.945395		3.30831	3.04776	3.54902	3.7797	3.59475	2.58834	3.54614	2.38861
ENSG00000067369	TP53BP1	-1.65133	0.219468	-0.196244	0.923933		4.52548	5.44264	4.07393	3.27475	4.99263	3.46587	4.4877	4.03258
ENSG00000067533	RRP15	0.424368	0.141046	-0.489161	0.0618478		9.26432	9.32701	9.7612	9.67242	9.02329	9.5218	8.73111	8.87706
ENSG00000067560	RHOA	-2.85225	NA	4.62933	0.0590379		3.20942	4.53679	2.51404	2.49118	2.29218	2	4.02593	3.91923
ENSG00000067596	DHX8	0.137616	0.967375	-0.47445	0.808109		4.64381	3.37906	4.34096	4.21734	4.39653	4.00758	4.15595	3.5134
ENSG00000067704	IARS2	0.139575	0.735323	0.152376	0.582211		13.0552	12.9457	13.1518	13.1304	13.0664	13.5171	13.4359	13.4866
ENSG00000067715	SYT1	0	NA	3.0254	NA		2	2	2	2	2.29218	2	3.54614	2
ENSG00000067900	ROCK1	0.622532	0.000875945	0.366688	0.0854089		11.4801	11.4056	11.9961	12.1314	11.6056	12.0421	12.1418	12.2678
ENSG00000067992	PDK3	-0.785915	0.247109	-1.74742	0.00054756		6.52253	6.6136	5.54857	6.05444	6.53759	7.32273	4.98427	5.60037
ENSG00000068001	HYAL2	-0.0708849	NA	-0.841691	0.697507		3.64742	3.37906	3.91925	2.85694	4.19908	3.91431	3.88303	2.94666
ENSG00000068024	HDAC4	-4.17892	NA	0	NA		2.40938	3.04776	2	2	2	2	2	2
ENSG00000068028	RASSF1	-0.256534	0.924611	0.888308	0.50204		4.94978	4.66371	4.21361	4.90487	4.26794	3.328	4.58325	4.57196
ENSG00000068097	HEATR6	0.372889	0.0743383	0.929505	5.13753e-09		10.2189	10.2255	10.5965	10.5914	10.0741	10.3797	11.164	11.159
ENSG00000068137	PLEKHH3	0.271639	NA	-0.432018	NA		2.7279	2.61698	2.51404	3.01005	2.74285	2.81169	2.82223	2.38861
ENSG00000068305	MEF2A	4.04469	NA	3.00097	NA		2	2	3.0497	2.26639	2.29218	2	2	3.5134
ENSG00000068308	OTUD5	-4.04647	NA	0.479436	NA		2.98866	2.34122	2	2	2.53504	2	2	2.69445
ENSG00000068323	TFE3	-2.92423	NA	1.61968	NA		2	3.37906	2	2.26639	2	2.32395	2.82223	2
ENSG00000068383	INPP5A	3.64074	NA	2.38926	NA		2.21916	2	3.0497	3.27475	2	2.32395	2	3.16127
ENSG00000068400	GRIPAP1	-0.239024	0.46743	0.137334	0.677735		9.26739	9.46195	9.16314	9.09242	9.49121	9.62292	9.76818	9.61973
ENSG00000068489	PRR11	0.068309	0.920185	-0.234628	0.43106		10.7305	10.6872	10.7254	10.8273	10.0801	10.6367	10.1065	10.1924
ENSG00000068650	ATP11A	-0.992024	0.611014	-1.52096	0.343788		4.75317	5.08258	3.74598	4.39471	4.39653	3.70744	2	3.66173
ENSG00000068654	POLR1A	-0.0141013	0.979544	-0.0292264	0.938788		12.018	11.872	11.896	11.9693	11.6571	12.0852	11.8564	11.8586
ENSG00000068697	LAPTM4A	0.208103	0.563891	-0.071685	0.849512		12.0035	11.9589	12.144	12.2334	12.1741	12.7034	12.3071	12.47
ENSG00000068724	TTC7A	2.21326	NA	-2.5878	NA		2.40938	2	3.19164	2.49118	3.08574	3.00506	2.46892	2
ENSG00000068796	KIF2A	-0.322794	NA	-0.432829	NA		2	3.51995	2.51404	3.01005	2.74285	2.32395	2.46892	2.38861
ENSG00000068878	PSME4	-0.686671	NA	0.398692	NA		3.20942	2	2.71551	2.26639	2.29218	2.58834	2	2.94666
ENSG00000068903	SIRT2	0.957348	NA	0.192062	NA		2.57741	2	2.27979	2.85694	3.08574	2.32395	2	3.34805
ENSG00000068912	ERLEC1	0.599491	NA	0.0985162	NA		2.57741	2	2.51404	2.49118	3.23079	3.5917	2.82223	3.91923
ENSG00000068971	PPP2R5B	-0.52386	0.804199	-0.377	0.813572		4.48377	5.25378	4.89154	3.86249	5.21819	4.59339	4.02593	5.01972
ENSG00000068976	PYGM	-1.76975	NA	-1.71685	NA		3.30831	3.6483	2.89226	2.26639	3.08574	3.17555	2.82223	2
ENSG00000069011	PITX1	-1.56116	1.52477e-14	-1.36904	4.22074e-11		10.944	11.517	9.7683	9.63022	11.3146	11.4979	10.2242	9.8401
ENSG00000069020	MAST4	-2.01313	NA	1.65399	NA		2.98866	3.37906	2.71551	2	2.29218	2.32395	3.34271	2
ENSG00000069248	NUP133	-0.140301	0.960691	-0.245517	0.876965		4.78786	4.72322	4.84932	4.39471	4.19908	5.25697	4.4877	4.71467
ENSG00000069275	NUCKS1	-0.498201	NA	-0.940562	0.636562		3.64742	4.78037	3.43945	4.27892	3.88514	3.81458	3.10582	3.34805
ENSG00000069329	VPS35	0.207572	0.666647	0.173767	0.649237		8.19671	8.2526	8.33299	8.51806	8.53282	8.78809	8.83183	8.8425
ENSG00000069345	DNAJA2	0.170416	0.583542	0.30527	0.117033		12.6602	12.6348	12.8836	12.7491	12.653	12.9879	13.1624	13.1075
ENSG00000069399	BCL3	-1.65416	NA	-0.719964	NA		2.98866	3.37906	2	2.85694	3.08574	2	2.46892	2.38861
ENSG00000069482	GAL	0.400315	0.843414	1.01019	0.318269		5.12278	3.97641	5.01126	5.05323	4.12677	4.7635	5.24024	5.44524
ENSG00000069493	CLEC2D	1.18036	NA	-0.576474	NA		2.40938	2	2	2.85694	2.29218	3.46587	2.46892	2.94666
ENSG00000069509	FUNDC1	-0.275	0.643763	-0.657589	0.0529433		8.01832	7.8405	7.46703	7.8373	8.00185	8.46942	7.58064	7.63035
ENSG00000069667	RORA	1.63012	NA	0.369976	0.884609		2.98866	2.84839	3.43945	4.27892	3.79469	3.00506	3.88303	3.5134
ENSG00000069812	HES2	0.264796	NA	-0.679444	0.764891		3.40085	3.97641	3.91925	3.86249	3.79469	3.5917	3.54614	2.94666
ENSG00000069849	ATP1B3	0.458271	0.0170956	0.465665	0.011083		11.8926	11.7956	12.3435	12.2615	11.6912	12.0849	12.3637	12.3691
ENSG00000069943	PIGB	-0.65776	NA	0.780491	NA		2.57741	3.6483	2.27979	3.27475	2	2.81169	2	3.16127
ENSG00000069956	MAPK6	0.0379646	NA	2.13734	NA		3.10326	3.04776	2.89226	3.27475	2	2.32395	2.82223	2.38861
ENSG00000069998	HDHD5	-0.462591	0.807922	0.269731	0.856194		5.34868	5.12732	4.97245	4.69499	4.99263	4.91565	4.02593	5.80567
ENSG00000070081	NUCB2	-0.126041	NA	-0.0795373	0.978874		4.20453	2.84839	3.54902	3.69187	3.88514	3.81458	3.10582	4.23561
ENSG00000070087	PFN2	-0.0049952	0.997161	-1.5363	7.3447e-05		7.45348	6.73421	7.30465	6.96425	7.55523	8.17487	6.39036	6.41974
ENSG00000070159	PTPN3	-1.78032	NA	-0.438768	NA		2	3.6483	2	2.68562	2.53504	2	2	2.38861
ENSG00000070193	FGF10	0.414973	NA	-5.09564	NA		2.7279	2.34122	3.0497	2.26639	3.36258	3.91431	2	2
ENSG00000070214	SLC44A1	2.72433	NA	3.45253	NA		2	2.34122	3.19164	2.26639	2.29218	2	2.46892	3.66173
ENSG00000070269	TMEM260	-0.436885	NA	-1.9082	NA		2.21916	3.37906	3.19164	2	2.29218	2.32395	2	2
ENSG00000070366	SMG6	-4.56814	NA	0	NA		2.57741	3.2229	2	2	2	2	2	2
ENSG00000070367	EXOC5	0.573211	0.649443	-0.186097	0.881104		5.60358	4.39761	5.43895	5.86665	5.47276	5.94018	5.45757	5.63668
ENSG00000070404	FSTL3	2.04374	2.17768e-36	2.26348	4.94144e-45		8.81032	8.98805	11.0092	10.8535	9.27195	9.25321	11.6642	11.3584
ENSG00000070423		-0.768132	0.743994	-1.52986	0.37465		4.52548	4.53679	3.83522	4.01505	4.05064	3.46587	2.82223	2.94666
ENSG00000070444	MNT	-2.0223	NA	1.74788	NA		3.10326	2.61698	2.51404	2	2.74285	2.58834	3.10582	3.91923
ENSG00000070476	ZXDC	0.480975	0.0459936	1.34092	1.73713e-13		8.61891	8.65145	9.0395	9.17977	8.8432	9.15978	10.3969	10.2882
ENSG00000070495	JMJD6	-3.48195	NA	-3.56885	NA		2.40938	2.61698	2	2	2	3.328	2	2
ENSG00000070540	WIPI1	4.6184	NA	0.150751	NA		2	2	3.19164	2.68562	2.92445	2	2.46892	2.69445
ENSG00000070614	NDST1	-1.37701	0.330565	-5.12096	0.0101758		4.88718	4.83534	4.14546	3.27475	4.72515	4.86669	2	2.38861
ENSG00000070718	AP3M2	0.403979	0.8461	0.144306	0.933904		4.75317	4.53679	5.22448	4.73948	4.19908	4.17779	4.27521	4.32733
ENSG00000070731	ST6GALNAC2	-0.696023	NA	-1.68732	0.513297		2.7279	3.6483	3.19164	2.49118	3.79469	3.70744	3.34271	2
ENSG00000070761	CFAP20	0.521716	NA	1.46995	NA		2.57741	2.84839	2	3.49834	2.74285	2.32395	2.46892	3.66173
ENSG00000070770	CSNK2A2	-0.825428	0.439802	-1.92732	0.0180658		5.64201	5.47762	4.5131	5.08805	5.58497	5.25697	3.88303	3.79622
ENSG00000070778		-2.09907	NA	0	NA		2.21916	3.37906	2	2.49118	2	2	2	2
ENSG00000070785	EIF2B3	-0.173683	NA	0.640183	NA		3.10326	2.34122	3.19164	2	2.29218	2.32395	2.82223	2
ENSG00000070831	CDC42	-0.629772	0.684469	-0.265681	0.858062		5.09535	5.0364	4.27869	4.73948	4.57018	5.05327	4.38536	4.78106
ENSG00000070950	RAD18	-0.243262	0.857766	0.0662782	0.950167		6.71506	6.70499	6.24624	6.6746	5.76251	6.51745	5.68998	6.63247
ENSG00000070961	ATP2B1	1.21806	NA	-1.89731	NA		2.40938	2	2.71551	2.26639	2.92445	3.328	2	2.69445
ENSG00000070985	TRPM5	-2.4366	NA	1.13554	NA		2.7279	3.37906	2	2.49118	2.29218	2.81169	3.34271	2.69445
ENSG00000071051	NCK2	-1.43966	NA	2.55283	NA		3.10326	3.04776	2	2.85694	2.53504	2	3.10582	3.34805
ENSG00000071073	MGAT4A	-0.270307	0.922622	0.0593602	0.975122		4.25499	3.97641	3.74598	4.08568	4.77332	5.09638	4.38536	5.4037
ENSG00000071082	RPL31	0.354037	0.828029	-0.248557	0.825211		4.6812	4.93937	4.80583	5.36858	5.80947	6.13881	6.09853	5.31686
ENSG00000071127	WDR1	0.652709	NA	2.02313	0.304097		2.98866	2.34122	2.71551	3.27475	2.92445	2.81169	4.4877	3.66173
ENSG00000071189	SNX13	1.32773	NA	-0.676242	NA		2.40938	2.84839	3.43945	3.01005	3.48333	3.328	3.10582	2.94666
ENSG00000071242	RPS6KA2	1.10464	NA	2.73775	NA		2.21916	2	2.51404	2	2.29218	2	2	3.34805
ENSG00000071243	ING3	1.60842	0.322736	1.22594	0.37705		3.30831	2.84839	4.5662	3.69187	3.36258	4.33001	5.24024	4.49494
ENSG00000071282	LMCD1	2.8421	NA	0.214836	NA		2.21916	2	2.27979	3.14847	3.08574	2.58834	2	3.5134
ENSG00000071462	BUD23	-3.77832	NA	3.11465	NA		2	3.04776	2	2	2	2	2.82223	2
ENSG00000071537	SEL1L	-1.48819	NA	3.67501	NA		2.21916	3.04776	2.51404	2	2	2.32395	3.34271	3.34805
ENSG00000071539	TRIP13	-0.725976	NA	-0.926567	0.742891		4.30374	4.60165	3.99866	3.7797	3.08574	2.81169	2	2.94666
ENSG00000071553	ATP6AP1	0.1195	0.97252	0.2748	0.899522		3.72106	4.46888	4.40065	4.01505	3.97026	3.46587	4.38536	3.34805
ENSG00000071564	TCF3	-0.0590959	0.978297	-0.111326	0.938365		5.22757	5.37004	5.52193	4.90487	5.80947	4.65235	5.45757	5.01972
ENSG00000071575	TRIB2	-1.04244	3.84403e-07	-2.28297	7.27496e-29		9.72105	9.68598	8.81659	8.50524	9.78204	9.9816	7.78539	7.45844
ENSG00000071626	DAZAP1	-0.496188	0.746784	0.445304	0.714585		5.9936	5.21284	4.97245	5.42415	5.0718	4.25591	4.98427	5.22445
ENSG00000071655	MBD3	0	NA	2.95639	NA		2	2	2	2	2	2.32395	3.54614	2
ENSG00000071859	FAM50A	-0.0860328	0.861173	0.722056	1.07906e-05		9.81758	9.86672	9.77254	9.73967	9.74629	9.83661	10.5774	10.4436
ENSG00000071967	CYBRD1	3.721	NA	0	NA		2	2	2	3.01005	2	2	2	2
ENSG00000071994	PDCD2	0.842603	0.610592	0.28605	0.863029		4.09799	3.97641	4.40065	4.98095	4.05064	5.05327	5.24024	4.41357
ENSG00000072041	SLC6A15	1.04382	0.146958	1.88188	0.000538376		4.94978	4.78037	5.43895	6.10633	4.81993	5.21847	6.46753	7.02378
ENSG00000072042	RDH11	-0.0980186	0.964937	-0.229245	0.861152		5.30145	5.57774	5.62563	5.01754	4.99263	5.33102	5.29772	4.57196
ENSG00000072062	PRKACA	1.47511	NA	-1.27534	NA		2.7279	2.84839	4.14546	2.68562	3.23079	3.00506	2	2.94666
ENSG00000072071	ADGRL1	-4.42565	NA	-2.56325	NA		2.40938	3.2229	2	2	2	2.81169	2	2
ENSG00000072121	ZFYVE26	2.67785	NA	-0.0964485	NA		2.21916	2	3.0497	2.26639	2.74285	2	2	2.69445
ENSG00000072195	SPEG	-0.80037	NA	-3.27547	0.232918		3.72106	3.76616	3.0497	3.39087	3.08574	3.70744	2.46892	2
ENSG00000072274	TFRC	-2.34399	NA	2.07219	NA		2	3.04776	2	2.26639	2	2	2.46892	2
ENSG00000072364	AFF4	-1.72641	NA	-4.34779	NA		3.20942	2	2	2.49118	3.36258	3.00506	2	2
ENSG00000072422	RHOBTB1	3.76567	NA	-3.44356	NA		2	2	2.71551	2.49118	3.08574	2.32395	2	2
ENSG00000072501	SMC1A	-0.399434	NA	2.86204	NA		3.40085	2	3.19164	2	2	2.32395	3.10582	2.69445
ENSG00000072609	CHFR	-0.0508476	0.987352	0.183068	0.929752		4.15225	4.07107	3.83522	4.27892	4.12677	3.81458	4.4877	3.66173
ENSG00000072778	ACADVL	-0.164068	NA	-0.443373	NA		2.86416	3.2229	3.43945	2.26639	2.53504	2	2	2.38861
ENSG00000072786	STK10	0.359741	NA	-0.729541	NA		2.7279	3.2229	3.19164	3.14847	2.92445	3.5917	3.10582	2.69445
ENSG00000072803	FBXW11	-0.155515	NA	-1.08169	NA		3.10326	3.6483	3.32086	3.27475	3.08574	2.32395	2	2.69445
ENSG00000072840	EVC	-2.63299	NA	-0.142009	NA		3.30831	3.76616	2.27979	2.49118	2.29218	3.00506	3.10582	2
ENSG00000072849	DERL2	0.0925458	NA	1.34444	0.537644		2.57741	3.2229	3.0497	2.85694	3.08574	3.00506	3.72439	4.03258
ENSG00000072954	TMEM38A	-0.742877	0.111916	-0.866267	0.0257681		6.82769	6.85884	6.48556	5.67381	7.94516	8.11324	7.12093	7.23982
ENSG00000072958	AP1M1	0.0313096	NA	3.23154	NA		2.7279	2.84839	3.19164	2.26639	2.53504	2	4.15595	2.94666
ENSG00000073008	PVR	0.266391	0.884302	2.26963	0.000189268		4.75317	4.78037	5.01126	4.98095	3.97026	4.70899	6.30884	6.50077
ENSG00000073050	XRCC1	-0.590403	0.00106179	0.512361	0.00531064		11.2932	11.2613	10.807	10.5591	10.6379	10.8766	11.3521	11.1907
ENSG00000073111	MCM2	-1.39354	NA	-1.53935	0.452046		4.20453	5.08258	3.83522	3.39087	3.97026	3.17555	3.34271	2
ENSG00000073146	MOV10L1	-0.716066	NA	1.17472	NA		2.86416	2.61698	2.51404	2.49118	2.29218	2.81169	3.54614	2.38861
ENSG00000073150	PANX2	-1.8952	NA	-0.546521	NA		2.98866	3.2229	2.27979	2.49118	2	2.58834	2	2.38861
ENSG00000073169	SELENOO	0.108745	0.927284	1.26715	0.000354756		6.39334	6.69015	6.59182	6.69733	6.40628	6.4359	7.80534	7.47859
ENSG00000073350	LLGL2	-1.69826	0.132269	-2.22558	0.0189127		4.9801	4.66371	3.99866	2.85694	6.15679	5.21847	3.54614	4.13766
ENSG00000073417	PDE8A	-2.17298	NA	2.03938	NA		3.20942	2.61698	2.27979	2.26639	2.53504	2.32395	2.46892	3.79622
ENSG00000073464	CLCN4	-0.853832	NA	-2.34453	0.370686		2.98866	3.2229	3.19164	2	3.36258	4.33001	3.10582	2
ENSG00000073578	SDHA	-0.724288	0.29813	-0.962859	0.117885		6.58303	6.33713	5.76842	5.80519	6.22765	5.84228	4.98427	5.31686
ENSG00000073584	SMARCE1	-0.0556368	0.917297	-0.109283	0.696456		12.9609	12.998	12.9678	12.8788	13.0514	13.3812	13.1746	13.0558
ENSG00000073598	FNDC8	-0.918897	NA	-1.07029	NA		3.10326	3.37906	2.51404	3.01005	3.48333	2.58834	3.10582	2
ENSG00000073614	KDM5A	0.168745	0.602757	0.113365	0.69196		11.8678	11.7044	11.9447	11.9701	12.1049	12.4314	12.4182	12.3624
ENSG00000073756	PTGS2	-0.71891	0.000371747	1.01906	1.02316e-08		8.9566	8.82106	8.22568	8.13661	9.27405	9.29775	10.2055	10.3874
ENSG00000073792	IGF2BP2	0.234159	NA	-1.15523	NA		2.57741	3.76616	3.32086	3.49834	3.23079	2.32395	2.82223	2
ENSG00000073803	MAP3K13	-0.156455	0.840994	-0.947578	0.00149966		7.97006	8.1094	7.66257	8.07719	8.15514	8.55689	7.4473	7.42769
ENSG00000073910	FRY	0	NA	3.83942	NA		2	2	2	2	2.29218	2	4.02593	2.38861
ENSG00000073921	PICALM	0.839808	NA	-0.432081	NA		3.20942	2.34122	3.54902	3.01005	3.23079	2.58834	2.82223	2.69445
ENSG00000074047	GLI2	-0.86353	NA	-2.49009	NA		2.98866	3.2229	3.0497	2.26639	2.92445	3.00506	2	2.38861
ENSG00000074201	CLNS1A	0.539884	0.793288	-0.56834	0.698754		3.98296	4.88829	5.08589	4.78264	4.51458	5.25697	3.72439	4.90532
ENSG00000074266	EED	-0.542002	NA	0.282293	0.929032		4.09799	4.15989	4.14546	3.14847	2	3.70744	3.10582	3.34805
ENSG00000074319	TSG101	3.42072	NA	3.0025	NA		2	2	2.27979	2.68562	2	2.32395	2.46892	3.34805
ENSG00000074356	NCBP3	-0.341736	0.883998	0.245766	0.876358		5.1497	4.39761	3.91925	4.98095	4.72515	4.70899	4.75724	5.07369
ENSG00000074416	MGLL	-3.50582	NA	-1.78489	0.389404		3.85794	3.6483	2.51404	2	4.05064	4.00758	3.34271	2.38861
ENSG00000074527	NTN4	2.09887	NA	-2.47063	NA		2.40938	2	3.32086	2	2.53504	2.32395	2	2
ENSG00000074590	NUAK1	-0.410074	0.24872	-0.309123	0.358224		8.46934	8.61264	8.28628	7.96925	9.07944	9.54143	9.06901	8.97248
ENSG00000074657	ZNF532	-0.488871	NA	-1.79842	NA		2.86416	3.6483	2.89226	3.14847	2.74285	2.58834	2	2.38861
ENSG00000074695	LMAN1	0.248442	0.384245	0.130635	0.667617		12.5273	12.5291	12.7659	12.787	12.9961	13.4785	13.339	13.435
ENSG00000074696	HACD3	-0.109857	0.950086	0.614377	0.388826		5.83679	6.53275	6.21333	6.00063	5.44329	5.94018	6.56438	5.95693
ENSG00000074755	ZZEF1	-0.208411	NA	-0.983742	NA		3.40085	2	2.89226	2.68562	2.53504	2.32395	2.46892	2
ENSG00000074800	ENO1	0.0855637	0.916459	0.267735	0.485752		8.74121	8.74414	8.88349	8.76938	8.22608	7.7648	8.11612	8.42128
ENSG00000074842	MYDGF	0.327386	0.266132	0.963387	5.45542e-07		9.78039	9.95779	10.2704	10.119	9.71888	10.1598	11.0038	10.8232
ENSG00000074935	TUBE1	2.60799	NA	-1.93256	NA		2.7279	2	3.99866	3.27475	3.08574	3.328	2.46892	2.38861
ENSG00000074966	TXK	-0.286641	NA	-1.34098	NA		3.30831	2.61698	3.19164	2.49118	2.74285	3.5917	2.82223	2.38861
ENSG00000075073	TACR2	0.131993	NA	0.0736165	0.980561		4.04162	2.61698	3.43945	3.7797	4.12677	3.46587	3.72439	4.03258
ENSG00000075131	TIPIN	-1.07034	NA	0.481196	NA		2.7279	3.04776	2	2.85694	2.74285	2	2	2.94666
ENSG00000075151	EIF4G3	3.23161	NA	-2.90872	NA		2.21916	2	2.89226	3.01005	2.53504	2.58834	2	2
ENSG00000075188	NUP37	-0.653218	0.807922	-5.31412	0.00825829		4.09799	3.97641	3.65086	3.49834	4.45676	5.36667	2.46892	2
ENSG00000075213	SEMA3A	-1.45468	0.0560235	-2.21356	0.00122713		6.00838	5.25378	4.07393	4.69499	6.39093	6.09697	4.02593	4.49494
ENSG00000075234	TTC38	-0.75374	NA	-0.614073	0.783962		4.48377	4.24356	3.32086	4.15301	3.88514	3.328	3.34271	3.16127
ENSG00000075239	ACAT1	1.77513	NA	1.15353	NA		2.21916	2.34122	2.27979	3.14847	2.74285	2.32395	3.10582	2.94666
ENSG00000075240	GRAMD4	0	NA	-2.08834	NA		2	2	2	2	2.53504	3.70744	2	2.69445
ENSG00000075275	CELSR1	0.313049	0.898601	0.631597	0.620676		4.15225	4.46888	4.80583	4.27892	4.72515	4.17779	5.18038	4.84453
ENSG00000075292	ZNF638	2.36393	NA	1.02002	NA		2.40938	2	3.19164	2.68562	3.23079	2	3.34271	3.16127
ENSG00000075303	SLC25A40	-0.0387141	0.965883	0.56643	0.064582		8.18374	8.02915	8.05507	8.09013	8.05153	8.33641	8.48736	8.9831
ENSG00000075336	TIMM21	-0.270221	NA	-0.935523	0.706331		4.04162	2.61698	3.32086	3.39087	3.69818	3.81458	3.54614	2.69445
ENSG00000075399	VPS9D1	0.579236	NA	0.574969	0.825211		3.56982	3.04776	3.99866	3.39087	3.48333	2.81169	3.72439	3.34805
ENSG00000075407	ZNF37A	-3.78602	NA	0	NA		2	3.04776	2	2	2	2	2	2
ENSG00000075415	SLC25A3	0.387225	0.829728	0.608732	0.576521		4.9801	4.83534	5.28908	5.2195	4.95135	4.53191	4.67287	5.70667
ENSG00000075420	FNDC3B	1.72211	NA	0.537336	0.874754		3.30831	2	3.43945	4.15301	3.23079	3.17555	2	4.23561
ENSG00000075426	FOSL2	-1.01563	NA	-0.924074	0.658565		3.79113	3.6483	2.89226	3.27475	4.26794	3.5917	3.34271	3.34805
ENSG00000075461	CACNG4	-1.10098	NA	-0.00299524	0.999509		3.56982	3.37906	3.0497	2.68562	3.79469	3.70744	3.54614	3.91923
ENSG00000075568	TMEM131	-0.899718	NA	1.7988	NA		3.30831	2	2.27979	2.68562	2.53504	2.32395	3.34271	2.94666
ENSG00000075618	FSCN1	-0.194821	0.627912	0.19319	0.526878		10.6603	11.0458	10.7529	10.5822	10.8202	11.0942	11.2791	11.0233
ENSG00000075624	ACTB	0.225151	0.361023	0.391663	0.023888		16.6413	16.74	16.9612	16.8706	16.4128	16.7234	17.0322	16.901
ENSG00000075643	MOCOS	0.724273	1.94421e-05	0.551941	0.00199957		10.8822	11.0022	11.7328	11.5959	10.7978	11.1323	11.5719	11.4776
ENSG00000075702	WDR62	-2.14858	NA	-2.85572	NA		3.40085	3.04776	2	2.68562	2.53504	3.5917	2	2.38861
ENSG00000075711	DLG1	1.07104	NA	1.11233	NA		2.7279	3.04776	3.83522	3.01005	2	2.58834	2.82223	2.38861
ENSG00000075785	RAB7A	0.146285	0.663544	0.354396	0.0532042		12.454	12.3991	12.6271	12.5171	12.2737	12.5927	12.7773	12.8144
ENSG00000075826	SEC31B	0.180935	0.837957	0.101789	0.874221		7.9162	7.9379	8.14071	8.06849	8.75299	7.81728	8.27482	8.62478
ENSG00000075856	SART3	-4.14333	NA	2.21346	NA		3.20942	2	2	2	2.29218	2.32395	3.54614	2.38861
ENSG00000075886	TUBA3D	0.61013	0.821768	-0.197168	0.930106		4.04162	3.6483	4.14546	4.5019	3.88514	4.17779	4.4877	2.94666
ENSG00000075914	EXOSC7	-0.149037	NA	-0.903572	NA		2.57741	3.51995	3.0497	3.01005	2.29218	3.00506	2	2.69445
ENSG00000075975	MKRN2	-0.625436	NA	1.50491	NA		2.7279	2.34122	2	2.68562	2	3.17555	3.72439	3.16127
ENSG00000076003	MCM6	0.0110026	0.985144	0.190411	0.438963		12.5471	12.517	12.6224	12.4594	11.699	12.0718	12.0853	12.0894
ENSG00000076043	REXO2	0.255347	0.349127	0.0458286	0.897436		11.2284	11.1245	11.4679	11.3968	11.5389	11.9	11.8624	11.6853
ENSG00000076067	RBMS2	0.702977	NA	-2.52175	NA		2.98866	2.61698	3.32086	3.01005	2.53504	3.328	2	2.38861
ENSG00000076108	BAZ2A	-0.213671	NA	-0.567114	NA		3.10326	2	2.27979	2.85694	2.53504	2.58834	2	2.69445
ENSG00000076242	MLH1	-0.3722	NA	1.25833	NA		3.48781	2.34122	2.27979	3.27475	2.74285	2	2.46892	3.16127
ENSG00000076248	UNG	0.382489	0.83085	1.16104	0.149621		4.44083	4.88829	5.04906	4.94341	4.57018	5.09638	6.28061	5.4037
ENSG00000076351	SLC46A1	-0.198228	NA	0.134454	0.966253		2.86416	3.51995	3.0497	3.14847	3.59475	3.328	3.88303	3.16127
ENSG00000076356	PLXNA2	0.406625	NA	-1.72442	NA		2.98866	2.61698	2.27979	3.49834	3.79469	3.00506	2.82223	2.38861
ENSG00000076382	SPAG5	-0.805046	7.17888e-09	0.264708	0.149621		13.0125	12.9482	12.1651	12.1874	12.1406	12.3805	12.5541	12.5054
ENSG00000076513	ANKRD13A	1.93781	NA	0.6251	NA		2.57741	2	2.71551	3.27475	3.36258	2	3.34271	2.94666
ENSG00000076554	TPD52	4.23124	NA	1.83579	NA		2	2	2.51404	3.01005	2.53504	2.81169	4.02593	3.16127
ENSG00000076650	GPATCH1	0.0940332	NA	-0.339609	NA		2.86416	2.61698	2.89226	2.68562	3.23079	3.00506	3.54614	2
ENSG00000076662	ICAM3	-0.0827647	NA	-1.25991	0.449119		3.56982	4.07107	4.07393	3.39087	4.26794	4.25591	3.72439	2.94666
ENSG00000076685	NT5C2	0.11474	NA	1.04173	0.657814		3.72106	3.2229	3.83522	3.27475	3.08574	2.81169	3.88303	3.16127
ENSG00000076716	GPC4	1.56021	1.5187e-14	1.75726	4.0837e-18		7.6501	7.85387	9.41004	9.16557	7.79575	8.03785	9.64348	9.67751
ENSG00000076924	XAB2	-0.184888	0.593616	0.95486	1.01179e-08		11.5293	11.8517	11.5717	11.4538	11.4807	11.735	12.6503	12.4794
ENSG00000076928	ARHGEF1	0.7831	NA	-3.89175	NA		3.10326	2.34122	3.32086	3.01005	3.08574	2.81169	2	2
ENSG00000076944	STXBP2	-0.353566	NA	2.423	NA		2	3.2229	2	3.01005	2.29218	2	2	3.16127
ENSG00000077044	DGKD	0.667617	NA	-0.98037	NA		2.98866	2.34122	2.51404	3.39087	3.36258	2.58834	2.82223	2.38861
ENSG00000077150	NFKB2	-0.215413	NA	2.86837	NA		2.21916	3.04776	2.51404	2.68562	2	2	2	2.69445
ENSG00000077157	PPP1R12B	-0.549525	NA	0.571424	NA		3.10326	2	2	2.85694	2.74285	2.32395	2.82223	2.69445
ENSG00000077238	IL4R	-0.36127	0.911386	-1.18271	0.477489		3.9218	4.60165	4.07393	3.94079	4.26794	3.81458	3.54614	2.94666
ENSG00000077254	USP33	0.975828	NA	1.32152	NA		2.57741	2	2.89226	2.26639	2.74285	2.32395	2.82223	3.34805
ENSG00000077312	SNRPA	-0.111916	0.751629	0.616478	2.00067e-05		11.165	11.2102	11.0936	11.0578	11.0299	11.1668	11.7472	11.6831
ENSG00000077348	EXOSC5	-0.344387	0.248708	1.41317	5.02554e-14		9.4772	9.82489	9.26501	9.36509	9.31936	9.5837	10.9908	10.7286
ENSG00000077458	FAM76B	-0.172365	NA	1.5338	0.515142		3.56982	3.04776	3.54902	2.85694	3.08574	2.32395	3.34271	3.79622
ENSG00000077463	SIRT6	-1.70504	NA	0	NA		3.20942	2	2	2.49118	2	2	2	2
ENSG00000077514	POLD3	-0.663599	0.491713	-0.31944	0.79556		5.9936	6.1761	5.35091	5.57906	4.77332	4.65235	4.4877	4.41357
ENSG00000077549	CAPZB	-3.68156	NA	-0.790618	0.755081		3.64742	4.07107	2	2.49118	3.97026	3.46587	3.10582	3.34805
ENSG00000077585	GPR137B	0.117632	NA	0.374096	0.903067		2.21916	3.04776	2.71551	2.68562	2.92445	3.81458	3.54614	3.79622
ENSG00000077942	FBLN1	-0.0838979	0.950695	0.0301452	0.9721		6.45938	6.51602	6.42935	6.38364	6.78084	7.24824	7.2283	6.87973
ENSG00000077984	CST7	1.79142	NA	2.1017	NA		2.40938	2	2.27979	3.01005	2.29218	2	2.46892	2.69445
ENSG00000078043	PIAS2	0.275959	NA	-1.38339	NA		2.21916	2.61698	2	2.85694	2.74285	3.17555	2.82223	2
ENSG00000078053	AMPH	4.69816	NA	5.67285	0.0326694		2.21916	2	4.07393	3.59835	2	2	2.46892	4.32733
ENSG00000078061	ARAF	0.133072	0.953974	0.335463	0.792316		5.12278	5.08258	5.22448	5.2195	4.57018	4.963	4.67287	5.36093
ENSG00000078081	LAMP3	1.83551	NA	1.13012	0.532932		2.21916	2.34122	3.19164	2.26639	3.59475	4.09519	4.15595	5.17593
ENSG00000078098	FAP	0.32116	0.909917	1.28044	0.292742		4.3509	3.87512	4.5131	4.27892	4.05064	3.328	4.83695	4.64508
ENSG00000078142	PIK3C3	-0.0721974	NA	-3.53973	NA		2.7279	3.04776	2	3.39087	2.29218	3.17555	2	2
ENSG00000078177	N4BP2	-0.754141	NA	2.24243	NA		2.98866	2.84839	3.0497	2	2.53504	2.32395	4.02593	2.38861
ENSG00000078237	TIGAR	0.427866	0.210354	-0.485259	0.105503		8.78693	8.71513	9.16958	9.1838	8.71958	9.28383	8.39161	8.68237
ENSG00000078246	TULP3	-0.206554	0.65071	0.0745069	0.866613		9.0399	8.75844	8.72031	8.68943	8.98545	9.32292	9.23637	9.23774
ENSG00000078269	SYNJ2	-1.86994	0.0500759	0.0432252	0.982162		4.94978	5.47762	3.74598	3.69187	4.33367	4.4677	4.27521	4.57196
ENSG00000078304	PPP2R5C	1.01733	NA	0.655044	0.750657		3.30831	3.51995	4.45797	3.69187	3.79469	3.17555	4.15595	3.79622
ENSG00000078369	GNB1	0.260128	NA	-0.996511	0.779787		4.09799	2.34122	3.54902	3.7797	2.53504	3.328	2	2.94666
ENSG00000078399	HOXA9	-1.11325	NA	-0.806442	0.71648		2.98866	4.07107	3.19164	2.68562	3.69818	4.4005	3.34271	3.66173
ENSG00000078401	EDN1	-1.37182	NA	0.442674	0.886011		3.40085	3.87512	2.51404	3.14847	3.23079	2.81169	3.72439	2.69445
ENSG00000078403	MLLT10	-0.235688	NA	0.0679453	0.981813		3.72106	3.51995	3.65086	3.27475	3.23079	3.70744	3.54614	3.5134
ENSG00000078618	NRDC	0.405258	NA	1.28179	NA		3.20942	2.61698	3.32086	3.01005	2.53504	3.00506	3.72439	3.16127
ENSG00000078668	VDAC3	0	NA	4.39276	NA		2	2	2	2	2	2	3.34271	2.38861
ENSG00000078687	TNRC6C	0.623063	NA	0.520439	NA		2.21916	2.84839	2.51404	3.01005	2.29218	2	2	2.38861
ENSG00000078699	CBFA2T2	-0.72752	NA	-2.54571	NA		2.86416	2.61698	2.27979	2.68562	2.29218	3.46587	2	2.38861
ENSG00000078725	BRINP1	-2.4534	0.101592	-3.37808	0.00326258		4.30374	3.37906	2.27979	2.85694	5.68908	5.40146	3.10582	2.94666
ENSG00000078747	ITCH	1.2447	NA	-2.65346	NA		2.40938	2	2.71551	2.26639	2	3.70744	2.46892	2
ENSG00000078795	PKD2L2	-0.408219	NA	-2.44069	NA		3.56982	3.2229	3.19164	3.14847	2.74285	2	2	2
ENSG00000078808	SDF4	0.462685	NA	-2.10401	NA		2.40938	3.04776	2.71551	3.14847	3.48333	3.00506	2	2.69445
ENSG00000078814	MYH7B	-1.40539	NA	-1.28962	NA		3.30831	3.51995	2.89226	2.49118	3.36258	2	2	2.69445
ENSG00000078898	BPIFB2	1.65617	NA	0	NA		2.40938	2	3.0497	2	2	2	2	2
ENSG00000078902	TOLLIP	0.336117	NA	0.539009	0.86919		3.20942	3.51995	3.83522	3.27475	3.08574	2.32395	2.82223	3.16127
ENSG00000079134	THOC1	0.0372325	NA	0.81776	0.749744		2.98866	3.6483	3.54902	3.14847	3.48333	2.58834	3.54614	3.66173
ENSG00000079246	XRCC5	-0.222331	0.409092	0.101154	0.73227		14.6026	14.4981	14.3635	14.2938	14.2538	14.6472	14.5868	14.5428
ENSG00000079263	SP140	-1.82004	NA	-0.0236162	NA		3.10326	2.34122	2.27979	2.26639	3.48333	3.00506	3.34271	3.16127
ENSG00000079277	MKNK1	-1.62193	NA	-0.932694	NA		2	2.34122	2	2	3.48333	2	2	2.94666
ENSG00000079308	TNS1	-1.54523	NA	2.00418	NA		3.20942	3.04776	2	2.85694	2	3.00506	4.02593	2.94666
ENSG00000079313	REXO1	-2.29776	NA	0.98388	NA		3.56982	4.07107	2.71551	2.49118	2.29218	2.58834	3.10582	2.38861
ENSG00000079332	SAR1A	1.39402	NA	0.276566	0.93256		2.57741	2.34122	2.51404	3.39087	3.08574	3.81458	4.27521	2.69445
ENSG00000079337	RAPGEF3	0.270297	0.822837	1.54213	0.00149864		5.82013	5.81503	5.95916	6.17272	5.14685	5.25697	6.44226	6.80192
ENSG00000079435	LIPE	0.00378768	NA	0.153853	NA		2.21916	2.34122	2.51404	2	3.23079	2	3.34271	2
ENSG00000079459	FDFT1	0.919039	NA	6.4189	0.00301871		2.98866	3.6483	3.43945	4.33798	2	2	4.67287	3.66173
ENSG00000079482	OPHN1	0.556841	NA	1.28209	0.494742		3.10326	2.84839	3.19164	3.39087	2.92445	3.5917	4.4877	3.79622
ENSG00000079616	KIF22	0.191674	NA	-0.353837	NA		2.21916	3.2229	2.51404	3.14847	3.08574	2.58834	2	3.16127
ENSG00000079739	PGM1	0.639183	0.483865	1.08628	0.0699667		4.85482	5.60962	5.93917	5.74099	5.47276	5.84228	6.98757	6.33388
ENSG00000079785	DDX1	0.024106	0.966534	-0.169023	0.50174		12.6749	12.5813	12.6873	12.6181	12.3994	12.7696	12.4769	12.3762
ENSG00000079819	EPB41L2	0.644638	NA	-0.452373	0.85407		3.79113	3.51995	3.65086	4.5019	3.23079	4.00758	3.72439	2.94666
ENSG00000079950	STX7	-0.580416	NA	1.08957	0.668978		3.56982	3.04776	2.51404	3.39087	2.74285	3.17555	3.54614	3.66173
ENSG00000079974	RABL2B	-0.862938	0.45784	-1.28521	0.185161		5.54395	5.51177	4.34096	5.08805	5.28617	4.81602	3.72439	4.23561
ENSG00000079999	KEAP1	-2.55993	NA	0	NA		2.21916	3.04776	2	2.26639	2	2	2	2
ENSG00000080007	DDX43	0.402888	NA	-0.050361	NA		3.20942	2.61698	3.0497	3.27475	2.74285	3.17555	3.54614	2
ENSG00000080189	SLC35C2	0.325052	0.608946	0.300759	0.55358		7.51688	7.59183	7.87739	7.86768	7.92398	7.12875	7.71329	8.02217
ENSG00000080298	RFX3	-1.57796	NA	0.0392675	NA		2.86416	3.04776	2.51404	2.26639	2.92445	2.81169	2.82223	2.94666
ENSG00000080345	RIF1	-2.47261	NA	-3.74903	NA		2.21916	2.34122	2	2	2.53504	3.17555	2	2
ENSG00000080371	RAB21	0.115101	0.812864	-0.117574	0.720365		11.2181	11.0682	11.3129	11.2064	11.1176	11.5632	11.2319	11.2475
ENSG00000080493	SLC4A4	-4.11049	NA	0	NA		2	3.2229	2	2	2	2	2	2
ENSG00000080503	SMARCA2	1.22594	NA	0.678025	NA		2.7279	2	3.0497	2.68562	2.92445	2.81169	2.82223	3.5134
ENSG00000080546	SESN1	0.0875321	0.955087	-0.777606	0.155479		6.42674	6.13287	6.64214	6.05444	6.61892	6.99847	6.22243	5.92792
ENSG00000080603	SRCAP	-0.10448	0.800179	0.350645	0.0610613		10.5597	10.6094	10.5446	10.4132	10.244	10.2978	10.5628	10.6751
ENSG00000080608	PUM3	0.380812	0.0558056	0.644754	8.01605e-05		11.487	11.427	11.9066	11.7659	11.0953	11.4152	11.9178	11.8975
ENSG00000080819	CPOX	-0.107453	NA	2.12412	0.303197		2.86416	3.51995	2	3.7797	2.74285	3.00506	4.38536	4.03258
ENSG00000080822	CLDND1	0.0950562	NA	-0.923925	0.672819		3.30831	3.97641	4.21361	3.01005	4.05064	3.81458	2.82223	3.66173
ENSG00000080823	MOK	-0.517869	0.770264	-3.49379	0.00615862		5.30145	5.60962	5.04906	4.94341	5.14685	4.25591	2.82223	2.38861
ENSG00000080839	RBL1	2.69175	NA	0	NA		2.21916	2	3.0497	2.26639	2	2	2	2
ENSG00000080854	IGSF9B	0.771488	NA	0.194719	0.95249		3.10326	2.61698	3.65086	2.85694	2.92445	3.70744	2.82223	3.91923
ENSG00000080947	CROCCP3	-0.154205	0.918042	-0.276684	0.744311		5.9936	6.71967	6.29424	6.18885	6.52357	6.07559	6.13052	5.98536
ENSG00000080986	NDC80	-0.4964	0.0196962	0.0512494	0.893513		11.4728	11.4107	10.8881	11.003	10.4395	10.8743	10.6245	10.8153
ENSG00000081014	AP4E1	0.282019	NA	1.45383	NA		2.57741	2.61698	2.51404	2.85694	2.74285	3.00506	4.02593	3.34805
ENSG00000081019	RSBN1	0.457573	0.876095	0.0245635	0.991721		4.39656	4.32264	4.27869	5.08805	5.0718	4.17779	2.82223	5.48562
ENSG00000081026	MAGI3	-1.56636	NA	2.04494	NA		2.57741	3.2229	2	2.68562	2	2	2.46892	2
ENSG00000081041	CXCL2	1.71028	NA	1.24995	0.589036		2.40938	2.84839	3.43945	3.49834	3.36258	2.58834	3.34271	4.13766
ENSG00000081059	TCF7	0.722777	NA	1.26753	NA		2.98866	2.84839	3.74598	2.68562	2.53504	2	3.10582	2
ENSG00000081087	OSTM1	0.166815	0.911398	-0.184502	0.84189		5.96357	6.46464	6.37086	6.39759	5.94181	6.8171	6.33653	6.19468
ENSG00000081148	IMPG2	-0.031152	0.986719	-0.678048	0.397502		5.1497	5.60962	5.25714	5.45115	5.80947	5.91632	5.40623	5.07369
ENSG00000081181	ARG2	0.920171	0.40156	1.64715	0.0404514		4.44083	4.32264	5.08589	5.25058	3.88514	4.25591	5.45757	5.48562
ENSG00000081307	UBA5	-0.197073	0.949551	-0.832945	0.577454		4.44083	4.60165	3.83522	4.73948	4.45676	4.33001	3.72439	3.79622
ENSG00000081320	STK17B	0.874841	0.508362	1.2733	0.181263		4.30374	3.97641	5.01126	4.73948	4.12677	4.17779	5.40623	5.01972
ENSG00000081377	CDC14B	-0.539061	NA	-0.0841302	0.980769		2.40938	3.51995	2.51404	3.01005	3.08574	4.25591	3.10582	4.13766
ENSG00000081665	ZNF506	0.953025	NA	-0.684126	0.769502		3.20942	3.37906	3.74598	4.08568	3.48333	4.00758	2.82223	3.66173
ENSG00000081760	AACS	-0.665304	NA	1.51204	NA		2.21916	2.61698	2.51404	2	2	3.00506	3.54614	2.94666
ENSG00000081791	DELE1	1.89013	NA	0.209259	NA		2.98866	2	3.19164	3.86249	3.36258	2.32395	3.34271	2.69445
ENSG00000081803	CADPS2	0	NA	4.712	NA		2	2	2	2	2	2	3.72439	2
ENSG00000081870	HSPB11	0.453758	NA	2.19022	NA		2.7279	2.61698	2.27979	3.27475	2.74285	2	3.54614	3.16127
ENSG00000081913	PHLPP1	-0.653229	0.388652	-0.118143	0.898353		6.12149	5.60962	5.38086	5.2195	6.39093	6.59464	6.22243	6.52033
ENSG00000082126	MPP4	-3.16075	NA	0	NA		2	3.51995	2	2.26639	2	2	2	2
ENSG00000082497	SERTAD4	-3.76983	NA	-3.82921	NA		2	3.04776	2	2	3.48333	2	2	2
ENSG00000082512	TRAF5	-1.10324	NA	-2.02742	NA		3.40085	3.76616	2.89226	3.01005	2.74285	2.81169	2.46892	2
ENSG00000082515	MRPL22	-0.829728	NA	-0.189319	0.936417		3.30831	3.04776	2.51404	3.01005	3.97026	4.53191	3.88303	4.32733
ENSG00000082781	ITGB5	2.81129	NA	3.44541	NA		2.40938	2	3.19164	3.14847	2	2	2	2.94666
ENSG00000082805	ERC1	0	NA	-1.90709	NA		2	2	2	2	2	3.17555	2	2.38861
ENSG00000082898	XPO1	-0.31265	0.663444	0.189786	0.768778		7.58749	7.74324	7.46703	7.24447	6.958	7.72416	7.75493	7.37493
ENSG00000083093	PALB2	-0.92478	NA	-1.59123	0.544354		3.72106	3.37906	2.71551	3.27475	3.48333	3.17555	2.46892	2.69445
ENSG00000083097	DOP1A	0.475042	NA	-0.482452	0.877586		3.30831	3.2229	3.0497	3.94079	3.08574	3.17555	2.82223	2.94666
ENSG00000083123	BCKDHB	0.273762	NA	0.802982	0.723864		3.40085	3.04776	3.19164	3.59835	3.48333	3.46587	4.67287	2.94666
ENSG00000083168	KAT6A	-1.05591	0.492952	-0.62693	0.731936		4.9801	4.9887	3.99866	4.21734	4.19908	3.46587	3.72439	3.16127
ENSG00000083290	ULK2	0.718464	NA	1.11133	0.579994		4.3509	2.61698	4.14546	4.4493	3.23079	3.00506	3.72439	3.91923
ENSG00000083444	PLOD1	-2.31297	NA	-0.130201	NA		3.30831	2.61698	2	2.49118	2.29218	3.00506	3.10582	2
ENSG00000083535	PIBF1	-2.10481	NA	-0.0354156	NA		2.57741	3.2229	2.27979	2.26639	2.29218	3.17555	3.10582	2.38861
ENSG00000083635	NUFIP1	0.0409562	0.964937	-0.255694	0.552245		8.09996	7.8737	7.9541	8.11144	7.95563	8.36753	8.03394	7.80803
ENSG00000083642	PDS5B	0.257046	NA	-1.49776	NA		2.40938	2.61698	2	3.01005	2.53504	2.58834	2	2.38861
ENSG00000083750	RRAGB	0.616405	NA	-3.14655	0.250168		3.20942	3.6483	3.99866	3.69187	3.36258	3.328	2.46892	2
ENSG00000083812	ZNF324	0.430646	0.384245	-0.0301717	0.967279		7.23836	7.05687	7.71053	7.42556	7.73015	7.31363	7.4473	7.56591
ENSG00000083817	ZNF416	0.810631	NA	-0.0422475	0.991408		3.48781	2	3.54902	3.27475	3.59475	2.81169	3.10582	3.34805
ENSG00000083828	ZNF586	0.141528	NA	0.48864	NA		3.48781	2.34122	3.65086	2.26639	2	2.58834	2.46892	2.38861
ENSG00000083838	ZNF446	2.33368	NA	-3.37887	NA		2.57741	2.34122	3.43945	3.69187	3.59475	3.328	2	2.38861
ENSG00000083844	ZNF264	0.796082	0.00302627	0.375071	0.252603		7.84799	7.60771	8.47165	8.57134	8.31011	8.65746	8.7048	9.00409
ENSG00000083845	RPS5	0.0799165	0.857766	0.566102	0.000203237		13.9758	13.9334	14.0645	14.0043	14.0115	14.2478	14.7999	14.5938
ENSG00000084070	SMAP2	-2.571	NA	-1.31236	NA		3.10326	3.2229	2.27979	2.26639	3.69818	2.32395	2.46892	2.69445
ENSG00000084072	PPIE	0.585236	0.824877	1.06892	0.479251		3.56982	3.97641	4.07393	4.33798	3.79469	3.46587	4.91249	3.79622
ENSG00000084073	ZMPSTE24	-0.540238	NA	-1.02308	0.658565		4.09799	2.61698	3.19164	3.27475	3.48333	4.4005	2.82223	3.66173
ENSG00000084090	STARD7	-1.78328	NA	-0.137143	0.971196		3.40085	3.87512	2.51404	2.85694	3.79469	2.32395	3.54614	2.69445
ENSG00000084092	NOA1	0.575315	0.0119281	1.12547	2.87277e-09		8.82292	8.65909	9.29874	9.33461	9.09374	9.48578	10.4737	10.37
ENSG00000084093	REST	0.73447	NA	-1.27931	NA		2.86416	2	2.89226	2.68562	3.23079	3.46587	2	3.16127
ENSG00000084112	SSH1	0.455479	0.827804	-2.26701	0.0347633		4.60544	4.53679	5.1218	4.78264	4.57018	5.17891	2.82223	3.5134
ENSG00000084207	GSTP1	-0.178712	0.544457	0.206294	0.346817		12.7921	12.8163	12.7089	12.5373	12.5414	12.7446	12.9592	12.7381
ENSG00000084444	FAM234B	-0.300665	0.550495	-0.288584	0.484467		7.82312	8.00538	7.52182	7.70895	7.9293	7.98722	7.81521	7.52775
ENSG00000084463	WBP11	-0.262285	0.288448	0.580065	0.0005419		11.6202	11.5661	11.3779	11.284	11.1089	11.4463	11.8606	11.872
ENSG00000084623	EIF3I	-0.0554039	0.939613	0.428959	0.100293		9.67662	9.62684	9.77113	9.40016	9.3375	9.76994	10.0407	9.95059
ENSG00000084628	NKAIN1	-1.16732	NA	-1.33951	0.611485		3.10326	3.87512	3.0497	2.68562	3.36258	3.81458	2	3.34805
ENSG00000084636	COL16A1	-2.05039	NA	-1.77526	0.268684		3.56982	3.76616	2.89226	2.26639	4.39653	4.59339	3.10582	3.34805
ENSG00000084674	APOB	3.77904	NA	3.01415	NA		2	2	2.89226	2.26639	2.29218	2	3.54614	2
ENSG00000084693	AGBL5	0.296936	NA	-0.677071	0.741941		2.86416	3.87512	3.32086	3.86249	3.79469	4.65235	3.88303	3.66173
ENSG00000084733	RAB10	0.00493104	0.996143	0.29799	0.38495		8.38122	8.44161	8.57566	8.237	8.20428	8.39369	8.67799	8.51203
ENSG00000084754	HADHA	0.250985	0.337707	0.771226	2.00277e-06		12.7214	12.7043	13.0053	12.9209	12.7928	13.2055	13.8258	13.7424
ENSG00000084774	CAD	-0.615935	NA	-0.889562	NA		3.20942	2.34122	2.71551	2.49118	2.29218	2	2	2
ENSG00000085063	CD59	-0.297505	NA	-1.90844	NA		2.98866	2	2.27979	2.68562	2.29218	2.32395	2	2
ENSG00000085117	CD82	-2.21653	NA	-3.64487	NA		3.48781	3.04776	2.27979	2.49118	3.36258	2	2	2
ENSG00000085274	MYNN	0.391773	NA	-0.143484	0.966281		2.57741	3.6483	3.32086	3.49834	3.59475	3.17555	2.82223	3.66173
ENSG00000085377	PREP	0.358527	0.274302	0.966465	9.03432e-06		8.69169	8.48093	9.02771	8.86535	8.44634	8.66821	9.36294	9.65777
ENSG00000085449	WDFY1	-0.00968056	0.987334	-0.124299	0.689448		11.0176	11.029	10.9777	11.0485	11.6073	12.0248	11.7677	11.6435
ENSG00000085465	OVGP1	1.13432	0.0585979	1.29445	0.0106691		5.22757	4.66371	5.99833	6.05444	6.19266	5.40146	7.00493	7.16721
ENSG00000085491	SLC25A24	-0.146406	0.964937	1.24722	0.362713		3.85794	3.87512	3.65086	3.86249	3.48333	3.70744	4.58325	4.49494
ENSG00000085511	MAP3K4	1.21625	NA	-1.38771	NA		2.57741	2	2	3.14847	2.74285	3.00506	2	2.69445
ENSG00000085644	ZNF213	1.07851	NA	-3.15338	NA		2.21916	2	2.27979	2.26639	3.08574	2	2	2
ENSG00000085662	AKR1B1	1.14716	NA	0.94991	0.634365		2.98866	2.84839	3.91925	3.14847	3.69818	3.17555	4.02593	4.23561
ENSG00000085719	CPNE3	0.907842	NA	1.22427	0.496924		3.30831	2.84839	3.65086	3.69187	3.23079	3.46587	3.54614	4.64508
ENSG00000085733	CTTN	-0.00997403	0.997161	-0.844491	0.458129		5.1497	5.0364	5.1218	5.05323	4.90886	4.4677	4.02593	4.03258
ENSG00000085760	MTIF2	4.22856	NA	2.8529	NA		2	2	2.51404	3.01005	2	2	2	2.69445
ENSG00000085788	DDHD2	-0.17768	0.964937	0.845833	0.660996		3.10326	4.60165	3.32086	4.27892	3.08574	4.25591	4.15595	4.64508
ENSG00000085872	CHERP	-0.231468	0.632313	0.515997	0.0669917		8.98677	9.46195	9.19299	8.80121	8.72264	8.77156	9.25099	9.26699
ENSG00000085982	USP40	1.18994	NA	0.619063	0.821711		3.10326	3.37906	3.74598	4.27892	3.23079	2.81169	2.46892	3.91923
ENSG00000085999	RAD54L	-1.3906	0.0413654	1.07136	0.177485		6.27608	6.77696	5.69879	4.60168	4.67532	4.4005	5.60146	5.36093
ENSG00000086061	DNAJA1	-0.699925	0.239023	-1.94719	1.17433e-05		6.73297	6.88513	6.41495	5.80519	6.90494	7.30447	5.29772	5.27139
ENSG00000086062	B4GALT1	-0.873965	NA	1.06369	NA		2.57741	3.04776	2.51404	2.49118	2.53504	2.81169	3.54614	2.69445
ENSG00000086065	CHMP5	-0.551751	NA	1.98896	NA		2.98866	2.61698	2.89226	2.26639	2	3.17555	4.02593	3.5134
ENSG00000086102	NFX1	0.285517	0.579106	1.25464	7.83706e-07		7.21942	7.48415	7.64417	7.61656	7.35613	7.61723	8.76717	8.68671
ENSG00000086189	DIMT1	0.383634	0.891045	-0.565476	0.761621		4.25499	4.46888	4.5131	4.82454	3.36258	4.4677	3.54614	3.66173
ENSG00000086200	IPO11	0.572276	NA	0.935027	NA		2.86416	3.2229	3.83522	2.68562	2.92445	2	3.10582	2.69445
ENSG00000086232	EIF2AK1	-0.0911803	NA	1.0971	NA		2.86416	2	2.27979	2.68562	2.29218	3.17555	3.54614	3.16127
ENSG00000086475	SEPHS1	1.91431	NA	0.5213	NA		2.21916	2.61698	3.65086	2.49118	2.29218	2	2	2.38861
ENSG00000086504	MRPL28	-0.370218	0.863295	-0.405489	0.788769		5.00978	5.17071	4.5662	4.94341	4.12677	4.963	4.4877	4.03258
ENSG00000086544	ITPKC	0.443333	0.484172	0.418207	0.39234		6.13502	5.99481	6.30989	6.6515	6.96838	7.25776	7.54548	7.50829
ENSG00000086589	RBM22	-0.150762	0.708704	0.176797	0.516793		10.7455	10.7011	10.5805	10.5661	10.536	10.9057	10.8393	10.9736
ENSG00000086598	TMED2	-3.49803	NA	2.55271	NA		2.86416	2	2	2	2.74285	2	3.34271	3.79622
ENSG00000086619	ERO1B	-0.0901687	NA	0.964406	NA		2.40938	2.84839	2.27979	2.85694	3.08574	2.32395	3.10582	3.34805
ENSG00000086666	ZFAND6	0.803894	NA	-0.829541	0.774927		2.98866	3.2229	4.07393	2.85694	3.23079	3.46587	3.10582	2.69445
ENSG00000086696	HSD17B2	2.81557	NA	0	NA		2	2.34122	3.19164	2.49118	2	2	2	2
ENSG00000086712	TXLNG	-0.00511419	NA	0.467824	0.854558		3.20942	4.46888	4.5662	2.85694	2.92445	4.09519	3.72439	4.13766
ENSG00000086758	HUWE1	1.12994	NA	-0.445361	NA		2.57741	3.04776	3.65086	3.14847	2.53504	2	2	2.38861
ENSG00000087008	ACOX3	-1.44524	NA	0.261455	NA		2.86416	2.34122	2	2.49118	3.08574	2.58834	2.46892	3.34805
ENSG00000087053	MTMR2	0.630763	NA	-1.08126	NA		2.21916	2.61698	2.71551	2.49118	3.23079	2	2	2.69445
ENSG00000087074	PPP1R15A	1.07954	2.01435e-15	2.8669	1.24802e-107		10.9636	10.9932	12.1125	11.9979	10.5628	10.7027	13.5776	13.4139
ENSG00000087077	TRIP6	-0.274964	0.363251	0.223974	0.417471		10.4119	10.7635	10.3689	10.2745	10.4645	10.7354	10.9182	10.736
ENSG00000087085	ACHE	-0.746954	NA	1.46263	NA		2.98866	3.51995	3.19164	2.49118	2.29218	2	2	2.69445
ENSG00000087087	SRRT	-0.928684	0.593616	0.228147	0.903626		4.30374	4.9887	4.21361	3.59835	4.26794	4.00758	3.88303	4.64508
ENSG00000087088	BAX	-0.3656	NA	4.10981	NA		3.20942	2	2.71551	2.49118	2	2	3.34271	2
ENSG00000087111	PIGS	0.17289	0.640265	-0.00826046	0.985219		10.2117	10.2548	10.4515	10.358	10.4273	10.7549	10.6769	10.5026
ENSG00000087116	ADAMTS2	-0.994945	3.36006e-12	-1.25307	4.99034e-19		12.6105	12.6808	11.653	11.6508	12.9176	13.2127	11.8444	11.7963
ENSG00000087206	UIMC1	-0.436334	NA	1.14438	NA		2.7279	3.04776	2.89226	2.49118	2.92445	2.32395	3.72439	2.38861
ENSG00000087245	MMP2	-0.604718	NA	0.927622	0.677922		3.79113	3.37906	3.0497	3.39087	3.79469	2.81169	3.10582	4.57196
ENSG00000087258	GNAO1	-2.0605	0.000306681	-1.90146	0.000515061		5.73382	6.33713	4.21361	4.27892	6.6707	6.94051	4.67287	5.31686
ENSG00000087263	OGFOD1	-0.0537791	0.978757	-0.0281976	0.985948		5.20208	5.17071	5.15685	5.12205	4.77332	5.25697	5.05264	4.96365
ENSG00000087266	SH3BP2	-0.892596	NA	-0.403814	NA		2.98866	3.2229	2.51404	2.85694	2.53504	3.17555	2	3.16127
ENSG00000087274	ADD1	1.31164	NA	-1.96858	NA		2.40938	2.34122	3.19164	2.26639	2	2.58834	2	2
ENSG00000087299	L2HGDH	0.479341	0.631168	0.506514	0.500534		5.5641	5.70126	6.24624	5.88657	5.35109	6.13881	6.22243	6.31159
ENSG00000087302	RTRAF	0.147487	0.73493	0.229911	0.369423		11.7817	11.7086	11.946	11.8383	11.7955	12.2836	12.3128	12.266
ENSG00000087365	SF3B2	1.59406	NA	-2.43147	NA		2.98866	2	3.0497	3.59835	2.74285	2	2	2
ENSG00000087448	KLHL42	1.07031	NA	1.13928	0.577454		3.85794	3.04776	4.40065	4.21734	3.36258	2.58834	3.10582	4.13766
ENSG00000087460	GNAS	1.1448	NA	3.05315	NA		2	2.84839	2.71551	3.01005	2.29218	2	2.46892	3.34805
ENSG00000087502	ERGIC2	-0.022491	NA	-0.294654	0.936434		2.86416	3.6483	2.27979	3.86249	2.74285	3.5917	3.54614	2.38861
ENSG00000087510	TFAP2C	-1.05525	0.0308221	-1.24101	0.0159962		6.99289	6.8981	5.93917	5.94472	6.10126	6.53323	5.29772	5.07369
ENSG00000087586	AURKA	-2.59928	0.0292897	-4.06252	0.0660083		5.27724	4.88829	3.19164	3.14847	3.88514	4.00758	2	2.38861
ENSG00000087589	CASS4	-1.84656	NA	-0.889617	NA		2.21916	3.6483	2.51404	2.26639	2.29218	2	2	2
ENSG00000087884	AAMDC	2.58272	NA	3.09309	NA		2.40938	2	3.43945	2.49118	2	2	2.82223	2
ENSG00000087995	METTL2A	0.1993	0.816502	-0.288984	0.600815		7.22576	7.17878	7.43169	7.36295	6.88315	7.3497	6.71965	6.96787
ENSG00000088035	ALG6	0.181932	0.76201	-0.670834	0.0168181		8.76316	8.6629	8.92728	8.86284	8.483	9.06802	8.17865	8.10225
ENSG00000088038	CNOT3	-0.474694	NA	0.283408	NA		2.57741	3.37906	3.0497	2.49118	3.23079	2.32395	2.46892	3.34805
ENSG00000088179	PTPN4	-0.189395	0.708704	-0.704256	0.00276982		9.64031	9.39492	9.2014	9.45954	9.6815	10.1483	9.19914	9.26409
ENSG00000088205	DDX18	0.0222521	0.972061	0.104363	0.747908		12.7314	12.6345	12.7207	12.6916	12.4364	12.9136	12.793	12.8045
ENSG00000088256	GNA11	-0.231324	0.490158	0.108131	0.760172		10.4645	10.7412	10.5103	10.2314	10.348	10.5415	10.644	10.4627
ENSG00000088298	EDEM2	1.84624	0.00094696	0.500682	0.52841		4.78786	4.15989	6.07361	6.29699	5.78618	5.50106	6.22243	6.01325
ENSG00000088340	FER1L4	0.310762	0.915043	-0.673862	0.684767		4.25499	4.15989	4.7147	4.15301	4.45676	4.09519	4.02593	3.5134
ENSG00000088356	PDRG1	-0.0876874	0.877437	0.205999	0.470007		9.60062	9.59334	9.59867	9.41566	9.29894	9.52968	9.66548	9.58065
ENSG00000088367	EPB41L1	-0.556299	NA	-2.20467	0.16244		4.04162	3.04776	3.32086	3.27475	4.81993	4.09519	2.82223	3.16127
ENSG00000088386	SLC15A1	0.150885	0.932422	0.00244583	0.998708		6.10782	5.84213	6.21333	6.03673	5.03276	4.4677	4.38536	5.07369
ENSG00000088448	ANKRD10	0.222713	0.814556	0.441198	0.376527		6.82769	6.23861	6.60456	6.95484	7.07792	7.02102	7.45995	7.49845
ENSG00000088538	DOCK3	-1.3275	NA	-3.09893	0.144653		3.48781	3.97641	2.89226	3.01005	3.97026	3.91431	2	2.69445
ENSG00000088682	COQ9	0.0183734	0.972162	0.22893	0.244942		11.8642	11.8504	11.9232	11.8267	11.754	11.9639	12.129	12.0529
ENSG00000088766	CRLS1	1.68117	NA	1.5501	NA		2.57741	2.34122	3.32086	3.01005	2.74285	2.58834	3.54614	3.34805
ENSG00000088812	ATRN	0.49375	0.146493	0.0948321	0.853015		8.37838	8.27762	8.62029	8.99257	8.6759	9.24605	9.10165	9.06198
ENSG00000088832	FKBP1A	0.688042	0.784442	-0.746052	0.720365		4.56601	3.51995	5.1218	4.15301	3.79469	3.5917	2.82223	3.5134
ENSG00000088833	NSFL1C	0.0724462	0.980036	-0.841437	0.628577		4.39656	4.32264	4.14546	4.64909	4.33367	3.70744	3.88303	2.94666
ENSG00000088836	SLC4A11	1.54789	NA	0.789589	NA		2.7279	2	2.89226	3.14847	2.53504	2.58834	2.46892	3.16127
ENSG00000088876	ZNF343	-1.02033	NA	2.04461	NA		2.21916	3.37906	2.89226	2	2.53504	2	3.54614	2
ENSG00000088970	KIZ	1.15583	NA	2.3797	NA		2	2.84839	3.32086	2.26639	2	2.32395	2	3.16127
ENSG00000088986	DYNLL1	-2.98114	NA	-1.41815	NA		2.21916	4.07107	2.27979	2.26639	3.36258	3.00506	2	2.94666
ENSG00000089009	RPL6	-0.685879	0.783957	-0.791295	0.642151		3.98296	4.24356	3.19164	3.94079	4.19908	4.53191	3.88303	3.66173
ENSG00000089048	ESF1	0.0643824	0.977202	1.12654	0.198195		4.56601	4.78037	4.61742	4.82454	4.6237	4.33001	5.6464	5.27139
ENSG00000089091	DZANK1	3.79545	NA	-0.88396	NA		2	2	3.0497	2	2.29218	2	2	2
ENSG00000089094	KDM2B	0.593938	NA	-1.64472	NA		3.40085	2.84839	3.32086	3.69187	3.59475	2	2	2.69445
ENSG00000089123	TASP1	0.010085	NA	2.75172	NA		2.40938	3.37906	3.32086	2.49118	2.29218	2	2	3.34805
ENSG00000089127	OAS1	-2.30548	NA	-2.47004	NA		2	3.04776	2.27979	2	2.53504	2.32395	2	2
ENSG00000089154	GCN1	0.258603	0.248724	0.72927	9.39177e-07		13.1747	13.1378	13.4109	13.4189	12.9968	13.3251	13.9169	13.8813
ENSG00000089163	SIRT4	-0.578676	0.490578	-2.1204	0.000197094		6.44858	6.06549	5.83484	5.62721	6.2786	6.19937	4.38536	4.32733
ENSG00000089195	TRMT6	1.85738	NA	-1.72768	NA		2.40938	2.84839	3.54902	3.59835	2.74285	3.328	2	2.69445
ENSG00000089199	CHGB	0.179609	NA	-2.37021	0.297131		3.20942	2.34122	2.89226	3.01005	3.97026	3.81458	2.82223	2.38861
ENSG00000089220	PEBP1	0.0153751	0.976174	-0.0558151	0.856805		12.9171	12.94	12.9822	12.9047	12.8587	13.1594	13.0014	12.9195
ENSG00000089248	ERP29	0.612463	0.666353	-0.77303	0.470805		4.71763	4.66371	5.38086	5.05323	4.86508	5.13823	4.38536	4.32733
ENSG00000089327	FXYD5	-0.565138	NA	-3.4937	NA		2.98866	2.61698	2.51404	2.68562	2.74285	2.81169	2	2
ENSG00000089335	ZNF302	0.0293969	NA	-0.284599	0.931377		3.85794	3.51995	3.99866	3.39087	3.48333	2.32395	2.82223	2.94666
ENSG00000089351	GRAMD1A	-0.678326	0.717313	-0.228429	0.897667		4.75317	4.72322	4.27869	4.08568	4.05064	4.4677	4.15595	4.03258
ENSG00000089682	RBM41	0.772686	NA	-0.345836	NA		2.40938	3.04776	3.43945	2.68562	2.92445	2.58834	3.10582	2
ENSG00000089693	MLF2	1.42292	NA	2.44335	NA		2.57741	2	2.89226	2.68562	2.53504	2.32395	3.72439	3.34805
ENSG00000089723	OTUB2	-4.2561	NA	-0.890986	NA		4.15225	2.61698	2.27979	2	2.29218	2	2	2
ENSG00000089737	DDX24	0.167083	0.976032	0.770075	0.805494		4.6812	4.53679	4.84932	4.64909	4.90886	7.87411	5.05264	8.68671
ENSG00000089818	NECAP1	-1.12587	NA	0.498062	0.860363		3.40085	3.97641	2.89226	3.14847	3.79469	2.58834	2.82223	4.13766
ENSG00000089847	ANKRD24	0.544721	NA	-0.715838	NA		2.7279	2	2.27979	2.85694	3.23079	3.17555	2	3.34805
ENSG00000089876	DHX32	0.306191	0.341993	-0.399698	0.11452		9.39943	9.15131	9.61609	9.55909	9.58021	9.95404	9.43195	9.32933
ENSG00000089902	RCOR1	-2.46713	NA	5.03985	NA		2.21916	2.34122	2	2	2	2	2.46892	3.79622
ENSG00000089916	GPATCH2L	0.0711491	0.970098	0.100647	0.93046		6.27608	5.4068	5.89834	6.07195	5.50164	6.09697	5.60146	6.17012
ENSG00000090013	BLVRB	-0.00201843	0.997591	0.51897	0.00583006		10.2689	10.4893	10.3819	10.3775	10.6516	10.7749	11.374	11.0772
ENSG00000090054	SPTLC1	-0.603715	NA	0.489457	0.815844		3.56982	4.15989	3.32086	3.59835	3.88514	3.46587	4.27521	3.79622
ENSG00000090060	PAPOLA	1.05166	NA	-0.365894	0.90539		3.20942	2.61698	3.32086	3.7797	3.69818	2.81169	2.82223	3.34805
ENSG00000090238	YPEL3	0.918633	NA	0.103422	NA		2.86416	2	3.19164	2.49118	3.59475	3.00506	3.88303	2.69445
ENSG00000090263	MRPS33	-0.381002	NA	-1.45736	0.545445		3.40085	3.2229	3.19164	3.01005	3.59475	3.46587	2.82223	2.69445
ENSG00000090266	NDUFB2	-0.0374722	0.957196	-0.141631	0.669535		10.3451	10.2294	10.3754	10.1169	10.1225	10.4237	10.2297	10.0448
ENSG00000090273	NUDC	-0.760949	0.149775	-0.65909	0.236672		6.74184	7.04526	6.21333	6.12321	6.34385	6.56426	5.96298	5.70667
ENSG00000090339	ICAM1	1.14786	0.000945049	2.33174	4.47468e-14		6.02301	6.06549	7.22433	7.05505	5.78618	6.00947	8.20142	8.10225
ENSG00000090372	STRN4	0.340809	NA	-3.1963	NA		3.79113	2.84839	3.91925	3.27475	2.92445	2.32395	2	2
ENSG00000090376	IRAK3	0.908517	0.714335	1.72664	0.250468		2.98866	3.97641	4.5131	3.7797	3.23079	3.17555	3.88303	4.78106
ENSG00000090432	MUL1	0.0358245	0.992246	0.403237	0.837198		4.3509	3.97641	4.07393	4.33798	3.97026	3.46587	4.15595	3.91923
ENSG00000090447	TFAP4	0.00567763	0.997237	1.04951	0.052599		5.80328	6.33713	6.37086	5.74099	5.68908	5.68174	6.71965	6.63247
ENSG00000090470	PDCD7	0.136022	0.736221	-0.0776973	0.813223		10.6283	10.5294	10.7428	10.6889	10.5456	10.8446	10.6371	10.6126
ENSG00000090487	SPG21	1.65525	NA	-0.194496	NA		2.7279	2	2.51404	3.49834	3.23079	3.17555	2.46892	3.5134
ENSG00000090520	DNAJB11	0.00868121	0.988327	0.121143	0.686308		11.7838	11.7278	11.8391	11.6868	11.6246	12.008	11.9428	11.9566
ENSG00000090530	P3H2	3.47078	NA	1.60919	NA		2	2	2.89226	2	2	2.58834	3.34271	2
ENSG00000090554	FLT3LG	-1.18794	NA	1.56192	0.496924		3.79113	2.84839	2.89226	2.68562	3.23079	2.32395	3.72439	3.79622
ENSG00000090581	GNPTG	2.18211	NA	1.05467	NA		2	2.34122	3.0497	2	2.53504	2	2	2.94666
ENSG00000090615	GOLGA3	0.524726	0.717876	3.07726	1.25308e-06		4.48377	4.60165	4.45797	5.36858	3.79469	4.00758	6.46753	6.70266
ENSG00000090661	CERS4	1.50468	NA	1.12145	NA		2.21916	2.61698	3.0497	2.85694	2.74285	2.58834	3.72439	2.38861
ENSG00000090674	MCOLN1	-0.513612	0.0359684	-0.282001	0.329397		9.11011	9.3972	8.78334	8.71193	9.17667	9.34989	8.93958	9.02821
ENSG00000090686	USP48	-0.528835	0.821768	-0.61876	0.70071		4.75317	4.60165	4.34096	4.15301	3.88514	5.17891	3.54614	4.57196
ENSG00000090776	EFNB1	0.742289	0.00186838	-0.0500222	0.918881		8.38122	8.54829	9.22636	9.1737	8.40107	8.79464	8.59445	8.52662
ENSG00000090857	PDPR	-0.226329	0.937862	0.453606	0.795382		4.91882	4.32264	4.14546	4.73948	4.26794	3.5917	3.88303	4.64508
ENSG00000090861	AARS	0.136865	0.915043	0.787628	0.0960483		6.45938	6.94884	7.03012	6.63981	6.21026	6.65355	7.39559	6.9961
ENSG00000090889	KIF4A	-0.464696	0.0158285	0.0582243	0.866963		11.7385	11.6905	11.2705	11.2309	10.8976	11.261	11.2087	11.0862
ENSG00000090905	TNRC6A	1.24206	NA	0.402131	NA		2.7279	2	2.51404	3.14847	2.29218	2.58834	2	2.94666
ENSG00000090971	NAT14	-0.1558	0.753874	-0.508825	0.0273728		8.81032	8.91974	8.81932	8.59271	9.58021	9.64123	9.22159	8.9831
ENSG00000090975	PITPNM2	1.65098	NA	-1.90802	NA		2.40938	2.34122	3.0497	2.85694	2.29218	2.32395	2	2
ENSG00000091010	POU4F3	-1.96028	NA	0.339072	NA		2.86416	2.84839	2.27979	2.26639	3.08574	2	3.10582	2.38861
ENSG00000091039	OSBPL8	-1.94907	NA	0.441297	NA		2.40938	3.6483	2.27979	2.49118	3.23079	2.32395	3.54614	2.38861
ENSG00000091073	DTX2	1.64224	NA	-0.88527	NA		2.40938	2	3.0497	2	2.29218	2	2	2
ENSG00000091136	LAMB1	-0.148438	NA	3.30177	NA		2.86416	2.84839	2.89226	2.68562	2.53504	2	4.4877	2
ENSG00000091137	SLC26A4	1.13683	NA	4.65477	NA		2	2.84839	2.71551	3.01005	2	2	3.54614	2.38861
ENSG00000091138	SLC26A3	2.93434	NA	-0.494127	NA		2.57741	2	3.83522	3.39087	2.74285	2.81169	2.46892	2.69445
ENSG00000091317	CMTM6	0.238737	0.557179	-0.370118	0.173658		10.7344	10.3998	10.7579	10.8724	10.6992	11.2663	10.5875	10.6913
ENSG00000091436	MAP3K20	0.319103	0.649443	0.00999404	0.990606		7.05828	7.26139	7.36583	7.56804	6.65793	7.11833	7.12093	6.68543
ENSG00000091483	FH	-1.69397	NA	1.73463	NA		2.7279	2	2.27979	2	2.53504	2	3.34271	2
ENSG00000091490	SEL1L3	3.40649	NA	-0.351356	NA		2	2	2	2.85694	3.48333	3.00506	2	3.66173
ENSG00000091513	TF	1.01002	0.323544	0.143605	0.914007		4.71763	3.6483	5.25714	5.08805	5.47276	5.36667	5.45757	5.63668
ENSG00000091542	ALKBH5	-0.277933	0.260515	0.157547	0.55051		11.1985	11.2694	10.9887	10.9239	11.1528	11.4094	11.5609	11.3177
ENSG00000091592	NLRP1	-0.474474	0.878691	0.259262	0.902623		3.85794	4.24356	3.19164	4.08568	3.79469	4.25591	4.67287	3.66173
ENSG00000091622	PITPNM3	1.50231	NA	-4.27347	NA		2.98866	2	3.65086	2.85694	2.53504	3.5917	2	2
ENSG00000091640	SPAG7	-0.361046	0.891291	0.251481	0.887227		5.43875	4.53679	5.01126	4.4493	4.90886	3.81458	3.72439	5.22445
ENSG00000091651	ORC6	-0.121323	0.971434	-1.524	0.347816		4.91882	4.53679	3.83522	5.15527	3.69818	4.17779	2.46892	3.34805
ENSG00000091656	ZFHX4	1.28898	NA	-3.42285	NA		3.10326	2	3.32086	3.27475	3.23079	2	2	2
ENSG00000091732	ZC3HC1	-1.1948	NA	-0.910412	0.731273		4.25499	3.2229	2.51404	3.49834	4.12677	3.5917	2	3.91923
ENSG00000091831	ESR1	0.242176	NA	-1.73047	0.431357		4.30374	3.6483	3.99866	4.39471	3.59475	3.17555	2	2.94666
ENSG00000091844	RGS17	0.0678456	0.929077	0.223551	0.519902		8.22229	8.21163	8.17957	8.38086	8.49023	8.65746	8.85595	8.73774
ENSG00000091947	TMEM101	1.1902	NA	-1.65944	NA		2.57741	2	2.71551	2.68562	3.88514	3.328	2.46892	2.94666
ENSG00000091986	CCDC80	0.879925	0.00053798	1.26067	6.73711e-08		7.62154	7.68457	8.58212	8.45276	7.77224	8.00994	8.94858	9.30697
ENSG00000092068	SLC7A8	0.284124	NA	4.16429	NA		2.7279	2	2.51404	2.49118	2	2	2	3.34805
ENSG00000092094	OSGEP	-0.408572	0.0955479	-0.222016	0.449358		9.31127	9.22778	8.83022	8.90006	8.97776	8.99302	8.77225	8.75849
ENSG00000092098	RNF31	0.446568	0.82639	-0.499032	0.734835		4.78786	4.39761	5.08589	4.90487	4.6237	4.53191	4.58325	3.66173
ENSG00000092108	SCFD1	1.29594	0.391269	-0.0562792	0.980811		4.09799	3.2229	4.66688	4.86526	3.59475	4.59339	3.88303	4.32733
ENSG00000092140	G2E3	-3.26947	NA	2.0179	NA		2.21916	3.51995	2	2.26639	2.29218	2	2	2.94666
ENSG00000092201	SUPT16H	0.793281	NA	2.09509	0.37705		2.98866	2.34122	2.51404	3.49834	2.92445	2.32395	4.15595	3.34805
ENSG00000092203	TOX4	2.43659	NA	0.981057	NA		2	2	2.27979	2.26639	2.74285	2.58834	2.82223	3.34805
ENSG00000092295	TGM1	-0.357926	0.857766	-0.318434	0.815675		4.88718	5.17071	4.34096	5.01754	4.90886	5.09638	4.67287	4.78106
ENSG00000092439	TRPM7	-1.3228	NA	1.93759	NA		2.98866	2.61698	2	2.68562	2.53504	2	3.10582	2.69445
ENSG00000092445	TYRO3	0.0635591	NA	-4.51781	NA		2.86416	2.84839	3.32086	2.26639	2.92445	3.5917	2	2
ENSG00000092531	SNAP23	-0.779698	NA	-2.60627	NA		3.20942	3.51995	2.27979	3.39087	3.48333	2.32395	2	2.38861
ENSG00000092607	TBX15	-0.62414	NA	-0.557437	0.800782		3.48781	4.24356	3.43945	3.49834	4.19908	3.5917	3.72439	3.34805
ENSG00000092621	PHGDH	-0.378268	NA	-0.931859	NA		2.86416	3.2229	2.51404	3.14847	2	2.32395	2	2
ENSG00000092758	COL9A3	-0.569574	NA	-3.89077	NA		2.21916	2.84839	2.51404	2.26639	3.08574	2.81169	2	2
ENSG00000092841	MYL6	-0.407397	0.703343	1.15768	0.0280752		6.0375	6.13287	5.43895	5.9256	6.22765	5.36667	7.12093	6.80192
ENSG00000092853	CLSPN	-3.36582	NA	-1.84647	NA		2.40938	3.51995	2.27979	2	2.53504	2	2	2
ENSG00000092871	RFFL	0.293506	NA	-1.49237	NA		2.86416	3.04776	3.19164	3.01005	3.36258	3.328	3.10582	2
ENSG00000092929	UNC13D	-0.494967	0.794103	-0.978799	0.357105		4.75317	5.54513	5.08589	4.33798	5.98335	4.70899	4.75724	4.49494
ENSG00000092931	MFSD11	0.0792221	0.971077	-0.876904	0.304703		4.88718	5.25378	5.28908	4.98095	5.71398	5.43543	4.75724	4.84453
ENSG00000092964	DPYSL2	1.60086	0.38386	1.46518	0.250335		2.7279	2.84839	3.54902	3.7797	3.97026	3.91431	4.27521	5.6721
ENSG00000092978	GPATCH2	0.301915	0.69081	0.169729	0.794848		7.21305	7.15737	7.03012	7.82187	7.47011	7.98148	7.82502	7.99445
ENSG00000093000	NUP50	-0.416204	NA	-1.46157	NA		2.7279	3.37906	2.89226	2.85694	2.74285	2.32395	2	2.38861
ENSG00000093010	COMT	0.470062	0.881944	0.226764	0.922042		3.30831	4.53679	4.14546	4.60168	4.45676	3.00506	4.02593	4.13766
ENSG00000093167	LRRFIP2	1.1666	NA	-1.39995	NA		2.57741	2.61698	3.19164	3.01005	2.74285	2.32395	2.46892	2
ENSG00000093183	SEC22C	0.918217	NA	0.355405	0.9139		3.10326	3.04776	3.91925	3.27475	2.92445	2.81169	3.34271	2.69445
ENSG00000093217	XYLB	2.84753	NA	2.37932	NA		2	2.34122	2.51404	3.14847	2	2.32395	2	3.16127
ENSG00000094804	CDC6	-0.881331	0.265645	-0.568662	0.534768		6.54298	6.4471	5.38086	5.90621	5.14685	5.86739	5.45757	4.49494
ENSG00000094880	CDC23	0.0379052	0.954131	0.266642	0.270834		12.0638	11.8785	12.0093	12.0155	11.5699	12.0259	12.0376	12.1246
ENSG00000094916	CBX5	-0.98913	NA	-1.11752	0.637866		3.85794	4.07107	3.43945	3.14847	3.08574	3.91431	3.34271	2.38861
ENSG00000094975	SUCO	-0.986691	NA	-2.56183	NA		2.21916	3.04776	2	2.68562	2	2.81169	2	2
ENSG00000095015	MAP3K1	1.72767	0.0304746	1.51219	0.0818193		4.09799	4.32264	5.67482	5.71894	4.12677	3.70744	4.83695	5.44524
ENSG00000095066	HOOK2	-0.861364	NA	4.64256	NA		2	2.84839	2.51404	2	2	2	2	3.66173
ENSG00000095203	EPB41L4B	0.0305933	0.986829	-1.14968	0.0697034		5.58398	4.93937	5.19106	5.47766	6.19266	6.75119	5.35299	5.48562
ENSG00000095209	TMEM38B	-1.69496	NA	-0.330693	0.906805		3.30831	4.32264	2.89226	2.85694	3.36258	3.81458	2.46892	3.91923
ENSG00000095319	NUP188	-0.251683	0.301148	0.167891	0.491137		11.7106	11.6446	11.429	11.4247	11.1981	11.5044	11.5646	11.4882
ENSG00000095321	CRAT	-4.41609	NA	-3.9091	NA		2.40938	3.2229	2	2	2.92445	3.00506	2	2
ENSG00000095380	NANS	-0.827706	NA	-1.26423	0.607333		3.72106	3.6483	3.19164	3.14847	3.48333	3.328	2.82223	2.69445
ENSG00000095383	TBC1D2	-1.5956	NA	1.56208	0.31326		3.85794	3.76616	2.89226	2.85694	3.36258	3.17555	4.02593	4.64508
ENSG00000095397	WHRN	-1.04133	NA	-0.939856	NA		2.21916	3.37906	2.71551	2.26639	2	2.32395	2	2
ENSG00000095464	PDE6C	0.899869	NA	0.444132	0.874794		3.56982	2.34122	3.65086	3.69187	3.23079	3.328	3.88303	3.16127
ENSG00000095485	CWF19L1	-2.07474	NA	-0.0197906	NA		2.40938	3.76616	2.71551	2	2.29218	2.81169	2	2.94666
ENSG00000095564	BTAF1	-2.37593	NA	0.609324	NA		3.20942	2.84839	2	2.49118	2.29218	2	2.46892	2
ENSG00000095587	TLL2	-0.0925839	0.975327	-1.97979	0.0774728		4.71763	4.60165	4.61742	4.55265	4.95135	5.73726	2	4.49494
ENSG00000095739	BAMBI	-0.635855	0.0378442	1.12738	3.74199e-06		8.06503	7.8202	7.41732	7.23673	8.11365	7.89257	9.25462	8.9831
ENSG00000095752	IL11	-3.78353	NA	-0.883925	NA		2	3.04776	2	2	2.29218	2	2	2
ENSG00000095951	HIVEP1	-2.68672	NA	-0.984006	NA		3.20942	3.87512	2	2.68562	3.23079	2	2.46892	2.38861
ENSG00000096060	FKBP5	2.61413	7.04346e-05	3.54424	1.41841e-06		4.15225	3.76616	6.19658	6.32646	3.79469	2.32395	5.99808	6.21884
ENSG00000096070	BRPF3	-2.99758	0.00541742	-1.646	0.167135		4.9801	5.17071	2.51404	3.27475	4.57018	5.21847	4.02593	3.16127
ENSG00000096080	MRPS18A	-0.588954	NA	1.11915	NA		2.57741	2.84839	2.89226	2	2.92445	2.32395	2	3.79622
ENSG00000096092	TMEM14A	-1.12945	NA	-2.23115	NA		2.98866	3.2229	2.89226	2.26639	2.92445	2.81169	2.46892	2
ENSG00000096093	EFHC1	-1.3676	NA	-0.0210663	NA		2.40938	3.2229	2.51404	2.26639	3.23079	2.32395	2	3.34805
ENSG00000096384	HSP90AB1	-1.57746	NA	-2.65375	NA		3.20942	2.61698	2.51404	2.26639	3.08574	3.00506	2	2.38861
ENSG00000096401	CDC5L	-0.0671613	0.894394	0.322199	0.0891986		14.379	14.2931	14.3082	14.23	14.1013	14.4566	14.6386	14.5848
ENSG00000096654	ZNF184	-4.67517	NA	0.742365	NA		3.10326	2.84839	2	2	3.36258	2	3.88303	2
ENSG00000096696	DSP	0.417368	NA	0.760108	0.767547		3.79113	2.34122	3.99866	2.85694	3.69818	3.00506	4.02593	3.79622
ENSG00000096717	SIRT1	0.225338	NA	1.30606	NA		2.7279	2.84839	3.32086	2.26639	2.74285	2	2.82223	2.94666
ENSG00000096872	IFT74	0.398178	NA	-1.47305	0.468513		3.30831	2.61698	3.65086	2.68562	4.12677	4.09519	3.10582	3.16127
ENSG00000097007	ABL1	-1.37893	NA	-0.643937	NA		2.40938	3.2229	2.27979	2.49118	2.92445	2.81169	2.82223	2.38861
ENSG00000097021	ACOT7	2.24604	6.73488e-07	1.81426	4.98771e-05		4.52548	4.66371	6.76078	6.49162	5.21819	5.21847	6.97	6.8645
ENSG00000097046	CDC7	0.14422	NA	-0.558495	NA		2.86416	2.34122	2	3.14847	2	2.58834	2	2.38861
ENSG00000097096	SYDE2	-2.31444	NA	0	NA		2	3.04776	2.27979	2	2	2	2	2
ENSG00000099194	SCD	2.41063	2.0793e-61	1.48687	2.16446e-23		11.9695	12.0183	14.4269	14.3797	12.454	12.8475	14.0797	14.2174
ENSG00000099203	TMED1	-0.449453	0.738628	1.16255	0.0834817		5.48175	6.25886	5.83484	5.05323	5.50164	5.53279	7.03904	6.01325
ENSG00000099204	ABLIM1	0.81226	NA	1.09406	0.66096		2.7279	2.61698	3.43945	2.49118	3.23079	3.00506	3.54614	4.03258
ENSG00000099219	ERMP1	2.56025	NA	2.86724	NA		2.40938	2	3.0497	3.01005	2	2	2	2.69445
ENSG00000099246	RAB18	1.07227	NA	-0.830471	NA		2.21916	2	2.27979	2.26639	3.08574	2	2	2.69445
ENSG00000099251	HSD17B7P2	2.34091	7.80413e-07	1.67877	0.000393268		4.75317	4.32264	6.52633	6.86734	5.35109	5.50106	6.65514	7.28628
ENSG00000099260	PALMD	-1.23364	NA	-2.39803	0.321668		3.79113	4.15989	3.32086	3.01005	3.79469	3.00506	2	2.69445
ENSG00000099284	H2AFY2	-0.141129	0.820471	0.234826	0.503557		8.84573	8.75844	8.79728	8.51806	8.87941	9.32292	9.42551	9.27277
ENSG00000099337	KCNK6	-0.106853	0.855461	-1.48237	8.63475e-15		9.08243	9.1101	9.09023	8.88281	9.68465	9.85868	8.23123	8.36827
ENSG00000099341	PSMD8	-0.2612	0.265645	0.1506	0.545445		13.1232	13.0678	12.8774	12.7909	12.8536	13.1216	13.2528	13.0272
ENSG00000099364	FBXL19	0.406351	NA	-0.348596	0.896839		4.3509	2.84839	4.07393	4.15301	4.05064	3.328	4.15595	2.38861
ENSG00000099381	SETD1A	-0.617197	0.68991	-1.9092	0.0364241		4.85482	5.25378	4.45797	4.60168	5.18296	5.29447	3.88303	3.5134
ENSG00000099385	BCL7C	0.473271	0.673292	0.346806	0.699855		5.22757	4.9887	5.32032	5.74099	5.89903	5.65315	6.06582	6.14513
ENSG00000099624	ATP5F1D	-0.425887	0.88748	-0.723886	0.684767		4.09799	4.15989	3.99866	3.59835	4.45676	4.00758	4.02593	3.34805
ENSG00000099725	PRKY	0.124782	0.813832	0.930767	1.19502e-06		8.53971	8.60079	8.62655	8.75591	8.80315	8.6965	9.63514	9.71408
ENSG00000099795	NDUFB7	-0.837302	0.170668	0.380761	0.606339		6.81933	7.88677	6.88092	6.32646	6.88315	7.12875	7.78539	6.83355
ENSG00000099800	TIMM13	-0.0879527	0.904783	0.282818	0.393272		9.45579	9.63267	9.65184	9.23519	8.96485	9.18246	9.53712	9.15879
ENSG00000099804	CDC34	-0.443111	NA	-0.710478	0.73113		3.48781	4.53679	3.54902	3.94079	4.12677	3.70744	3.54614	3.34805
ENSG00000099810	MTAP	-0.520351	0.00161897	0.00940192	0.980641		10.9622	10.8174	10.3801	10.3669	10.3707	10.3376	10.3347	10.3914
ENSG00000099814	CEP170B	-0.71847	NA	-0.340798	0.926295		3.40085	4.15989	2.51404	3.86249	2.53504	3.17555	2.46892	2.94666
ENSG00000099817	POLR2E	-0.680449	NA	0.265971	NA		2.98866	3.2229	2.27979	3.14847	3.08574	2.58834	2.46892	3.34805
ENSG00000099821	POLRMT	-0.44968	NA	-2.07638	NA		3.10326	2.61698	2.71551	2.68562	2.74285	2.81169	2	2.38861
ENSG00000099822	HCN2	0.336837	0.913803	-0.155653	0.939274		3.98296	3.6483	4.34096	3.7797	4.12677	4.4005	4.15595	4.13766
ENSG00000099860	GADD45B	2.60218	NA	0.515128	0.866527		2.57741	2.61698	3.65086	4.33798	2.74285	3.00506	3.10582	3.16127
ENSG00000099875	MKNK2	0.821278	0.000573766	0.410558	0.162645		8.33213	8.77961	9.4757	9.28106	8.6243	8.63936	9.15317	8.9182
ENSG00000099889	ARVCF	-0.887525	0.74955	-1.46832	0.403625		4.64381	3.37906	3.74598	3.27475	4.45676	4.17779	3.88303	2.38861
ENSG00000099901	RANBP1	-0.156921	0.96482	-0.168175	0.944971		4.88718	4.46888	4.89154	4.15301	3.88514	3.00506	2.82223	3.79622
ENSG00000099904	ZDHHC8	0.721624	0.119742	0.997898	0.0107992		6.56315	7.47552	7.99341	7.53056	7.02916	6.98706	7.88251	8.07605
ENSG00000099910	KLHL22	0.0765201	NA	-0.145239	0.966104		3.48781	3.2229	3.43945	3.39087	3.79469	2.58834	3.10582	3.34805
ENSG00000099917	MED15	-2.5088	NA	-0.575363	0.832791		3.79113	4.78037	2.51404	3.01005	3.36258	3.328	3.10582	2.94666
ENSG00000099937	SERPIND1	-1.53445	NA	0.0445704	0.990217		3.64742	3.87512	2.51404	3.14847	3.48333	2.58834	3.10582	3.16127
ENSG00000099940	SNAP29	0.0272602	0.964937	0.0897794	0.7917		10.0043	9.96705	9.98122	10.0445	10.1773	10.5009	10.4422	10.432
ENSG00000099942	CRKL	0.213559	0.469112	0.430314	0.0235991		10.6403	10.5996	10.8336	10.8331	10.549	10.8943	11.1823	11.1394
ENSG00000099949	LZTR1	0.0328579	0.962613	0.0771832	0.83796		10.8222	11.1879	11.1501	10.9383	10.9444	10.8897	11.1298	10.8467
ENSG00000099957	P2RX6	0	NA	-2.8401	NA		2	2	2	2	2.92445	3.328	2	2.38861
ENSG00000099960	SLC7A4	-0.607414	NA	-1.58363	0.559316		4.15225	2.34122	3.19164	3.14847	4.05064	3.17555	3.34271	2
ENSG00000099968	BCL2L13	-2.52693	NA	0.707926	NA		2.21916	3.04776	2	2.26639	2.92445	2.32395	2	3.5134
ENSG00000099984	GSTT2	0.512788	NA	-0.694215	0.783962		3.30831	3.37906	3.74598	3.59835	3.08574	3.91431	3.10582	3.16127
ENSG00000099991	CABIN1	0.848331	NA	0.559428	0.868036		3.10326	2.61698	2.89226	3.69187	3.23079	3.00506	2	4.13766
ENSG00000099994	SUSD2	-0.406698	NA	-1.41751	0.564178		3.30831	3.51995	3.32086	3.01005	3.36258	3.5917	2.46892	2.94666
ENSG00000099995	SF3A1	-0.10102	0.807922	1.00694	5.80459e-12		11.6889	11.8188	11.6781	11.6296	11.5384	11.8013	12.6196	12.7407
ENSG00000099999	RNF215	0.406769	0.0938045	0.638755	0.00121901		8.80821	8.89408	9.1824	9.32186	9.09374	9.04894	9.77831	9.63327
ENSG00000100003	SEC14L2	0.289145	0.921471	1.35833	0.269878		4.09799	4.07107	4.40065	4.21734	3.79469	3.328	4.58325	4.64508
ENSG00000100023	PPIL2	-1.72952	0.0793554	-1.97593	0.0869091		5.22757	5.97046	4.40065	3.86249	4.57018	4.70899	2.46892	3.66173
ENSG00000100029	PES1	-0.0998034	0.921612	0.861229	0.0127377		7.41516	7.349	7.32019	7.25217	6.82721	6.50151	7.54548	7.47859
ENSG00000100030	MAPK1	0.228546	0.479634	0.0403319	0.91795		12.2464	12.1936	12.4719	12.4252	12.2601	12.7904	12.5651	12.6136
ENSG00000100036	SLC35E4	0.899571	NA	-0.709428	NA		2.57741	2.61698	3.43945	2.26639	2.53504	2.81169	2.82223	2
ENSG00000100038	TOP3B	0.0799341	NA	-0.952569	0.794673		3.40085	4.07107	4.34096	3.01005	3.08574	2.32395	2.82223	2
ENSG00000100065	CARD10	0.0644513	0.940574	0.83402	0.00185181		7.84387	7.74324	7.87213	7.8475	7.59597	7.54127	8.51185	8.26187
ENSG00000100068	LRP5L	0.313062	0.884682	-0.768858	0.493604		5.1497	4.83534	5.28908	5.28099	5.55773	5.00884	3.54614	5.22445
ENSG00000100079	LGALS2	0.0897018	0.97252	-1.20311	0.318297		4.44083	5.54513	5.19106	5.12205	4.67532	4.33001	3.54614	3.66173
ENSG00000100083	GGA1	-0.459464	NA	-1.02743	0.6335		3.79113	3.76616	3.43945	3.49834	4.19908	3.17555	3.10582	3.16127
ENSG00000100084	HIRA	-0.180713	0.598664	-0.0374709	0.919388		10.275	10.2191	10.1538	9.97647	10.1353	10.3731	10.226	10.2166
ENSG00000100097	LGALS1	-0.247396	0.240472	-0.00123683	0.997235		14.5636	14.6161	14.3824	14.302	14.4928	14.6389	14.6704	14.4546
ENSG00000100099	HPS4	-0.297165	0.88038	1.21122	0.137516		4.82173	5.4068	4.45797	5.18775	4.86508	4.4005	5.6464	5.80567
ENSG00000100105	PATZ1	0.40138	0.341993	0.410765	0.261493		7.79355	7.6312	8.09627	8.12827	7.79575	7.79128	8.43708	7.92275
ENSG00000100106	TRIOBP	-0.517672	NA	-2.51183	NA		3.72106	2.34122	2	3.49834	3.88514	3.00506	2	2.69445
ENSG00000100109	TFIP11	0.060421	NA	0.312098	0.896143		3.30831	3.6483	3.19164	3.7797	3.79469	3.46587	4.15595	3.5134
ENSG00000100124	ANKRD54	-0.629111	0.691351	-0.304323	0.836141		4.82173	5.25378	4.5662	4.4493	4.45676	5.29447	4.83695	4.49494
ENSG00000100138	SNU13	0.0707622	NA	0.0680425	0.984982		2.86416	3.87512	3.83522	3.01005	3.36258	3.00506	3.10582	3.34805
ENSG00000100139	MICALL1	0.468832	0.535086	0.49589	0.425197		6.00838	6.35605	6.71449	6.54273	5.76251	6.13881	6.41655	6.44043
ENSG00000100142	POLR2F	-2.96346	NA	-0.887336	NA		2.40938	3.2229	2.27979	2	2.29218	2	2	2
ENSG00000100146	SOX10	-2.25529	NA	2.2127	NA		2.7279	3.2229	2	2.49118	2.53504	2.32395	3.88303	2.69445
ENSG00000100147	CCDC134	-0.498755	0.0941319	-0.25544	0.475956		9.16721	9.14588	8.60133	8.72028	8.66317	9.15724	8.54783	8.79107
ENSG00000100150	DEPDC5	0.527653	NA	-0.163247	NA		3.10326	3.2229	3.74598	3.14847	2.53504	3.00506	2	3.16127
ENSG00000100151	PICK1	0.522601	NA	0.442134	NA		2	3.04776	2.89226	2.68562	2.53504	2.32395	2	2.94666
ENSG00000100154	TTC28	-0.289348	0.860949	-0.719631	0.402414		5.46041	5.75927	5.46715	5.2195	5.76251	5.33102	5.11792	4.71467
ENSG00000100162	CENPM	-1.9657	NA	-0.821955	NA		3.30831	3.87512	2.89226	2.26639	2.29218	3.00506	2.46892	2.38861
ENSG00000100167	2021-09-03	2.68526	NA	4.17091	NA		2.40938	2	3.19164	3.01005	2	2	2	3.34805
ENSG00000100181	TPTEP1	-0.328337	0.442266	-0.302558	0.413143		7.99253	8.34547	7.92391	7.77455	8.36616	8.44044	8.01693	8.18427
ENSG00000100196	KDELR3	1.01575	7.15016e-06	0.50136	0.0525495		8.10684	7.93161	8.90426	9.14505	9.29276	9.59876	9.75797	10.1205
ENSG00000100207	TCF20	0.618383	0.648812	0.877966	0.365732		5.22757	4.46888	5.15685	5.71894	4.57018	4.4005	5.40623	5.07369
ENSG00000100211	CBY1	0.972756	NA	-0.735129	0.80425		2.98866	2.84839	3.32086	3.59835	3.36258	3.17555	2.82223	2.94666
ENSG00000100216	TOMM22	-0.326041	0.147968	0.1104	0.715489		10.8186	10.8191	10.5877	10.3933	10.4908	10.7114	10.7775	10.6509
ENSG00000100220	RTCB	-0.08472	0.860088	0.547033	0.00110803		12.0545	12.074	12.0375	11.9194	11.8561	12.2024	12.6154	12.5561
ENSG00000100226	GTPBP1	4.25986	NA	-1.83976	NA		2	2	3.0497	2.49118	2.53504	2	2	2
ENSG00000100227	POLDIP3	0.629359	NA	-3.70623	NA		2.21916	3.04776	2.27979	3.39087	2.92445	2.81169	2	2
ENSG00000100228	RAB36	-2.15006	NA	-3.30754	NA		2.40938	2	2	2	2	3.17555	2	2
ENSG00000100234	TIMP3	-4.06752	1.21737e-145	-4.7461	1.8083e-201		13.9463	14.1884	10.1019	9.91234	15.9164	16.2983	11.4677	11.2787
ENSG00000100239	PPP6R2	0.7635	NA	-2.1492	NA		2.40938	2.61698	2.51404	3.01005	2	3.328	2	2.38861
ENSG00000100242	SUN2	1.46807	NA	0	NA		2.7279	2	3.0497	2.85694	2	2	2	2
ENSG00000100243	CYB5R3	2.63782	NA	-1.97434	NA		2.21916	2	2.27979	3.01005	2	2.58834	2	2
ENSG00000100246	DNAL4	-0.234278	0.619696	0.336008	0.284043		8.5295	8.72243	8.50603	8.27527	8.73182	8.97581	9.35619	9.01103
ENSG00000100258	LMF2	0.173023	0.960691	1.58189	0.202372		4.3509	4.07107	3.99866	4.64909	4.26794	2.81169	5.40623	4.41357
ENSG00000100263	RHBDD3	-1.69928	NA	-4.21696	NA		2.40938	4.46888	3.0497	2.49118	3.23079	3.00506	2	2
ENSG00000100266	PACSIN2	3.79408	NA	2.00673	NA		2	2	3.0497	2	2.29218	2	2	2.94666
ENSG00000100271	TTLL1	2.01929	NA	0.343463	NA		2.40938	2	2.89226	2.68562	3.08574	2	3.10582	2.38861
ENSG00000100288	CHKB	0.23295	NA	2.32217	0.309276		2.98866	2.84839	3.43945	2.49118	3.08574	2	4.38536	3.34805
ENSG00000100290	BIK	1.43416	NA	0.577033	0.85407		2.40938	3.2229	2.71551	4.21734	3.48333	2.58834	3.54614	3.34805
ENSG00000100292	HMOX1	1.25529	3.32578e-16	1.96316	2.58874e-39		11.8673	12.0672	13.2353	13.2139	11.8893	12.1816	14.1259	13.8727
ENSG00000100297	MCM5	-0.790536	0.0118198	-0.109278	0.855213		8.86819	8.94183	8.27436	7.95517	7.45542	7.95831	7.85405	7.35327
ENSG00000100302	RASD2	-3.57532	NA	-1.11188	NA		2.7279	3.51995	2	2.26639	2.74285	4.00758	2.82223	2.94666
ENSG00000100304	TTLL12	0.142289	0.732291	0.706455	5.04237e-05		10.9843	11.2024	11.3172	11.1555	10.7023	10.9526	11.6339	11.4357
ENSG00000100314	CABP7	-1.25841	NA	1.14689	NA		2.7279	3.76616	2.71551	2.68562	2.53504	2.81169	2.82223	3.5134
ENSG00000100316	RPL3	0.54411	0.0360596	0.925629	1.41237e-05		8.43692	8.3216	9.03244	8.80121	8.66636	8.98156	9.84248	9.65556
ENSG00000100320	RBFOX2	-1.51503	NA	-3.90889	NA		2.57741	3.2229	2.51404	2.26639	2.92445	3.00506	2	2
ENSG00000100321	SYNGR1	-0.369654	0.424469	-0.146285	0.774028		7.39843	7.30099	7.06743	6.91661	8.04663	8.05434	7.9735	7.83952
ENSG00000100324	TAB1	-0.162327	0.743994	0.668137	0.00206003		8.78693	8.73694	8.62967	8.57441	8.5708	8.72425	9.40605	9.21391
ENSG00000100325	ASCC2	-0.901067	0.550196	-0.387262	0.810477		4.78786	5.25378	4.14546	4.39471	4.39653	4.91565	3.54614	4.84453
ENSG00000100335	MIEF1	0.188151	NA	1.56972	0.356218		3.40085	3.76616	3.43945	3.94079	3.23079	2.81169	4.27521	3.79622
ENSG00000100344	PNPLA3	-0.486565	0.105648	-0.814874	0.00109945		8.76098	8.71146	8.28232	8.22922	8.80315	8.72425	8.17098	7.72614
ENSG00000100345	MYH9	0.200823	0.476661	0.407575	0.0234407		15.1661	15.303	15.4587	15.4149	15.1765	15.5257	15.8382	15.6968
ENSG00000100347	SAMM50	-0.19256	0.53351	-0.121818	0.676827		11.3724	11.3106	11.1658	11.1337	11.1926	11.5287	11.3047	11.1907
ENSG00000100348	TXN2	-0.801052	NA	-0.994018	0.6899		3.85794	3.2229	3.32086	2.85694	3.59475	3.5917	2.82223	3.16127
ENSG00000100354	TNRC6B	0.477758	0.863783	1.14195	0.374742		4.04162	3.04776	3.91925	4.08568	3.69818	4.4005	5.29772	4.71467
ENSG00000100360	IFT27	0.234605	NA	-0.0516474	0.987844		2.86416	3.2229	3.0497	3.27475	3.36258	3.5917	3.54614	3.34805
ENSG00000100364	KIAA0930	-0.0198202	0.996143	0.197503	0.918518		3.98296	3.97641	3.74598	4.15301	4.57018	4.00758	4.83695	4.03258
ENSG00000100372	SLC25A17	1.08446	NA	0.120702	0.971196		2.86416	3.04776	3.65086	3.49834	3.36258	3.00506	3.54614	2.94666
ENSG00000100380	ST13	-0.922453	NA	-1.21737	NA		3.10326	2.84839	2.51404	2.68562	3.23079	3.46587	2.46892	2.94666
ENSG00000100387	RBX1	-0.307135	0.151782	-0.0423049	0.897667		10.9392	10.8776	10.5354	10.6667	10.7691	10.9643	10.8633	10.7914
ENSG00000100393	EP300	-3.04706	NA	-1.1027	NA		2.7279	3.04776	2	2.26639	2.29218	2.58834	2	2.38861
ENSG00000100399	CHADL	4.04603	NA	-1.83826	NA		2	2	3.0497	2.26639	2.53504	2	2	2
ENSG00000100401	RANGAP1	-1.96106	NA	0.96255	NA		2.40938	3.6483	2	2.68562	2.74285	3.00506	3.88303	2.69445
ENSG00000100410	PHF5A	-0.115585	0.793197	0.124663	0.678559		10.6295	10.4828	10.448	10.4395	10.2798	10.5531	10.4953	10.5954
ENSG00000100412	ACO2	1.28896	NA	-0.49122	NA		2.57741	2.61698	3.19164	3.14847	2.29218	2.32395	2	2.38861
ENSG00000100413	POLR3H	-0.13819	0.964937	-2.48817	0.0408888		4.75317	4.39761	4.40065	4.55265	5.14685	4.17779	2.82223	3.16127
ENSG00000100416	TRMU	0.0560646	0.968896	0.207254	0.796751		6.44858	6.80477	6.78338	6.57991	6.56521	5.91632	6.51677	6.44043
ENSG00000100418	DESI1	0.11983	0.788537	-0.215894	0.402001		9.72329	9.90416	10.0055	9.85915	9.79959	9.86959	9.6155	9.62425
ENSG00000100425	BRD1	-4.96338	NA	1.76004	NA		2	3.76616	2	2	2.53504	2	3.34271	2
ENSG00000100426	ZBED4	2.36345	NA	1.72042	0.431357		2.7279	2.34122	3.43945	4.08568	2.74285	2.81169	4.27521	2.94666
ENSG00000100429	HDAC10	0.576314	0.829367	1.45759	0.312359		3.56982	4.32264	4.45797	4.39471	3.69818	2.81169	3.88303	4.71467
ENSG00000100441	KHNYN	-0.358687	0.743994	0.127708	0.891255		6.23895	6.53275	6.17964	5.90621	6.6707	6.07559	6.06582	6.8645
ENSG00000100461	RBM23	-3.17574	NA	-0.226017	NA		2.86416	3.04776	2	2.26639	2.74285	3.46587	3.10582	2.94666
ENSG00000100478	AP4S1	-1.98751	NA	-1.52269	NA		3.40085	2.84839	2.27979	2.49118	2.29218	2.81169	2	2.38861
ENSG00000100483	VCPKMT	0.836348	NA	-0.158565	NA		2.57741	3.2229	3.99866	2.26639	3.08574	3.00506	2	3.5134
ENSG00000100485	SOS2	0.709395	0.000501575	0.580601	0.00556216		9.56606	9.49434	10.2038	10.2707	9.74779	10.2171	10.5422	10.6149
ENSG00000100490	CDKL1	2.43668	NA	3.2645	NA		2	2	2.27979	2.26639	2.29218	2	2.46892	3.5134
ENSG00000100503	NIN	-0.300256	0.915521	-0.848343	0.57551		4.82173	4.60165	3.83522	4.90487	4.19908	4.4677	3.88303	3.5134
ENSG00000100505	TRIM9	0.295943	NA	3.00501	0.040865		3.56982	2.84839	2.71551	3.94079	2.53504	3.00506	4.67287	4.84453
ENSG00000100522	GNPNAT1	-0.315311	NA	5.04462	NA		2.57741	2.34122	2.27979	2.49118	2	2	2.46892	3.79622
ENSG00000100526	CDKN3	-0.30475	NA	-4.51638	NA		3.79113	2.84839	2.89226	3.49834	2.92445	3.5917	2	2
ENSG00000100528	CNIH1	0.314543	0.18916	0.240476	0.306998		10.8736	10.782	11.1485	11.1374	11.0112	11.3911	11.4152	11.4901
ENSG00000100554	ATP6V1D	0.0189795	0.975327	0.10011	0.760172		10.8466	10.7573	10.871	10.7715	10.7124	11.0902	11.021	11.0052
ENSG00000100558	PLEK2	0.248256	NA	0.661157	0.811176		3.64742	3.6483	4.34096	3.01005	3.08574	2.81169	2.82223	3.66173
ENSG00000100568	VTI1B	-0.0948753	0.880122	-0.131887	0.722425		9.99041	10.0199	10.0079	9.80654	9.84396	10.3252	9.89464	10.0448
ENSG00000100577	GSTZ1	0	NA	-3.63473	NA		2	2	2	2	3.36258	2	2	2
ENSG00000100583	SAMD15	-0.60739	0.642355	-4.60949	4.80459e-06		5.82013	5.33231	5.35091	4.69499	5.83238	6.36716	2	3.16127
ENSG00000100591	AHSA1	-1.14787	NA	0.220479	NA		3.30831	2.84839	2.51404	2.68562	2.53504	2.58834	3.10582	2
ENSG00000100596	SPTLC2	0.380074	0.202693	-0.0858735	0.840257		9.45579	9.3555	9.73969	9.82987	9.59536	10.1316	9.77831	9.82444
ENSG00000100599	RIN3	0	NA	4.12681	NA		2	2	2	2	2	2	3.34271	2
ENSG00000100612	DHRS7	-1.03653	NA	0.925104	NA		2	3.2229	2.27979	2.49118	2.92445	2.32395	3.54614	2.38861
ENSG00000100614	PPM1A	0.622697	0.15279	0.0686529	0.922429		6.96285	6.73421	7.48782	7.43911	7.07792	7.59485	7.54548	7.29766
ENSG00000100626	GALNT16	-0.155092	0.95143	0.815919	0.415315		4.60544	4.66371	4.34096	4.64909	4.77332	4.70899	4.98427	5.80567
ENSG00000100629	CEP128	-4.76396	NA	0	NA		2.57741	3.37906	2	2	2	2	2	2
ENSG00000100632	ERH	-0.251535	0.352902	-0.374631	0.0633439		11.909	11.8137	11.6106	11.6117	11.641	12.048	11.4709	11.4975
ENSG00000100644	HIF1A	0	NA	2.23965	NA		2	2	2	2	2.74285	2.32395	3.54614	3.79622
ENSG00000100647	SUSD6	0.266942	0.472269	0.895663	1.44126e-05		8.2904	8.32641	8.56266	8.58054	8.5571	8.84606	9.53413	9.65556
ENSG00000100652	SLC10A1	-0.352747	0.898692	-0.209754	0.911138		4.52548	4.83534	4.07393	4.64909	5.10981	3.5917	4.02593	4.64508
ENSG00000100664	EIF5	-1.52885	NA	-1.38758	NA		3.64742	3.87512	2.71551	3.01005	3.08574	2.81169	2.82223	2
ENSG00000100697	DICER1	0	NA	4.15127	NA		2	2	2	2	2	2	2	3.34805
ENSG00000100711	ZFYVE21	-1.66653	NA	3.06475	0.140595		3.20942	3.2229	2.51404	2.49118	2.53504	2.32395	3.34271	4.41357
ENSG00000100714	MTHFD1	1.56079	NA	5.52206	NA		2.40938	2	3.0497	2	2	2	3.34271	3.79622
ENSG00000100722	ZC3H14	-1.59302	NA	-0.886933	NA		2	3.51995	2	2.68562	2.29218	2	2	2
ENSG00000100726	TELO2	0.0213937	NA	0.391285	0.886623		3.40085	2.61698	2.89226	3.27475	3.59475	3.328	4.15595	3.16127
ENSG00000100731	PCNX1	0.358862	NA	-2.47394	NA		2.7279	2.84839	2.71551	3.14847	2.53504	2.32395	2	2
ENSG00000100739	BDKRB1	-0.884232	1.11176e-05	0.434305	0.0653362		9.00899	9.17814	8.17103	8.2639	8.96744	9.14189	9.47929	9.49671
ENSG00000100744	GSKIP	-0.669299	NA	-1.80812	0.462391		3.30831	3.51995	3.19164	2.85694	3.48333	3.46587	2.46892	2.69445
ENSG00000100749	VRK1	0.109904	NA	1.38856	NA		2.21916	2.84839	2	3.01005	2	2.32395	2	2.69445
ENSG00000100764	PSMC1	0.200911	0.957733	-0.10028	0.970239		3.48781	4.39761	3.99866	4.27892	3.88514	3.70744	3.10582	4.13766
ENSG00000100796	PPP4R3A	0.973116	NA	-0.0236511	NA		2.40938	2.61698	2.71551	3.01005	2.74285	3.00506	2.46892	3.16127
ENSG00000100802	C14orf93	0.0817309	NA	-0.168241	NA		2.57741	2.34122	2	2.85694	3.08574	2	2.46892	2.69445
ENSG00000100804	PSMB5	0.205348	NA	0.721369	NA		3.10326	3.37906	3.65086	3.01005	2.92445	2.32395	2	3.5134
ENSG00000100811	YY1	0.115934	0.783849	0.421965	0.0227784		11.2228	11.2069	11.3588	11.3022	11.2448	11.568	11.9138	11.7556
ENSG00000100813	ACIN1	0.747716	NA	-0.0426548	0.9875		3.56982	3.2229	3.91925	3.94079	3.69818	4.00758	3.72439	3.91923
ENSG00000100814	CCNB1IP1	2.0911	NA	-3.19242	NA		2.57741	2.34122	3.0497	3.69187	2.92445	2.32395	2	2
ENSG00000100836	PABPN1	-0.197204	0.847026	-0.100189	0.896793		7.044	7.44933	7.14801	6.97359	7.22372	6.56426	6.95221	6.71968
ENSG00000100865	CINP	-1.04703	NA	-0.38234	0.884609		3.30831	3.04776	2.51404	2.85694	3.97026	3.70744	3.10582	3.91923
ENSG00000100867	DHRS2	-0.906282	NA	-2.42832	NA		2.57741	3.04776	2.27979	2.68562	2.74285	2	2	2
ENSG00000100883	SRP54	0.360159	NA	0.243076	NA		2.98866	3.2229	3.74598	2.68562	3.36258	2.32395	3.54614	2.38861
ENSG00000100888	CHD8	-0.376291	0.361023	-0.179313	0.701617		8.19348	8.14247	7.66866	7.91694	8.00185	8.33641	8.09195	7.90797
ENSG00000100889	PCK2	0.733455	0.735323	-0.625864	0.716413		3.85794	4.24356	4.93256	4.27892	4.51458	4.17779	4.38536	3.16127
ENSG00000100902	PSMA6	0.062845	0.985144	0.614724	0.740582		3.79113	4.46888	3.54902	4.64909	3.97026	3.70744	3.72439	4.71467
ENSG00000100906	NFKBIA	1.18668	2.64129e-13	2.88675	1.65585e-78		10.2872	10.3952	11.5226	11.5286	10.1817	10.6128	13.3577	13.231
ENSG00000100911	PSME2	-0.946833	NA	1.83061	0.342297		3.72106	2.84839	2.27979	3.27475	3.48333	2.58834	4.83695	3.66173
ENSG00000100926	TM9SF1	0.485478	0.821768	0.0510037	0.980637		4.60544	3.97641	4.40065	5.01754	4.45676	4.4005	4.15595	4.71467
ENSG00000100938	GMPR2	-1.37156	NA	3.19235	NA		2.21916	2	2	2	2.29218	2	3.34271	2.69445
ENSG00000100941	PNN	0.0781388	0.845717	0.48966	0.000828567		11.8652	11.8613	12.012	11.8671	11.5297	11.4541	11.974	11.989
ENSG00000100979	PLTP	2.06405	NA	1.66764	NA		2.57741	2	3.0497	3.14847	2.53504	2.58834	3.10582	3.5134
ENSG00000100983	GSS	0.0755875	0.978297	-0.929561	0.499453		4.52548	4.78037	5.19106	4.01505	4.19908	5.00884	4.15595	3.66173
ENSG00000100985	MMP9	-1.2347	NA	1.26469	NA		3.30831	3.76616	2.27979	3.27475	2.53504	2	3.10582	2
ENSG00000100991	TRPC4AP	-0.249275	0.778366	0.386886	0.481708		6.90082	7.44933	6.78338	7.0984	6.80421	6.57953	7.02209	7.11669
ENSG00000100994	PYGB	1.19634	6.98145e-14	1.64926	4.11143e-26		10.3746	10.5419	11.689	11.6173	10.4781	10.8461	12.3746	12.2639
ENSG00000100997	ABHD12	-0.0121894	0.996319	0.206693	0.883878		4.56601	4.78037	4.80583	4.5019	4.6237	5.13823	4.91249	5.22445
ENSG00000101000	PROCR	0.307777	0.341095	0.0451655	0.91767		8.59951	8.58484	9.01105	8.77474	9.11258	9.31382	9.27265	9.24951
ENSG00000101003	GINS1	0.0234224	NA	-1.97171	NA		2.98866	2	2.27979	2.85694	2	2.58834	2	2
ENSG00000101004	NINL	0.465991	0.73718	0.282114	0.813223		5.03887	5.51177	5.65044	5.76271	5.31899	4.59339	5.24024	5.27139
ENSG00000101040	ZMYND8	1.7729	NA	2.30074	NA		2.98866	2	3.83522	3.01005	2.53504	2	2.46892	3.5134
ENSG00000101082	SLA2	0.765974	NA	1.31805	NA		3.20942	2	3.65086	2.26639	2.53504	2.32395	3.10582	2.69445
ENSG00000101084	RAB5IF	0.902508	NA	0.062671	NA		2.57741	3.2229	3.19164	3.59835	2.74285	3.00506	3.10582	2.69445
ENSG00000101104	PABPC1L	0.244783	0.827804	0.542393	0.364257		7.48553	7.66952	7.96897	7.6519	7.45542	5.98674	7.25756	7.58462
ENSG00000101109	STK4	-0.160934	NA	0.531294	0.84189		3.56982	4.15989	3.99866	3.49834	3.79469	2.32395	3.10582	3.91923
ENSG00000101126	ADNP	-0.917783	NA	0.656629	0.796441		3.30831	4.24356	3.32086	3.14847	3.23079	3.00506	3.34271	3.66173
ENSG00000101132	PFDN4	-0.703094	0.737185	-0.599415	0.717555		4.56601	4.88829	4.5131	3.69187	4.81993	4.00758	3.54614	4.32733
ENSG00000101134	DOK5	-1.04643	NA	-2.78455	0.103437		3.72106	3.04776	2.71551	3.01005	4.51458	4.65235	3.34271	2
ENSG00000101138	CSTF1	-1.42467	0.390833	0.994741	0.518558		4.52548	3.76616	3.19164	3.27475	3.69818	3.70744	4.58325	4.32733
ENSG00000101144	BMP7	-1.46011	7.68453e-13	-1.06467	5.22984e-07		9.35963	9.70086	8.18382	7.99241	9.72807	10.003	8.86072	8.7667
ENSG00000101146	RAE1	-1.16214	NA	-1.68016	0.409187		3.85794	4.32264	3.65086	2.85694	3.88514	3.81458	2	3.34805
ENSG00000101158	NELFCD	0.59012	0.804199	1.15725	0.413884		4.3509	4.66371	4.93256	5.08805	4.19908	3.00506	3.34271	5.27139
ENSG00000101160	CTSZ	0.0575604	0.913895	-0.0620677	0.845415		12.6958	12.5709	12.7539	12.6283	12.7102	13.009	12.8553	12.7535
ENSG00000101161	PRPF6	-0.00727039	0.996143	0.175897	0.805494		6.86065	6.41137	6.79455	6.50457	6.90494	6.82992	7.21344	6.84911
ENSG00000101162	TUBB1	-2.90187	NA	-0.952619	NA		2	3.37906	2.27979	2	2	2.32395	2	2
ENSG00000101181	MTG2	-0.665555	0.578892	-0.797976	0.411351		5.69779	6.41137	5.4948	5.45115	5.66375	5.21847	3.72439	5.31686
ENSG00000101182	PSMA7	-0.198686	0.481268	0.0932675	0.753226		13.2546	13.2993	13.1142	13.0418	12.8877	13.1761	13.243	13.0126
ENSG00000101188	NTSR1	-2.38065	3.65173e-05	-3.94705	1.38512e-07		6.4701	6.23861	4.40065	4.08568	6.59232	6.27636	2.46892	3.66173
ENSG00000101189	MRGBP	-0.46419	NA	0.516941	0.862691		3.56982	3.97641	3.32086	3.59835	3.08574	2.58834	2.82223	3.34805
ENSG00000101191	DIDO1	-0.106145	NA	0.891919	NA		3.30831	2.34122	2.71551	3.01005	2.74285	2	2	3.16127
ENSG00000101193	GID8	0.00402998	0.995623	0.198443	0.414315		11.0194	11.1286	11.126	11.0295	11.2491	11.5637	11.6745	11.549
ENSG00000101199	ARFGAP1	0.591734	0.666353	2.34789	0.000927037		5.03887	4.39761	5.52193	5.01754	4.12677	3.70744	5.77339	6.09382
ENSG00000101200	AVP	-3.69702	NA	0	NA		2.98866	2	2	2	2	2	2	2
ENSG00000101210	EEF1A2	0.259104	0.390833	1.17222	1.0158e-11		10.4195	10.7048	10.926	10.719	10.7459	10.9902	12.1628	11.9142
ENSG00000101213	PTK6	1.71311	NA	-2.28064	0.28597		2.40938	3.2229	3.54902	4.08568	3.97026	3.5917	2.46892	2.69445
ENSG00000101216	GMEB2	2.56376	NA	0.568122	0.841769		2.7279	2	3.43945	3.86249	3.08574	3.46587	4.02593	3.16127
ENSG00000101222	SPEF1	-4.824	NA	-2.43232	0.351784		3.56982	4.32264	2.27979	2	3.48333	3.46587	2	2.69445
ENSG00000101224	CDC25B	-1.68643	NA	-1.39021	0.468513		4.20453	4.78037	3.43945	3.14847	3.88514	3.46587	2.82223	2.94666
ENSG00000101230	ISM1	1.09713	NA	-0.0343641	0.990105		3.30831	2.84839	3.74598	3.86249	3.48333	4.25591	3.72439	4.03258
ENSG00000101236	RNF24	-2.72992	NA	-0.605516	NA		2.40938	3.04776	2	2.26639	3.08574	2	2.82223	2
ENSG00000101247	NDUFAF5	4.21949	NA	1.09973	NA		2	2	2.27979	3.14847	2.53504	2.32395	3.34271	2
ENSG00000101255	TRIB3	0.804271	NA	0.370771	0.897652		3.9218	3.04776	4.07393	4.21734	3.59475	2.58834	4.02593	2.38861
ENSG00000101282	RSPO4	0.374995	0.894767	-0.0547589	0.980404		4.09799	3.76616	3.74598	4.60168	4.86508	4.25591	4.15595	4.84453
ENSG00000101290	CDS2	0.978137	NA	0.80864	NA		2.57741	2.84839	3.19164	3.14847	2.74285	2.81169	3.54614	2.69445
ENSG00000101294	HM13	0.225837	0.75387	0.706871	0.0445318		7.28766	7.19988	7.32019	7.59856	7.17972	6.91666	7.65949	7.82386
ENSG00000101306	MYLK2	-1.80046	0.21499	-1.31152	0.413143		5.1497	4.46888	3.99866	2.68562	4.19908	4.4005	3.72439	2.94666
ENSG00000101310	SEC23B	-1.55964	NA	0.505672	0.868036		3.56982	3.76616	3.19164	2.26639	2.74285	3.328	3.34271	3.34805
ENSG00000101333	PLCB4	0.491925	NA	2.6036	NA		2	2.84839	2.71551	2.49118	2.29218	2.32395	2.46892	3.79622
ENSG00000101335	MYL9	0.0607074	NA	-5.29789	NA		2.7279	2.61698	2.71551	2.68562	3.79469	3.81458	2	2
ENSG00000101346	POFUT1	-0.963677	0.542543	0.258566	0.894845		4.52548	5.89484	4.89154	4.01505	3.88514	3.70744	4.27521	3.66173
ENSG00000101347	SAMHD1	-0.56104	0.05656	-0.880882	0.000464868		8.21594	8.40119	7.68074	7.82703	8.56739	8.73452	7.7753	7.79202
ENSG00000101353	MROH8	0.91169	NA	-0.693403	0.758132		3.40085	2.34122	3.99866	2.85694	4.05064	4.53191	4.02593	3.5134
ENSG00000101361	NOP56	-0.0390253	NA	0.0622082	0.987844		3.20942	3.6483	3.32086	3.49834	3.08574	3.00506	3.72439	2
ENSG00000101365	IDH3B	0.71991	0.79987	1.41257	0.350133		4.04162	3.04776	4.14546	4.21734	4.26794	2.81169	5.40623	3.91923
ENSG00000101384	JAG1	-0.172583	0.703064	-0.552694	0.0121281		10.0497	10.0752	9.94158	9.83757	10.0388	10.4716	9.83036	9.60377
ENSG00000101391	CDK5RAP1	-0.0841618	NA	-0.157287	0.961556		3.72106	3.6483	3.83522	3.39087	3.69818	2.58834	3.54614	2.69445
ENSG00000101412	E2F1	-0.374761	0.110278	0.784737	1.8561e-05		10.7427	10.8072	10.5354	10.2536	9.45105	9.6081	10.4245	10.1939
ENSG00000101413	RPRD1B	-0.561193	NA	1.06546	0.698754		3.9218	3.6483	3.65086	3.14847	2.92445	2.32395	3.34271	2.94666
ENSG00000101417	PXMP4	-2.19446	NA	-0.721453	NA		3.48781	3.04776	2.71551	2	3.36258	3.46587	2.82223	3.16127
ENSG00000101421	CHMP4B	0.0275511	0.964937	0.095473	0.775626		10.3739	10.3031	10.4346	10.2961	10.4525	10.7566	10.6189	10.7894
ENSG00000101439	CST3	0.0568163	0.939568	0.321097	0.280174		8.6165	8.5768	8.79172	8.50201	8.60447	8.67889	9.04823	8.86945
ENSG00000101440	ASIP	2.35929	NA	-0.906554	NA		2.40938	2	2	3.49834	2.53504	2.81169	2	2.69445
ENSG00000101442	ACTR5	0.0359116	0.961822	0.290406	0.298512		8.74783	8.80394	8.78614	8.83492	8.5742	8.63936	8.86548	8.92188
ENSG00000101443	WFDC2	-0.548065	NA	0.503654	NA		2.98866	2.61698	2.89226	2.26639	2.53504	2.81169	2.82223	2.94666
ENSG00000101444	AHCY	0	NA	4.12681	NA		2	2	2	2	2	2	3.34271	2
ENSG00000101447	FAM83D	-1.51786	NA	-0.491946	0.881431		3.79113	3.97641	3.0497	2.85694	3.08574	2.81169	2.46892	2.94666
ENSG00000101457	DNTTIP1	3.24493	NA	0.592491	NA		2.21916	2	3.19164	2.68562	2.53504	2	2.46892	2.38861
ENSG00000101470	TNNC2	-1.40173	NA	-1.84821	NA		2.40938	3.2229	2.27979	2.49118	2.53504	2	2	2
ENSG00000101473	ACOT8	0.238958	NA	-0.778116	0.774927		3.20942	4.07107	4.07393	3.59835	3.23079	3.328	2.46892	3.16127
ENSG00000101474	APMAP	-0.287028	0.884302	-0.192928	0.884609		5.34868	5.0364	4.80583	5.08805	4.77332	5.70977	4.98427	5.27139
ENSG00000101493	ZNF516	2.15744	NA	-1.05995	NA		2.21916	2.34122	3.0497	2.85694	2.53504	2.32395	2	2.38861
ENSG00000101546	RBFA	0.708279	NA	-1.46671	NA		2.98866	2.34122	3.43945	2.49118	2.74285	3.5917	2	2.94666
ENSG00000101577	LPIN2	-2.11432	NA	-0.886714	NA		2	3.51995	2.51404	2	2.29218	2	2	2
ENSG00000101596	SMCHD1	0.444755	0.807922	-0.963057	0.392318		4.6812	5.44264	5.87748	4.98095	4.99263	4.59339	4.02593	4.03258
ENSG00000101608	MYL12A	-0.001745	0.999896	1.37126	0.181223		4.44083	5.17071	4.76098	4.90487	4.12677	3.70744	4.4877	5.44524
ENSG00000101639	CEP192	-5.62931	NA	-0.0877328	NA		3.10326	3.87512	2	2	2.74285	2	2	2.69445
ENSG00000101665	SMAD7	-0.529064	NA	-1.40708	0.490553		4.3509	2.61698	3.0497	3.69187	4.26794	3.81458	3.10582	3.16127
ENSG00000101680	LAMA1	0.960578	0.000172503	2.22769	6.15929e-24		7.53741	7.16811	8.19651	8.42919	7.69932	7.71035	10.076	9.72676
ENSG00000101695	RNF125	0.592258	0.751629	-0.281067	0.863029		4.30374	4.46888	4.97245	4.78264	4.33367	5.05327	3.88303	4.90532
ENSG00000101751	POLI	0.823039	0.378332	1.65873	0.00801849		4.71763	5.21284	5.85632	5.55437	5.28617	4.65235	5.96298	6.93908
ENSG00000101752	MIB1	0.387434	0.266223	0.244149	0.493619		9.35241	9.32701	9.50489	9.91598	9.61697	10.2036	10.2734	10.0864
ENSG00000101811	CSTF2	0.0671929	0.975327	-2.62672	0.000816132		5.58398	5.21284	5.08589	5.7841	5.44329	6.17947	3.10582	4.03258
ENSG00000101825	MXRA5	-3.43766	NA	-6.68338	0.384953		2.86416	2	2	2	4.95135	4.86669	2	2
ENSG00000101844	ATG4A	0.57625	NA	0	NA		2.98866	2	3.32086	2	2	2	2	2
ENSG00000101846	STS	3.05583	0.0181096	2.02626	0.127316		2.98866	2.34122	4.27869	5.05323	3.23079	3.00506	4.58325	4.49494
ENSG00000101849	TBL1X	2.12291	NA	2.68426	NA		2	2.34122	2	3.01005	2	2.32395	2	3.34805
ENSG00000101856	PGRMC1	-0.666132	0.602902	-1.09298	0.19399		5.17613	5.21284	4.97245	4.15301	5.71398	5.73726	4.98427	4.49494
ENSG00000101868	POLA1	0.767435	NA	2.05862	NA		2.40938	2.34122	2	3.01005	2	2	2.46892	2
ENSG00000101882	NKAP	0.157133	0.920769	0.552841	0.418346		5.88565	6.25886	6.21333	6.23619	5.89903	6.2575	7.02209	6.06746
ENSG00000101901	ALG13	0.000507202	NA	0.739988	NA		2.98866	2	2.89226	2.26639	3.08574	2.81169	3.54614	3.16127
ENSG00000101940	WDR13	0.480237	0.822731	0.60347	0.657371		4.44083	4.07107	4.14546	5.05323	4.86508	4.09519	5.24024	4.84453
ENSG00000101974	ATP11C	1.05022	NA	4.38045	NA		2.40938	2.34122	2.51404	2.85694	2	2	3.34271	2.38861
ENSG00000101986	ABCD1	0.73595	NA	-0.868472	NA		2.86416	2.34122	3.0497	2.85694	3.23079	3.17555	3.10582	2.38861
ENSG00000102003	SYP	-0.214637	0.916413	-1.40149	0.0529433		4.82173	5.57774	5.38086	4.60168	6.12001	6.21901	4.67287	5.07369
ENSG00000102007	PLP2	0.204752	0.4542	0.887261	4.70809e-09		10.932	10.9595	11.1924	11.1064	10.6281	10.8595	11.706	11.5585
ENSG00000102024	PLS3	2.16887	NA	0.984119	NA		2.21916	2.34122	3.0497	2.85694	2.74285	2.58834	2.82223	3.34805
ENSG00000102054	RBBP7	-0.961561	NA	0.955055	0.678772		3.56982	4.60165	3.74598	3.14847	2.74285	3.17555	3.34271	3.66173
ENSG00000102078	SLC25A14	-4.26142	NA	-3.85171	NA		2.21916	3.2229	2	2	3.36258	2.32395	2	2
ENSG00000102096	PIM2	-0.0856317	0.939568	0.467846	0.309692		6.93217	6.98575	6.93239	6.81633	6.72069	6.86774	7.40869	7.0776
ENSG00000102100	SLC35A2	-0.888696	NA	-0.802492	NA		2.7279	3.6483	3.19164	2.26639	3.36258	3.00506	3.34271	2
ENSG00000102119	EMD	1.58577	NA	4.98404	NA		2.7279	2	3.43945	2.49118	2	2	3.34271	3.16127
ENSG00000102125	TAZ	0.93601	0.158418	1.64718	0.000741682		5.25262	4.72322	5.83484	5.9256	5.76251	5.09638	7.00493	7.05094
ENSG00000102144	PGK1	-0.00433635	0.994117	-0.00275435	0.994542		13.6573	13.549	13.6189	13.5807	13.2434	13.5453	13.4156	13.383
ENSG00000102174	PHEX	3.79415	NA	3.52342	NA		2	2	3.0497	2	2	2	2.46892	2.69445
ENSG00000102178	UBL4A	0.23915	0.416748	0.700878	7.8887e-05		10.4765	10.5242	10.8186	10.6544	10.341	10.6557	11.3003	11.1058
ENSG00000102189	EEA1	-3.78329	NA	-0.963603	NA		2	3.04776	2	2	2	2.32395	2	2
ENSG00000102218	RP2	-0.21091	0.638735	-0.0452472	0.923392		9.40921	9.34607	9.26902	9.06209	9.14955	9.60624	9.27623	9.41806
ENSG00000102239	BRS3	1.10465	NA	-0.588288	NA		2.21916	2	2.51404	2	3.08574	2	2.82223	2
ENSG00000102265	TIMP1	-1.08285	3.10973e-09	-0.565771	0.00717997		10.7035	10.9703	9.91624	9.5913	10.332	10.5385	9.93595	9.81259
ENSG00000102287	GABRE	-2.41505	0.00283624	-2.21607	0.0119606		5.73382	5.57774	3.54902	3.7797	5.94181	4.86669	3.72439	3.66173
ENSG00000102302	FGD1	-0.263057	0.489894	0.407603	0.121994		8.63567	8.71878	8.38564	8.44607	8.62102	8.83019	9.02289	9.23182
ENSG00000102309	PIN4	1.05804	NA	-0.93554	0.691233		2.57741	3.04776	3.54902	3.14847	3.59475	4.09519	3.34271	3.16127
ENSG00000102316	MAGED2	-0.478938	NA	4.65952	NA		2.86416	2	2	2.68562	2	2	3.54614	2.38861
ENSG00000102317	RBM3	0.318455	0.557948	0.51071	0.149809		7.05116	7.4316	7.58107	7.53056	7.58926	7.71035	8.00835	8.2792
ENSG00000102359	SRPX2	-0.0384977	0.970098	0.102968	0.861887		7.46424	7.48415	7.46703	7.40499	7.35613	7.39356	7.60361	7.34232
ENSG00000102384	CENPI	-1.02663	NA	-0.889183	NA		2.57741	3.37906	2	3.01005	2.29218	2	2	2
ENSG00000102401	ARMCX3	-0.0694786	0.972061	-0.29534	0.772564		5.46041	5.17071	5.19106	5.33997	6.40628	5.91632	5.35299	6.28896
ENSG00000102468	HTR2A	-2.53447	NA	-1.83394	NA		2.21916	3.04776	2	2.26639	2.53504	2.81169	2	2.38861
ENSG00000102531	FNDC3A	-0.138399	0.929926	-1.06085	0.0761899		6.0801	6.01876	5.87748	5.9636	5.98335	6.38466	4.98427	5.4037
ENSG00000102554	KLF5	-0.292753	NA	0.256427	NA		2.98866	3.2229	3.0497	2.85694	2.29218	3.17555	3.10582	2.69445
ENSG00000102572	STK24	-2.6159	NA	-0.889296	NA		2.7279	3.51995	2	2.49118	2.29218	2	2	2
ENSG00000102595	UGGT2	1.03183	NA	3.76094	NA		2.7279	2	2.51404	3.01005	2	2.32395	2.82223	3.79622
ENSG00000102606	ARHGEF7	0.690643	0.440615	0.818884	0.216362		4.71763	5.12732	5.52193	5.55437	5.38248	5.81674	6.19244	6.53964
ENSG00000102678	FGF9	-1.80937	0.0195481	-4.19914	3.11295e-07		5.22757	5.44264	3.54902	4.08568	6.13852	6.82992	3.10582	3.16127
ENSG00000102683	SGCG	0.747614	NA	2.46891	0.17335		3.10326	2.61698	3.19164	3.39087	2.74285	2.58834	4.15595	4.03258
ENSG00000102699	PARP4	-0.181383	0.964023	0.963876	0.554481		4.25499	2.84839	3.74598	3.49834	3.48333	4.25591	4.4877	4.84453
ENSG00000102710	SUPT20H	-0.488569	NA	0.347551	NA		2.86416	2	2.27979	2.49118	2.74285	2.81169	3.34271	2.38861
ENSG00000102738	MRPS31	-1.15664	NA	-1.16967	0.622278		3.40085	3.37906	2.71551	2.85694	3.48333	3.91431	2.82223	3.16127
ENSG00000102743	SLC25A15	0.457574	0.0589246	0.450247	0.0527105		9.78576	10.0258	10.3726	10.3571	9.61697	10.0613	10.2734	10.3332
ENSG00000102753	KPNA3	0.693286	NA	-0.907803	0.694169		3.30831	3.04776	3.54902	3.69187	3.79469	3.5917	3.10582	3.16127
ENSG00000102755	FLT1	-1.20764	NA	0.668617	0.725128		3.30831	3.76616	2.51404	3.14847	3.79469	4.09519	4.75724	4.13766
ENSG00000102760	RGCC	9.41951	1.10816e-08	6.12569	3.86295e-14		2	2	6.55288	6.96425	2.92445	2.32395	7.03904	7.68339
ENSG00000102763	VWA8	0.51298	0.0975659	1.26273	2.42662e-08		8.06856	8.08125	8.36706	8.7667	8.33038	8.7582	9.75027	9.87091
ENSG00000102780	DGKH	1.4278	NA	1.94272	NA		2	2	2	2.26639	2.29218	2.32395	3.34271	2.38861
ENSG00000102781	KATNAL1	-0.257018	NA	1.84477	0.370982		3.48781	3.87512	3.0497	3.86249	2.29218	3.00506	3.34271	3.91923
ENSG00000102786	INTS6	0.0777126	0.95531	-0.198996	0.793018		6.836	6.69015	6.57895	7.06382	6.69591	6.63905	6.19244	6.70266
ENSG00000102796	DHRS12	1.90167	NA	0.522818	0.834573		2.40938	2.61698	3.32086	3.39087	3.23079	3.81458	4.02593	3.79622
ENSG00000102802	MEDAG	-4.74128	NA	-3.54131	NA		2.98866	3.04776	2	2	2.29218	3.17555	2	2
ENSG00000102804	TSC22D1	0.00751839	NA	0.634803	NA		2.57741	2.61698	2.27979	2.85694	2.29218	3.00506	2	3.5134
ENSG00000102805	CLN5	2.92715	NA	1.78432	NA		2.40938	2	3.65086	2.68562	2.53504	2	2	3.34805
ENSG00000102871	TRADD	-0.471701	0.883655	-0.17572	0.938365		4.09799	3.6483	3.43945	3.69187	4.45676	3.70744	3.54614	4.32733
ENSG00000102886	GDPD3	-0.538141	0.742894	-0.22155	0.875601		4.78786	5.08258	4.45797	4.5019	5.10981	4.86669	4.75724	4.84453
ENSG00000102890	ELMO3	-0.785143	NA	1.12967	NA		2.98866	3.37906	3.32086	2	2.74285	2	3.34271	2
ENSG00000102893	PHKB	1.24879	NA	-2.87335	NA		2.7279	2	2	3.39087	2.74285	2.32395	2	2
ENSG00000102898	NUTF2	-1.73629	NA	1.15003	NA		3.64742	3.87512	2.27979	3.14847	2.29218	2.58834	2	3.34805
ENSG00000102900	NUP93	-4.85471	NA	-0.926978	NA		3.10326	3.04776	2	2	2.29218	3.00506	2	2.69445
ENSG00000102901	CENPT	-0.688642	NA	-1.93503	NA		3.10326	2.61698	2.89226	2.26639	3.23079	2	2.46892	2
ENSG00000102910	LONP2	0.446405	NA	-2.36927	0.360513		3.64742	2.61698	3.32086	3.69187	3.88514	3.00506	2.82223	2
ENSG00000102924	CBLN1	-2.84055	NA	-0.644939	0.833205		4.09799	3.04776	2	2.68562	3.79469	3.17555	3.10582	3.16127
ENSG00000102931	ARL2BP	0.108553	0.83085	-0.302253	0.205165		12.7112	12.6676	12.836	12.7593	12.8084	13.353	12.8217	12.7861
ENSG00000102934	PLLP	0.350679	0.858155	0.60008	0.558127		4.25499	4.78037	5.01126	4.60168	4.77332	5.29447	5.50714	5.6721
ENSG00000102967	DHODH	-0.309608	0.880541	0.526859	0.676265		5.12278	4.9887	4.66688	4.90487	4.26794	4.4677	4.83695	4.78106
ENSG00000102978	POLR2C	-0.0924714	0.832371	0.675384	1.56936e-05		12.8714	12.8601	12.8241	12.7208	12.6602	13.0066	13.4924	13.5445
ENSG00000102996	MMP15	2.19883	2.43714e-34	3.2288	7.64064e-75		9.05599	9.3555	11.4591	11.341	9.2251	9.74137	12.807	12.6418
ENSG00000103005	USB1	-0.565459	0.638947	-0.283558	0.815914		6.37064	6.25886	5.72238	5.84645	5.44329	5.29447	3.88303	5.74043
ENSG00000103018	CYB5B	-0.100672	0.855832	-0.267608	0.304203		11.2557	11.1106	11.2051	10.9543	10.6199	10.9737	10.6537	10.4191
ENSG00000103021	CCDC113	0.325057	0.922622	-0.145391	0.947924		3.48781	3.97641	4.14546	3.7797	4.26794	3.81458	3.72439	4.13766
ENSG00000103034	NDRG4	-4.09915	NA	2.98367	NA		2	3.2229	2	2	2	2	2.46892	2.38861
ENSG00000103035	PSMD7	-0.024342	0.96636	0.15178	0.567117		11.7137	11.7891	11.8053	11.645	11.4304	11.7499	11.8034	11.6955
ENSG00000103037	SETD6	0.247403	0.883792	-0.421155	0.671541		5.43875	5.29358	5.89834	5.2195	5.61171	5.68174	5.35299	5.17593
ENSG00000103042	SLC38A7	0.116378	NA	-1.66873	NA		3.10326	2.61698	2.71551	3.14847	3.23079	3.91431	2	3.16127
ENSG00000103043	VAC14	-0.22051	0.837957	-0.545345	0.361989		6.74184	6.7486	6.47171	6.59209	6.26182	6.17947	5.60146	5.80567
ENSG00000103047	TANGO6	0.426506	0.300029	0.974972	0.00053056		7.42622	7.29119	7.83475	7.72563	7.18863	7.27663	8.30316	8.06942
ENSG00000103051	COG4	-0.016193	0.993566	-1.17505	0.0658505		5.93291	5.60962	5.57472	5.94472	6.12001	5.98674	5.18038	4.78106
ENSG00000103061	SLC7A6OS	0.958286	NA	-0.285907	0.923933		3.48781	2.84839	3.54902	4.08568	3.79469	2.81169	2.82223	3.5134
ENSG00000103064	SLC7A6	-1.61003	NA	-0.0893518	NA		2.40938	3.37906	2.27979	2.49118	2.74285	2	2	2.69445
ENSG00000103091	WDR59	-3.55514	NA	2.86764	NA		2.40938	3.6483	2	2.26639	2	2	2	2.69445
ENSG00000103111	MON1B	0.43674	0.772844	1.17427	0.122011		4.71763	5.4068	5.67482	5.25058	4.39653	5.21847	5.99808	5.83722
ENSG00000103126	AXIN1	0.293769	0.883998	0.512589	0.646816		4.85482	4.60165	4.93256	5.05323	4.72515	5.13823	4.98427	5.70667
ENSG00000103148	NPRL3	-0.875613	NA	-0.760656	NA		2.98866	4.07107	2.27979	3.59835	2.29218	3.328	2.46892	2.69445
ENSG00000103150	MLYCD	-0.0482815	0.961464	-0.481998	0.160193		7.72361	7.86051	7.86155	7.61656	8.19105	8.02675	7.75493	7.51805
ENSG00000103152	MPG	0.558953	0.780016	-1.01191	0.415456		4.48377	4.24356	5.04906	4.60168	4.72515	4.7635	4.38536	3.34805
ENSG00000103168	TAF1C	-0.00534787	NA	0.919072	0.703625		4.09799	3.6483	4.07393	3.69187	3.08574	2.81169	2.46892	4.03258
ENSG00000103187	COTL1	0.222785	0.460892	0.949245	1.19308e-08		11.9229	12.0525	12.2611	12.1601	11.3675	11.796	12.5869	12.5033
ENSG00000103194	USP10	1.52607	NA	0.65032	NA		2.7279	2.34122	3.54902	2.85694	2.92445	2	3.10582	2.38861
ENSG00000103196	CRISPLD2	3.39937	NA	6.06145	NA		2	2	2	2.85694	2	2	4.4877	3.16127
ENSG00000103197	TSC2	-1.63369	NA	1.02671	NA		2	3.2229	2.27979	2.26639	2	2.58834	2.46892	2.69445
ENSG00000103199	ZNF500	-0.300974	0.794103	0.335563	0.666528		5.86955	6.29852	5.7909	5.82597	6.00369	6.09697	6.16181	6.53964
ENSG00000103202	NME4	-0.0307341	NA	-0.440234	NA		3.30831	2	3.19164	2.26639	2.53504	2	2	2.38861
ENSG00000103222	ABCC1	-0.204572	0.664696	0.0633882	0.886211		9.35096	9.57932	9.41004	9.1031	10.3057	10.2134	10.0512	10.5498
ENSG00000103226	NOMO3	-0.261197	0.922274	2.47727	0.00261237		4.56601	4.88829	4.66688	4.33798	4.57018	4.33001	7.48491	4.90532
ENSG00000103227	LMF1	1.81078	NA	-2.06007	0.409619		2.57741	2.61698	3.91925	2.85694	3.48333	3.91431	3.10582	2
ENSG00000103241	FOXF1	-1.01558	5.45532e-11	-0.426007	0.0204863		12.1745	12.3633	11.3216	11.1899	12.5448	12.7859	12.3451	12.1373
ENSG00000103245	CIAO3	0.0141943	NA	1.50432	0.409187		3.40085	3.6483	3.91925	3.01005	3.08574	3.00506	3.72439	4.23561
ENSG00000103248	MTHFSD	-0.278804	NA	-0.367257	0.877585		3.10326	4.32264	3.32086	3.86249	4.33367	3.46587	3.88303	3.5134
ENSG00000103249	CLCN7	-0.804489	NA	-0.616806	0.835087		3.20942	3.76616	3.32086	2.68562	3.23079	3.46587	2.82223	3.16127
ENSG00000103254	FAM173A	0.738254	NA	-0.193602	NA		2.86416	2.61698	3.19164	3.01005	3.59475	3.00506	2.82223	3.5134
ENSG00000103257	SLC7A5	-0.292583	NA	1.96423	NA		2	3.04776	2.71551	2.26639	2	2.32395	2	2.94666
ENSG00000103260	METRN	0.223883	0.758468	0.246983	0.620277		7.27549	7.72151	7.85089	7.59251	7.82461	7.73783	8.23858	7.78395
ENSG00000103264	FBXO31	1.76924	NA	-0.240924	NA		2.57741	2	2.51404	3.27475	3.23079	3.5917	2	3.91923
ENSG00000103266	STUB1	-1.61329	0.338874	1.56932	0.27413		3.56982	4.78037	3.43945	2.85694	3.23079	3.5917	4.58325	4.57196
ENSG00000103274	NUBP1	-1.31788	NA	1.69881	0.370739		3.98296	3.04776	2.27979	3.27475	2.92445	3.17555	4.38536	3.91923
ENSG00000103275	UBE2I	0.048788	NA	1.44748	0.55839		3.64742	3.51995	3.43945	3.7797	3.08574	2	3.54614	3.16127
ENSG00000103316	CRYM	1.33037	NA	1.76309	0.487211		3.64742	2	3.91925	3.94079	3.23079	2	4.15595	3.16127
ENSG00000103319	EEF2K	1.36534	9.7185e-09	0.598154	0.0329522		7.11402	7.06839	8.40399	8.45943	7.82461	8.0598	8.62283	8.44706
ENSG00000103335	PIEZO1	-0.292117	0.262967	0.20879	0.415315		11.7419	12.0239	11.6208	11.5734	12.0207	11.8747	12.3197	11.9775
ENSG00000103342	GSPT1	-0.75961	NA	-1.86333	0.275551		4.25499	3.97641	3.83522	3.27475	3.88514	4.25591	3.34271	2.38861
ENSG00000103351	CLUAP1	4.057	NA	-0.952658	NA		2	2	3.19164	2	2.53504	2.32395	2.46892	2
ENSG00000103353	UBFD1	0.151722	0.950695	-0.481977	0.708466		5.1497	4.83534	5.25714	5.01754	4.6237	5.17891	4.83695	4.13766
ENSG00000103356	EARS2	0.868958	0.171419	0.767472	0.203525		6.28824	5.73056	6.76078	6.98287	6.26182	6.29499	6.25181	7.49845
ENSG00000103363	ELOB	-0.782023	0.242649	-0.643853	0.351744		6.32413	6.4471	5.69879	5.60334	6.12001	5.84228	5.60146	5.17593
ENSG00000103365	GGA2	-0.105706	0.976032	0.303437	0.886659		4.15225	3.37906	3.65086	3.86249	3.48333	4.17779	4.15595	4.03258
ENSG00000103381	CPPED1	1.01411	0.00166497	1.43626	2.12146e-06		6.81933	6.56564	7.64417	7.73665	6.45139	6.65355	8.05909	7.83952
ENSG00000103404	USP31	4.75883	NA	-2.90879	NA		2	2	3.0497	3.01005	2.53504	2.58834	2	2
ENSG00000103449	SALL1	0.669144	NA	-2.97884	NA		2.57741	2.34122	2	3.14847	2	3.00506	2	2
ENSG00000103472	RRN3P2	0.295758	0.803559	0.500804	0.473244		5.71592	6.23861	6.3857	6.13991	5.92058	5.76424	6.06582	6.52033
ENSG00000103479	RBL2	2.03853	NA	-0.48929	0.861402		2.57741	2.61698	3.91925	3.27475	3.48333	3.5917	3.10582	3.34805
ENSG00000103489	XYLT1	1.16422	1.51377e-13	1.84498	4.10297e-33		10.9349	10.8445	12.0156	12.0901	10.1762	10.5761	12.1981	12.2631
ENSG00000103494	RPGRIP1L	-0.422691	0.530641	-1.00333	0.0155017		7.25704	6.97355	6.76078	6.6746	7.09697	7.81082	6.58761	6.46082
ENSG00000103496	STX4	1.91923	NA	-0.00594785	0.998708		2.7279	2.61698	3.32086	4.01505	3.69818	3.46587	4.15595	2.69445
ENSG00000103502	CDIPT	0.582049	NA	-0.0462758	NA		3.30831	2	3.32086	2.85694	3.48333	2	3.10582	2.69445
ENSG00000103507	BCKDK	-1.32098	NA	0.614093	0.815914		3.30831	3.37906	2	3.14847	3.79469	3.17555	3.72439	4.13766
ENSG00000103510	KAT8	0.131418	0.947243	0.819569	0.306582		5.30145	5.60962	5.54857	5.60334	4.6237	4.91565	5.55507	5.44524
ENSG00000103512	NOMO1	0.256812	0.926542	-0.277006	0.868016		8.29342	8.30222	7.69869	9.08382	7.41804	8.94076	8.26043	7.91538
ENSG00000103528	SYT17	-4.68967	NA	-2.87385	NA		2.7279	3.2229	2	2	2.74285	2.32395	2	2
ENSG00000103540	CCP110	-0.295495	NA	-0.104368	NA		2.57741	2.61698	2.51404	2.49118	3.59475	2.32395	3.34271	2.69445
ENSG00000103549	RNF40	0.108283	0.977817	0.996179	0.590544		4.25499	2.84839	4.40065	2.85694	4.33367	3.17555	4.67287	4.64508
ENSG00000103591	AAGAB	-1.86376	NA	0.0396198	NA		2.7279	4.07107	2.51404	2.68562	2.92445	2.81169	2.82223	2.94666
ENSG00000103599	IQCH	-4.17892	NA	0	NA		2.40938	3.04776	2	2	2	2	2	2
ENSG00000103647	CORO2B	-3.78353	NA	-0.883925	NA		2	3.04776	2	2	2.29218	2	2	2
ENSG00000103653	CSK	0.469759	NA	0.797951	0.69018		3.40085	3.97641	3.99866	4.08568	3.88514	2.81169	3.72439	4.23561
ENSG00000103671	TRIP4	4.28143	NA	0	NA		2	2	3.32086	2	2	2	2	2
ENSG00000103707	MTFMT	-1.28878	NA	-4.07097	NA		2.57741	3.37906	2.71551	2.26639	3.08574	3.00506	2	2
ENSG00000103710	RASL12	-3.85801	NA	-4.23112	NA		2.40938	2.84839	2	2	3.08574	3.17555	2	2
ENSG00000103723	AP3B2	0.79522	NA	-5.37575	NA		2.7279	2	2	3.14847	3.69818	4.00758	2	2
ENSG00000103811	CTSH	-0.0283068	NA	0.257443	0.931377		2.57741	3.6483	2.89226	3.39087	3.08574	3.70744	3.34271	3.79622
ENSG00000103855	CD276	4.27924	NA	0.564682	NA		2	2	3.32086	2	2.74285	2	2.46892	2.69445
ENSG00000103876	FAH	-0.8528	NA	-0.580984	0.84789		3.30831	3.87512	2.71551	3.39087	2.74285	3.81458	3.34271	2.69445
ENSG00000103932	RPAP1	-1.28355	NA	1.63801	NA		2.98866	3.37906	2.89226	2.26639	2.53504	2	3.10582	2.38861
ENSG00000103942	HOMER2	0.859629	0.00456277	0.78294	0.0101338		7.07242	7.04526	7.87213	7.92659	7.16173	7.47748	8.00835	8.17195
ENSG00000103966	EHD4	0.159918	0.784221	0.884452	0.000134421		9.3924	9.27577	9.53016	9.45954	8.87665	9.5019	10.2112	9.98444
ENSG00000103978	TMEM87A	-0.359039	0.902708	-2.14577	0.118016		4.60544	4.60165	4.34096	4.27892	4.57018	4.25591	2	3.5134
ENSG00000103995	CEP152	1.31562	NA	1.9422	NA		2.7279	2	3.32086	2.26639	2	2	2	2.38861
ENSG00000104059	FAM189A1	-2.19386	NA	-1.95775	0.434879		3.72106	2.61698	2.71551	2	3.97026	3.70744	2.46892	2.94666
ENSG00000104081	BMF	-1.86943	NA	0.153726	NA		2	2.84839	2.27979	2	3.08574	2	2	3.16127
ENSG00000104129	DNAJC17	0.153532	0.936061	0.304766	0.78339		5.34868	5.54513	5.93917	5.12205	5.38248	5.13823	5.60146	5.48562
ENSG00000104133	SPG11	-0.424963	NA	-2.72756	0.227479		3.9218	3.04776	3.43945	3.14847	3.48333	3.91431	2.46892	2.38861
ENSG00000104140	RHOV	3.884	NA	1.20353	NA		2.21916	2	3.83522	2.49118	2.53504	2.58834	3.54614	2.38861
ENSG00000104142	VPS18	3.72622	NA	3.02853	NA		2	2	2	3.01005	2.53504	2	4.15595	2.38861
ENSG00000104147	OIP5	-1.16848	NA	-0.373493	NA		2.57741	3.76616	3.0497	2.26639	2.53504	2	2.46892	2
ENSG00000104154	SLC30A4	0.250089	0.75387	-0.369848	0.449358		7.50651	7.30099	7.70462	7.60458	7.58926	8.4612	7.65949	7.78395
ENSG00000104164	BLOC1S6	-1.13533	NA	-0.356793	0.907829		3.72106	2.84839	2.27979	3.14847	3.48333	3.5917	2.82223	3.66173
ENSG00000104177	MYEF2	0.431417	NA	1.72462	NA		3.10326	2	2.51404	3.14847	2.92445	2.32395	3.72439	3.34805
ENSG00000104221	BRF2	0.0885117	0.894394	1.49254	4.03473e-15		8.24743	8.23737	8.32916	8.33085	8.1642	8.31375	9.77325	9.66658
ENSG00000104231	ZFAND1	-0.955228	NA	-0.34704	NA		2.21916	3.04776	2.27979	2.49118	2.53504	2	2.46892	2
ENSG00000104237	RP1	-0.988122	NA	1.63211	NA		2.86416	2.84839	2	2.85694	2.92445	2	3.54614	2.94666
ENSG00000104299	INTS9	-0.768849	0.747814	-1.87348	0.166999		3.72106	4.72322	3.43945	3.94079	4.51458	4.86669	2.82223	3.66173
ENSG00000104312	RIPK2	-0.124758	NA	0.785906	NA		2.86416	2.34122	2.27979	2.85694	3.08574	2.32395	3.10582	3.16127
ENSG00000104313	EYA1	-4.11049	NA	0	NA		2	3.2229	2	2	2	2	2	2
ENSG00000104320	NBN	-0.22838	NA	-1.11196	NA		3.64742	2	3.0497	2.85694	3.36258	2.58834	2	2.94666
ENSG00000104321	TRPA1	-2.61486	NA	-3.56283	NA		2.40938	4.15989	2	2.68562	2	3.328	2	2
ENSG00000104324	CPQ	0.230123	0.458395	0.269872	0.251897		9.85384	9.69344	10.0352	9.97764	10.5883	10.9222	11.0016	11.0647
ENSG00000104325	DECR1	-0.589743	NA	0.318874	NA		2.98866	2.61698	2	3.01005	2.53504	2.81169	3.34271	2
ENSG00000104332	SFRP1	-0.240309	0.530641	0.159056	0.660906		9.70752	9.52601	9.36393	9.40016	9.09611	9.42578	9.26907	9.56661
ENSG00000104341	LAPTM4B	-0.229006	0.447879	-0.687383	0.000108685		12.8795	12.9087	12.6506	12.6798	12.7196	13.2018	12.245	12.3405
ENSG00000104343	UBE2W	3.721	NA	0	NA		2	2	2	3.01005	2	2	2	2
ENSG00000104356	POP1	-1.92472	NA	-0.946101	NA		2.57741	3.04776	2	2.49118	2	2.32395	2	2
ENSG00000104361	NIPAL2	-2.30658	NA	2.18222	NA		2	3.04776	2	2.26639	2.53504	2	3.10582	2.94666
ENSG00000104365	IKBKB	-0.366865	NA	-1.85937	NA		2.86416	3.51995	2.71551	3.27475	2.53504	2	2	2
ENSG00000104369	JPH1	2.26642	NA	2.98196	NA		2.40938	2	3.32086	2.26639	2	2	2.46892	2.38861
ENSG00000104371	DKK4	-0.416685	NA	2.41218	NA		2.40938	2.84839	2.27979	2.68562	2.53504	2	3.34271	2.94666
ENSG00000104375	STK3	0	NA	0.603115	NA		2	2	2	2	2	3.00506	3.34271	2
ENSG00000104408	EIF3E	0.869846	0.00627844	0.431158	0.257962		7.35282	7.07981	8.13633	8.02422	7.7179	8.24837	8.26043	8.57887
ENSG00000104412	EMC2	0.51119	NA	-0.671437	NA		2.86416	2	2.51404	2.85694	3.23079	2.32395	2.46892	2.69445
ENSG00000104419	NDRG1	0.506069	0.776522	0.704997	0.517214		4.25499	4.53679	4.84932	4.78264	5.03276	4.25591	5.11792	5.48562
ENSG00000104427	ZC2HC1A	-0.218043	0.887259	-0.573695	0.452241		5.85326	5.78742	5.32032	5.86665	6.08227	5.91632	5.45757	5.48562
ENSG00000104432	IL7	4.21162	NA	-0.785787	NA		2	2	2	3.27475	2.74285	3.70744	2.82223	2.94666
ENSG00000104442	ARMC1	0.530916	NA	1.30855	NA		3.10326	2.61698	2.89226	3.39087	2.92445	2.32395	3.72439	2.69445
ENSG00000104447	TRPS1	-1.79913	NA	-1.55627	NA		2.86416	3.2229	2	2.68562	2.92445	3.17555	2.82223	2
ENSG00000104517	UBR5	0.517847	0.84564	0.924845	0.501581		4.09799	3.2229	3.32086	4.64909	4.12677	4.4677	4.98427	5.17593
ENSG00000104518	GSDMD	0.0221556	NA	-0.946789	NA		2	3.04776	2.89226	2.26639	2	2.32395	2	2
ENSG00000104522	TSTA3	2.23275	NA	3.42059	NA		2	2.34122	2.89226	2.26639	2.29218	2	3.54614	2.69445
ENSG00000104549	SQLE	1.33226	5.21296e-18	1.12032	9.86277e-13		9.50222	9.55291	10.9062	10.8013	9.7923	10.0626	11.0609	11.0395
ENSG00000104613	INTS10	3.42791	NA	0	NA		2.21916	2	3.54902	2.26639	2	2	2	2
ENSG00000104626	ERI1	-1.54422	NA	-1.88737	NA		3.10326	2	2	2.49118	3.08574	3.17555	2	2.69445
ENSG00000104643	MTMR9	-0.956461	NA	-2.50327	NA		3.64742	3.04776	2.89226	2.85694	2.74285	3.17555	2	2.38861
ENSG00000104660	LEPROTL1	0.204119	0.916244	-0.734978	0.390127		5.37173	5.25378	5.6004	5.39663	5.25258	6.19937	5.24024	5.01972
ENSG00000104671	DCTN6	-0.0732043	0.892663	0.169532	0.51918		10.5235	10.4145	10.3893	10.4063	10.5849	10.895	10.9387	10.8952
ENSG00000104689	TNFRSF10A	0.481065	0.13296	0.69457	0.00896		7.94338	7.88677	8.40763	8.37382	7.7663	8.15971	8.67799	8.64275
ENSG00000104695	PPP2CB	0.605091	0.00367506	0.330914	0.175767		12.01	11.8928	12.5653	12.5495	11.7834	12.3396	12.3305	12.5011
ENSG00000104714	ERICH1	2.71716	NA	1.46625	NA		2	2.34122	2.71551	2.85694	2.74285	2.32395	3.72439	2.38861
ENSG00000104723	TUSC3	-0.388734	NA	0.463011	0.895079		3.64742	3.2229	2.51404	3.69187	3.69818	2.32395	2	4.13766
ENSG00000104731	KLHDC4	-1.21577	NA	0.118944	NA		3.10326	2.34122	2.27979	2.49118	2.74285	2	2.82223	2
ENSG00000104756	KCTD9	0.328926	0.794789	1.10502	0.0580587		5.48175	5.54513	5.57472	6.01879	5.38248	5.25697	6.49236	6.19468
ENSG00000104763	ASAH1	0	NA	4.15127	NA		2	2	2	2	2	2	2	3.34805
ENSG00000104765	BNIP3L	-1.07255	NA	-0.376994	NA		2.7279	3.76616	2.27979	3.14847	2.53504	2	2.46892	2
ENSG00000104783	KCNN4	0.35935	NA	-2.51029	NA		3.20942	2.84839	3.54902	2.85694	2.29218	2.58834	2	2
ENSG00000104805	NUCB1	0.532948	0.828629	-0.998019	0.46211		3.9218	3.76616	4.5662	3.86249	4.33367	5.21847	4.02593	4.03258
ENSG00000104824	HNRNPL	0.0352045	NA	-1.34646	NA		3.20942	2.34122	2.89226	2.85694	2.92445	2.81169	2	2.69445
ENSG00000104826	LHB	-0.400044	NA	-0.890832	NA		3.10326	2.84839	3.19164	2.26639	2.29218	2	2	2
ENSG00000104827	CGB3	-1.96886	NA	-1.84392	NA		3.20942	2.34122	2	2.49118	2.53504	2	2	2
ENSG00000104835	SARS2	0.148584	0.964937	0.459407	0.829936		4.52548	4.72322	4.76098	4.73948	4.12677	2.32395	3.54614	4.03258
ENSG00000104848	KCNA7	3.21785	NA	1.44376	NA		2.21916	2	2.51404	3.27475	2.29218	2	2	2.69445
ENSG00000104852	SNRNP70	-0.347649	0.755293	-1.62373	0.00303797		6.31227	6.81848	6.22988	6.26691	6.75708	5.98674	4.83695	5.01972
ENSG00000104853	CLPTM1	-0.312647	NA	-0.814114	NA		2.98866	2.61698	2.51404	2.85694	3.48333	3.00506	2	3.34805
ENSG00000104863	LIN7B	-0.378693	NA	-1.24132	NA		3.48781	2.34122	2.51404	3.14847	3.69818	3.00506	2.82223	2.69445
ENSG00000104870	FCGRT	-0.422292	NA	1.07863	0.649726		3.20942	3.87512	3.43945	3.14847	3.08574	2.81169	3.10582	3.91923
ENSG00000104872	PIH1D1	-0.870155	0.620023	-0.961328	0.540132		4.6812	5.0364	4.14546	4.15301	4.39653	3.70744	3.10582	3.66173
ENSG00000104879	CKM	0.00572927	NA	-0.485284	0.877922		3.10326	3.2229	2.89226	3.39087	3.59475	3.00506	3.54614	2.38861
ENSG00000104881	PPP1R13L	-1.21793	NA	1.54702	NA		2.21916	3.2229	2	2.68562	3.23079	2.32395	3.54614	3.91923
ENSG00000104884	ERCC2	-0.596935	0.821768	-0.769209	0.715765		4.09799	5.08258	3.74598	4.5019	3.69818	3.46587	2.82223	3.34805
ENSG00000104885	DOT1L	0.768111	NA	0.501377	NA		3.40085	2.34122	3.83522	2.85694	2.74285	2.81169	2.82223	3.16127
ENSG00000104888	SLC17A7	-1.68067	NA	2.10729	NA		2.21916	2.61698	2	2.26639	3.08574	2	4.02593	3.5134
ENSG00000104889	RNASEH2A	-0.543472	0.361023	0.0729353	0.929554		7.16108	7.81337	7.1739	6.77418	6.89409	7.06508	7.35555	6.68543
ENSG00000104897	SF3A2	-0.176701	0.689762	0.96887	6.20484e-07		9.02725	9.30527	9.06969	8.91468	8.90125	8.78809	9.79087	9.82641
ENSG00000104899	AMH	-1.49877	0.207972	-0.0992901	0.963179		4.6812	5.60962	3.91925	4.01505	4.05064	4.09519	4.38536	3.5134
ENSG00000104903	LYL1	-2.87475	NA	-0.450479	NA		2.98866	2.61698	2.27979	2	3.48333	2.81169	3.54614	2
ENSG00000104936	DMPK	-0.476999	0.696753	0.143299	0.90613		6.18792	5.57774	5.43895	5.52925	5.35109	4.86669	5.29772	5.22445
ENSG00000104946	TBC1D17	-0.497193	0.75332	0.0870318	0.953315		4.88718	5.37004	4.80583	4.60168	4.77332	5.25697	5.29772	4.90532
ENSG00000104960	PTOV1	-0.380282	NA	-0.0297844	NA		2.7279	3.76616	3.19164	3.01005	2.92445	2.58834	2.82223	2.69445
ENSG00000104969	SGTA	-0.463745	NA	0.473459	0.870651		3.48781	4.32264	3.54902	3.69187	3.08574	2.81169	2.46892	3.66173
ENSG00000104973	MED25	-0.302989	0.927284	0.436047	0.834573		4.09799	4.32264	4.34096	3.49834	3.79469	3.46587	3.72439	4.13766
ENSG00000104976	SNAPC2	-0.548692	NA	0.48179	NA		2.57741	3.04776	2.71551	2.49118	2.74285	2.58834	2.46892	3.16127
ENSG00000104979	C19orf53	-0.451321	0.00630665	0.263342	0.164095		12.2869	12.3082	11.8823	11.8102	12.1969	12.38	12.6455	12.4577
ENSG00000104980	TIMM44	0.143211	0.648375	0.774704	7.97933e-08		11.9146	12.0213	12.1721	12.0487	11.5471	11.7248	12.4675	12.3556
ENSG00000104983	CCDC61	-0.464213	0.788256	-0.282527	0.84991		5.25262	5.60962	5.32032	4.64909	4.72515	4.70899	4.91249	3.91923
ENSG00000104998	IL27RA	-0.463839	0.183981	-0.193686	0.663315		8.32033	8.515	7.9137	8.00613	8.09955	8.41512	8.2164	7.92275
ENSG00000105011	ASF1B	-1.48726	1.01152e-18	-0.890834	1.75502e-06		10.9276	10.7493	9.45297	9.26212	9.82552	10.0829	9.10568	9.04181
ENSG00000105053	VRK3	-3.51925	NA	-0.0318451	NA		3.48781	3.97641	2	2.49118	3.08574	2.58834	2	3.34805
ENSG00000105058	FAM32A	0.212309	NA	1.89951	NA		2.7279	2.84839	3.0497	2.68562	2.74285	2.58834	3.54614	3.79622
ENSG00000105063	PPP6R1	-0.347818	0.120477	0.416514	0.0324407		11.763	11.9997	11.6453	11.4226	11.4888	11.6266	12.0868	11.8552
ENSG00000105072	C19orf44	-0.910308	0.698826	-1.48083	0.398253		3.9218	4.88829	4.14546	3.27475	4.05064	3.81458	2.82223	3.16127
ENSG00000105085	MED26	-0.00529531	0.995348	0.793493	0.000145317		8.62612	8.88108	8.75217	8.74777	8.56739	8.68596	9.45107	9.3784
ENSG00000105127	AKAP8	-0.0812665	0.85885	0.63338	3.74138e-05		10.5784	10.6983	10.6045	10.5094	10.6191	10.6512	11.3256	11.2074
ENSG00000105135	ILVBL	-0.224053	0.948728	0.773756	0.595378		3.79113	3.51995	3.43945	3.59835	4.05064	4.25591	4.98427	4.57196
ENSG00000105136	ZNF419	1.04195	NA	5.12349	NA		2.21916	2	2	2.49118	2	2	4.02593	2
ENSG00000105171	POP4	-0.787748	0.739561	0.707731	0.694803		3.72106	5.0364	3.83522	3.94079	3.59475	4.00758	4.83695	3.66173
ENSG00000105176	URI1	0.684671	NA	0.230877	0.936442		3.56982	3.04776	3.43945	4.08568	3.08574	3.328	3.34271	3.34805
ENSG00000105185	PDCD5	0.99617	0.0903433	2.7893	1.89669e-10		5.50279	5.25378	5.89834	6.63981	5.52996	4.65235	7.64849	7.95186
ENSG00000105204	DYRK1B	-0.0791966	NA	-0.952232	0.69196		3.72106	4.15989	3.91925	3.86249	3.69818	3.328	2	3.5134
ENSG00000105221	AKT2	-0.0579711	NA	-0.738072	0.75124		3.98296	2.84839	2.89226	3.94079	4.19908	3.81458	3.10582	3.79622
ENSG00000105223	PLD3	-2.65204	NA	-3.49406	NA		2	3.2229	2	2.26639	2.74285	2.81169	2	2
ENSG00000105227	PRX	-0.356261	NA	1.93263	0.290296		3.10326	3.6483	3.54902	2.68562	3.36258	2.58834	4.91249	3.34805
ENSG00000105229	PIAS4	0.576502	NA	-0.59587	NA		3.10326	2.84839	3.54902	3.01005	2.92445	3.17555	3.10582	2.38861
ENSG00000105245	NUMBL	-0.56427	0.75332	-1.30368	0.260261		4.88718	5.29358	4.7147	4.5019	4.81993	4.33001	3.54614	3.66173
ENSG00000105248	YJU2	-0.266643	0.617434	0.880902	0.00137901		8.36982	8.64377	8.2981	8.19368	7.89161	8.34983	9.21415	8.77487
ENSG00000105258	POLR2I	-0.49841	0.0220279	0.0528771	0.890677		9.68929	9.87986	9.35074	9.2274	9.69563	9.80772	9.91774	9.6862
ENSG00000105281	SLC1A5	0.292248	0.927284	0.170054	0.938606		4.09799	4.24356	4.5662	4.21734	4.33367	3.17555	3.54614	4.32733
ENSG00000105287	PRKD2	-3.11623	NA	1.53917	NA		2.57741	3.2229	2	2.26639	2.29218	2.32395	2.82223	2.69445
ENSG00000105298	CACTIN	0.226226	0.939568	-1.22798	0.357105		4.39656	4.07107	4.7147	4.08568	4.51458	4.53191	3.34271	3.79622
ENSG00000105321	CCDC9	0.00331006	NA	1.74364	0.266772		2.98866	3.2229	3.19164	3.01005	3.59475	2.81169	4.67287	4.32733
ENSG00000105325	FZR1	-0.692307	0.50439	-0.700767	0.451826		5.80328	6.13287	4.80583	5.71894	5.31899	5.50106	4.58325	4.96365
ENSG00000105327	BBC3	2.57252	NA	3.44986	NA		2.57741	2	3.54902	3.14847	2	2	2	2.94666
ENSG00000105329		-0.257978	0.774361	-0.282077	0.638232		6.45938	6.64471	6.35586	6.25164	7.11577	7.10784	6.97	6.70266
ENSG00000105339	DENND3	1.94938	1.531e-06	2.64284	3.51422e-11		5.03887	5.33231	6.80564	7.18137	5.14685	4.963	7.34195	7.72614
ENSG00000105364	MRPL4	-0.103874	0.95143	-0.0437541	0.971196		6.05184	6.15464	6.21333	5.76271	5.61171	5.89206	5.40623	5.95693
ENSG00000105372	RPS19	-1.80027	NA	-0.0200424	NA		3.20942	3.37906	2.51404	2.49118	2.74285	3.00506	2.46892	3.16127
ENSG00000105373	NOP53	0.37307	0.103848	1.02638	7.68327e-10		10.7204	11.0127	11.3465	11.1358	11.2265	11.4695	12.453	12.2997
ENSG00000105379	ETFB	-0.210306	NA	-1.43303	NA		3.10326	2.61698	3.0497	2.49118	2	3.46587	2	2.69445
ENSG00000105397	TYK2	0.220952	0.95143	2.28837	0.0835961		3.79113	3.97641	4.14546	3.94079	3.48333	2.32395	4.4877	4.71467
ENSG00000105402	NAPA	1.0147	NA	1.0598	0.608495		2.86416	3.37906	3.65086	3.86249	3.69818	2.58834	3.88303	4.03258
ENSG00000105404	RABAC1	0.136672	0.806173	0.159202	0.655755		8.97929	9.32461	9.31822	9.26973	9.86078	10.1081	10.3	9.98092
ENSG00000105429	MEGF8	-0.73611	NA	0.970994	0.663249		3.9218	2.61698	2.51404	3.39087	3.36258	3.81458	4.91249	3.34805
ENSG00000105438	KDELR1	0.0869446	0.860088	0.36301	0.0633439		11.8966	11.9589	12.1134	11.9091	12.2651	12.6044	12.7697	12.8438
ENSG00000105447	GRWD1	-0.310274	0.230735	0.235638	0.351744		11.4428	11.7301	11.3784	11.1809	10.9852	11.2903	11.4208	11.3399
ENSG00000105464	GRIN2D	1.02724	NA	-2.24427	NA		2.57741	2.61698	3.0497	3.01005	3.69818	3.00506	2.46892	2.38861
ENSG00000105472	CLEC11A	-0.431831	0.0811962	0.350378	0.155236		9.64149	9.86011	9.34885	9.29789	9.79084	9.85711	10.3501	9.97561
ENSG00000105483	CARD8	-1.35998	NA	4.12439	NA		2.21916	2	2	2	2	2	3.34271	2
ENSG00000105486	LIG1	-0.456781	0.880122	-0.181701	0.940225		4.30374	4.66371	4.5131	3.59835	3.69818	3.46587	3.88303	2.94666
ENSG00000105497	ZNF175	-0.22042	0.931048	-0.93516	0.421751		4.71763	4.60165	4.45797	4.5019	5.0718	4.81602	4.58325	3.66173
ENSG00000105514	RAB3D	0.54403	0.0596421	-0.346683	0.270647		7.86026	7.75041	8.49238	8.18164	8.76197	8.7582	8.385	8.44706
ENSG00000105518	TMEM205	0.312971	0.876095	0.325688	0.794299		4.60544	4.66371	4.97245	4.82454	5.47276	4.65235	5.55507	5.27139
ENSG00000105523	FAM83E	0.919875	NA	-0.788396	NA		3.20942	2.34122	2.89226	3.69187	2.92445	3.00506	3.10582	2
ENSG00000105550	FGF21	-0.832847	NA	1.33716	NA		2.98866	3.37906	2.27979	3.14847	2.29218	2.81169	3.34271	2.94666
ENSG00000105552	BCAT2	0.591182	NA	-0.159322	0.956523		3.56982	3.2229	4.07393	3.49834	3.79469	3.00506	3.54614	3.16127
ENSG00000105556	MIER2	0.258678	0.922622	0.0442689	0.982951		4.94978	3.87512	4.80583	4.69499	4.6237	4.17779	4.58325	4.32733
ENSG00000105568	PPP2R1A	-0.245291	0.936061	-1.31905	0.344525		4.15225	4.53679	4.40065	3.86249	4.51458	4.25591	3.34271	3.5134
ENSG00000105576	TNPO2	0.425799	0.300244	1.01963	0.000246076		8.08609	7.68457	8.44	8.20166	7.41804	7.86791	8.66166	8.66489
ENSG00000105583	WDR83OS	0.787355	0.689081	-0.325341	0.862781		4.30374	3.87512	5.01126	4.4493	4.72515	4.00758	3.34271	4.64508
ENSG00000105607	GCDH	0.343738	NA	-3.78149	NA		3.40085	2.84839	3.43945	3.27475	2	3.46587	2	2
ENSG00000105612	DNASE2	0.846695	2.52442e-07	1.02131	9.79067e-11		9.61276	9.65767	10.4673	10.4892	10.1502	10.4226	11.3757	11.2446
ENSG00000105613	MAST1	0.665893	0.556793	0.539113	0.56221		5.17613	4.24356	5.25714	5.52925	5.25258	5.50106	5.85224	5.89831
ENSG00000105617	LENG1	0.7891	0.253263	0.792093	0.20148		5.7515	5.97046	6.10983	6.97359	5.83238	5.89206	6.91596	6.24259
ENSG00000105618	PRPF31	-2.58455	0.242439	3.65738	0.0168181		2.98866	4.93937	2.89226	2.49118	2.74285	4.4005	7.10492	6.8948
ENSG00000105640	RPL18A	0.123585	0.743994	0.72292	2.09146e-06		14.3276	14.5052	14.6081	14.474	14.5698	14.7298	15.4938	15.2453
ENSG00000105649	RAB3A	3.79329	NA	-3.72746	NA		2	2	3.0497	2	2.74285	3.00506	2	2
ENSG00000105650	PDE4C	-3.7601	NA	-0.586735	NA		2.98866	4.53679	2.51404	2	2.92445	2.81169	3.10582	2
ENSG00000105656	ELL	1.61352	NA	-3.76288	NA		2.57741	2.61698	3.43945	3.27475	2.29218	3.328	2	2
ENSG00000105662	CRTC1	-1.06233	0.308191	-0.823806	0.422061		5.43875	5.21284	4.07393	4.69499	5.58497	4.91565	4.58325	4.57196
ENSG00000105664	COMP	-1.01088	0.557881	-1.14896	0.311291		3.85794	4.24356	3.32086	3.39087	4.99263	5.65315	3.88303	4.71467
ENSG00000105675	ATP4A	0.489622	0.883998	1.11148	0.528592		3.48781	4.15989	4.27869	4.15301	4.12677	2.32395	4.38536	4.23561
ENSG00000105676	ARMC6	-0.119659	0.973888	-0.678379	0.740728		4.09799	4.15989	3.65086	4.33798	4.19908	3.46587	3.10582	3.66173
ENSG00000105679	GAPDHS	0.249132	0.639063	-0.522121	0.12204		7.85618	7.98729	8.25832	8.06849	7.78991	7.72416	7.32823	7.16721
ENSG00000105696		-0.0770073	NA	2.18566	NA		2.86416	2	2.71551	2.26639	2.53504	2.81169	2.82223	4.49494
ENSG00000105697	HAMP	-3.78602	NA	0	NA		2	3.04776	2	2	2	2	2	2
ENSG00000105698	USF2	0.0180464	0.994007	-0.543487	0.649011		5.37173	5.51177	5.38086	5.52925	5.31899	4.33001	4.58325	4.32733
ENSG00000105700	KXD1	0.661651	0.243016	1.95923	3.30517e-07		6.14843	6.84551	7.05819	7.25982	6.43651	5.65315	7.7954	8.17195
ENSG00000105705		-2.37504	NA	-1.215	NA		3.79113	2.84839	2.71551	2	2.53504	3.17555	2.82223	2
ENSG00000105708	ZNF14	0.33092	0.309167	-0.510018	0.0384846		9.45174	9.28813	9.74258	9.66235	9.57173	10.0558	9.25462	9.39174
ENSG00000105711	SCN1B	-2.71753	NA	-4.57024	NA		3.10326	3.97641	2	2.68562	3.69818	2.81169	2	2
ENSG00000105717	PBX4	-0.0706883	NA	-3.65298	0.161501		3.40085	3.6483	3.83522	3.01005	3.59475	3.70744	2	2.38861
ENSG00000105722	ERF	-1.30564	0.416748	-0.912304	0.601452		4.44083	5.08258	3.65086	3.86249	4.57018	3.328	3.54614	3.34805
ENSG00000105723	GSK3A	-0.754014	NA	0.191347	0.933468		3.79113	3.6483	3.65086	2.68562	3.79469	4.25591	4.02593	4.32733
ENSG00000105726	ATP13A1	0.0529867	0.921086	0.713742	4.36248e-06		11.1113	11.3257	11.3393	11.2064	10.8908	10.978	11.7033	11.5901
ENSG00000105732	ZNF574	-1.72566	NA	-1.15626	NA		3.20942	2	2	2.49118	2.74285	2.81169	2	2.69445
ENSG00000105771	SMG9	0.193224	0.956169	1.4015	0.320465		3.40085	4.78037	4.66688	4.01505	3.69818	3.17555	4.58325	4.41357
ENSG00000105778	AVL9	0.741218	NA	-2.60037	0.157516		3.85794	3.04776	4.45797	3.49834	4.26794	3.81458	2.82223	2.38861
ENSG00000105793	GTPBP10	0.355772	0.907758	-1.14927	0.472822		3.85794	4.39761	4.27869	4.55265	3.69818	4.4677	3.10582	3.5134
ENSG00000105810	CDK6	-0.264525	0.936061	0.540434	0.762391		3.72106	4.24356	3.32086	4.15301	3.79469	4.33001	4.75724	4.23561
ENSG00000105819	PMPCB	-1.11664	NA	-0.88985	NA		2.57741	3.2229	2.51404	2.49118	2.29218	2	2	2
ENSG00000105821	DNAJC2	-0.492697	NA	-1.95174	NA		2.21916	3.04776	2.89226	2	3.08574	2.32395	2.46892	2
ENSG00000105829	BET1	0.250108	0.872954	-0.260423	0.797356		5.48175	6.01876	6.27842	5.6507	5.73845	6.6096	5.77339	6.17012
ENSG00000105835	NAMPT	1.06327	1.08307e-10	1.49533	6.12147e-21		10.8553	10.7122	11.8222	11.873	10.975	11.3884	12.6242	12.7522
ENSG00000105849	TWISTNB	0.199493	0.663544	-0.0521387	0.906633		9.92569	9.89125	10.1097	10.1053	9.8538	10.453	10.213	10.0465
ENSG00000105856	HBP1	-0.270648	NA	3.64885	NA		2	2.61698	2	2.49118	2.29218	2	2.82223	3.66173
ENSG00000105866	SP4	-2.586	NA	0.0664615	NA		3.40085	2.84839	2	2.49118	2.53504	2.32395	2.82223	2
ENSG00000105877	DNAH11	0.573201	0.309415	0.732906	0.112612		6.97042	6.4471	6.98208	7.55566	6.40628	6.72396	7.21344	7.34232
ENSG00000105879	CBLL1	-3.69702	NA	0	NA		2.98866	2	2	2	2	2	2	2
ENSG00000105889	STEAP1B	0.915199	NA	-0.110744	0.971196		2.98866	3.37906	3.83522	3.69187	3.48333	3.81458	4.15595	2.69445
ENSG00000105928	GSDME	-1.36383	NA	-3.6829	NA		2.21916	2	2	2	3.08574	2.58834	2	2
ENSG00000105939	ZC3HAV1	-0.357906	0.522057	1.26958	3.30288e-06		6.622	6.84551	6.57895	6.17272	7.46279	7.64652	8.84152	8.77487
ENSG00000105953	OGDH	1.16064	NA	3.0924	0.0555214		3.20942	2.84839	3.99866	3.49834	2.53504	2.58834	4.67287	3.91923
ENSG00000105954	NPVF	-4.11049	NA	0	NA		2	3.2229	2	2	2	2	2	2
ENSG00000105968	H2AFV	-0.610226	0.00515956	-1.361	1.73163e-12		10.556	10.5377	9.97999	9.89647	9.91546	10.3894	8.88905	8.74608
ENSG00000105971	CAV2	-1.37031	NA	-2.18144	NA		2.40938	3.2229	2.51404	2.26639	3.23079	2.32395	2.46892	2
ENSG00000105974	CAV1	-0.325284	0.673292	-0.208852	0.773442		6.98544	6.94884	6.71449	6.59209	6.35972	6.50151	6.22243	6.24259
ENSG00000105983	LMBR1	-0.242642	NA	1.10302	NA		2	2.84839	2.51404	2.26639	2.53504	2.81169	3.72439	2.38861
ENSG00000105993	DNAJB6	0.176041	0.898567	0.18376	0.830862		5.85326	6.31795	6.37086	6.13991	6.21026	6.45258	6.25181	6.71968
ENSG00000105996	HOXA2	-0.176795	0.956308	0.887053	0.526266		4.20453	4.15989	4.21361	3.86249	4.12677	3.5917	4.67287	4.49494
ENSG00000105997	HOXA3	-1.65858	NA	-1.08589	0.701617		3.98296	4.39761	2.89226	3.27475	4.05064	2.32395	2	3.34805
ENSG00000106004	HOXA5	-0.112328	0.931048	-0.360149	0.576203		7.07944	6.53275	6.91202	6.53012	6.74505	7.04322	6.30884	6.75314
ENSG00000106006	HOXA6	-0.0262326	0.992033	0.0596395	0.970813		4.78786	5.17071	5.04906	4.86526	5.0718	4.86669	5.29772	4.71467
ENSG00000106009	BRAT1	-1.17211	NA	-0.550047	0.873459		2.7279	4.07107	3.0497	2.68562	2.74285	3.46587	2.46892	3.16127
ENSG00000106031	HOXA13	-0.146274	0.924611	-0.525626	0.414315		5.88565	5.60962	5.65044	5.60334	6.46612	6.94051	6.3637	6.06746
ENSG00000106034	CPED1	1.25423	0.100618	0.000884453	0.999904		4.88718	4.78037	6.29424	5.55437	5.14685	5.00884	5.29772	4.84453
ENSG00000106070	GRB10	0.245033	0.893232	-0.136837	0.912772		5.09535	5.21284	5.22448	5.50368	5.31899	5.21847	5.11792	5.17593
ENSG00000106086	PLEKHA8	0.491741	NA	0.112599	0.980167		3.64742	2	3.43945	3.27475	3.23079	2.81169	2.46892	3.5134
ENSG00000106089	STX1A	-0.685213	0.791585	-0.289829	0.897652		4.56601	4.46888	4.40065	3.39087	4.33367	3.17555	3.34271	3.91923
ENSG00000106105	GARS	-0.378028	0.835321	0.214073	0.882217		5.17613	5.29358	5.01126	4.78264	4.67532	4.33001	4.67287	4.71467
ENSG00000106133	NSUN5P2	-0.113221	0.973888	0.546364	0.748712		3.20942	4.32264	3.43945	4.01505	4.12677	4.4677	4.58325	4.90532
ENSG00000106144	CASP2	-1.07047	NA	1.22753	NA		3.40085	3.51995	2.89226	2.85694	2.53504	2.32395	2.46892	3.16127
ENSG00000106153	CHCHD2	-0.859329	NA	-0.935524	NA		2.86416	3.04776	2.51404	2.68562	2	2.32395	2	2
ENSG00000106211	HSPB1	-0.0294656	0.964937	0.264282	0.303362		11.2707	11.6388	11.5806	11.2755	11.3831	11.5661	11.8207	11.6579
ENSG00000106236	NPTX2	-1.26547	0.062924	-2.12561	0.00079655		6.28824	6.41137	5.4948	4.78264	5.94181	6.63905	4.83695	3.91923
ENSG00000106244	PDAP1	-0.450825	0.0135156	-0.111724	0.69681		11.9038	12.0708	11.5955	11.4803	11.5745	11.8509	11.622	11.593
ENSG00000106245	BUD31	-0.965499	NA	0.961952	0.723864		3.48781	3.51995	3.0497	2.85694	3.08574	2.58834	3.72439	2.94666
ENSG00000106258	CYP3A5	-0.679247	NA	-2.42263	NA		2.98866	2	2.51404	2.26639	2.74285	2	2	2
ENSG00000106261	ZKSCAN1	1.32968	NA	1.66966	NA		2	2.61698	2.71551	2.68562	2	2.58834	2	3.34805
ENSG00000106263	EIF3B	-0.313941	NA	0.483176	NA		2.98866	3.04776	2.51404	3.14847	2.92445	2	2	3.16127
ENSG00000106266	SNX8	2.36806	NA	-0.884814	NA		2.21916	2	2	3.01005	2.29218	2	2	2
ENSG00000106268	NUDT1	0.123744	0.970098	-0.38209	0.851032		4.60544	4.39761	4.7147	4.5019	4.39653	3.46587	4.27521	2.94666
ENSG00000106290	TAF6	0.103088	NA	-3.07304	NA		3.10326	2.84839	3.43945	2.49118	3.23079	3.328	2	2.38861
ENSG00000106299	WASL	0.264881	0.438428	0.688459	0.000869257		10.0144	10.0637	10.3801	10.2216	10.1829	10.7286	11.1455	11.1891
ENSG00000106305	AIMP2	0.506412	NA	-0.0455953	NA		3.48781	2	2.89226	3.49834	2.53504	3.46587	3.34271	2.69445
ENSG00000106328	FSCN3	-1.52133	NA	-1.18357	NA		3.20942	3.04776	2.51404	2.49118	3.36258	3.81458	3.34271	2.38861
ENSG00000106333	PCOLCE	-0.308519	0.905911	-0.425643	0.769182		4.56601	3.76616	3.99866	4.01505	4.95135	5.25697	4.83695	4.64508
ENSG00000106336	FBXO24	-0.490608	NA	2.7071	NA		2.21916	3.2229	2.51404	2.68562	2	2.32395	2	3.34805
ENSG00000106346	USP42	0.402777	0.868266	-0.21512	0.906243		4.3509	4.66371	5.28908	4.21734	4.6237	4.00758	3.88303	4.41357
ENSG00000106351	AGFG2	1.42705	NA	3.22518	NA		2	2	2	2.26639	2	2.32395	3.72439	2
ENSG00000106355	LSM5	0.433591	NA	2.07558	0.225889		3.9218	3.6483	4.27869	3.94079	2.29218	3.17555	4.58325	3.16127
ENSG00000106366	SERPINE1	1.13712	7.02308e-15	1.39318	6.59802e-22		13.3029	13.2203	14.4824	14.3107	12.0294	12.346	13.6329	13.5431
ENSG00000106367	AP1S1	0.178905	0.651551	0.0270082	0.94828		9.93152	10.0908	10.2633	10.1138	9.98614	10.3588	10.1923	10.2285
ENSG00000106392	C1GALT1	-0.433998	NA	-0.567749	NA		3.56982	2.84839	3.0497	3.01005	3.08574	3.17555	2	3.34805
ENSG00000106397	PLOD3	0.106049	0.796108	0.482648	0.004026		10.6265	10.7538	10.8152	10.7775	10.6492	10.8326	11.2719	11.1776
ENSG00000106399	RPA3	-0.514451	0.0286693	-0.0566259	0.891759		10.0208	9.89125	9.42808	9.46452	9.29482	9.67539	9.33232	9.5381
ENSG00000106400	ZNHIT1	-0.96253	NA	0.511429	0.872793		4.04162	2	2.71551	3.01005	3.69818	3.00506	4.15595	3.16127
ENSG00000106404	CLDN15	-0.109476	0.940574	0.424398	0.530525		6.18792	6.41137	6.32538	6.05444	6.61892	5.84228	6.69847	6.68543
ENSG00000106415	GLCCI1	1.31133	1.27585e-07	1.09869	1.41572e-05		7.26937	7.27139	8.62342	8.4923	7.49186	7.98148	8.8073	8.86945
ENSG00000106459	NRF1	-0.365635	NA	-0.52196	NA		2.86416	2.84839	2.89226	2.49118	3.08574	3.00506	3.34271	2
ENSG00000106460	TMEM106B	0.901856	NA	1.04019	0.528714		3.56982	3.04776	3.65086	4.21734	3.36258	3.81458	4.02593	4.64508
ENSG00000106462	EZH2	-1.30448	NA	-1.96905	NA		2.57741	4.07107	2.89226	2.68562	3.36258	3.17555	2.82223	2
ENSG00000106477	CEP41	-0.57604	NA	-1.36832	0.566238		3.85794	3.04776	3.43945	2.85694	3.79469	3.81458	2	3.5134
ENSG00000106479	ZNF862	-0.180624	0.933683	0.739584	0.418567		5.30145	4.46888	4.45797	5.08805	4.99263	5.29447	5.77339	5.86809
ENSG00000106483	SFRP4	1.93069	NA	-0.121415	NA		2.40938	2.34122	3.0497	3.14847	2.53504	2.32395	2	2.69445
ENSG00000106524	ANKMY2	0.831515	NA	2.5573	NA		2.40938	2.34122	3.0497	2	2.29218	2	2.82223	2.69445
ENSG00000106537	TSPAN13	0.309464	0.841959	-0.109285	0.929239		5.27724	5.70126	5.9189	5.62721	5.14685	5.86739	5.68998	5.17593
ENSG00000106538	RARRES2	0	NA	4.41422	NA		2	2	2	2	2	2	2	3.5134
ENSG00000106546	AHR	1.14248	6.58496e-15	0.494739	0.00349622		11.6352	11.5327	12.7219	12.7313	11.5694	11.8985	12.2694	12.2046
ENSG00000106554	CHCHD3	1.914	NA	-0.651459	0.800704		2.98866	2.34122	3.65086	3.94079	3.69818	3.5917	3.10582	3.34805
ENSG00000106560	GIMAP2	0.0426708	0.975327	1.02995	0.0131581		5.93291	5.86872	5.99833	5.88657	6.21026	6.40194	7.24301	7.35327
ENSG00000106571	GLI3	-1.09006	0.0121346	-1.25869	0.00204646		7.97759	7.99937	6.3857	7.31231	8.10896	8.55303	6.54077	7.50829
ENSG00000106588	PSMA2	-0.220808	0.433958	-0.122851	0.674846		12.5583	12.4329	12.3139	12.2382	12.1363	12.5129	12.2618	12.1648
ENSG00000106603	COA1	-1.36133	NA	0.418594	NA		3.20942	3.2229	2.27979	2.85694	2.74285	2.81169	2	3.5134
ENSG00000106609	TMEM248	0.90654	NA	-0.137848	NA		2.86416	3.2229	3.91925	3.14847	2.29218	2.58834	2	2.69445
ENSG00000106610	STAG3L4	0.103569	NA	3.00901	0.0892247		2.7279	3.2229	3.0497	3.01005	2.74285	2.32395	4.27521	4.23561
ENSG00000106615	RHEB	-2.34433	NA	1.65374	NA		2.86416	3.76616	2.27979	2.49118	2.74285	2.58834	3.34271	3.66173
ENSG00000106617	PRKAG2	4.27071	NA	0	NA		2	2	3.19164	2.26639	2	2	2	2
ENSG00000106624	AEBP1	0.610385	NA	-0.952907	0.787246		2	3.6483	3.32086	3.39087	3.23079	3.70744	3.54614	2
ENSG00000106636	YKT6	-0.286087	NA	0.284206	0.910288		3.30831	4.32264	3.99866	3.27475	3.36258	3.5917	3.34271	3.91923
ENSG00000106638	TBL2	-0.793082	NA	0.796848	0.808456		4.20453	3.04776	3.65086	2.68562	2.92445	2.32395	2.82223	3.16127
ENSG00000106682	EIF4H	0.941568	NA	0.214751	0.940681		2.57741	3.04776	3.0497	3.49834	3.97026	3.00506	4.02593	3.34805
ENSG00000106683	LIMK1	-0.226741	NA	0.424543	0.867862		2.86416	4.32264	4.07393	2.85694	3.59475	3.5917	3.72439	4.03258
ENSG00000106689	LHX2	-1.3039	0.384245	-0.693876	0.717555		4.82173	5.08258	4.34096	3.27475	3.79469	3.81458	3.34271	3.34805
ENSG00000106692	FKTN	-1.05723	NA	1.0694	NA		2.86416	2	2	2.49118	2	2.81169	2	3.34805
ENSG00000106701	FSD1L	-0.731459	NA	0.0787517	NA		3.10326	3.37906	2.51404	3.14847	2.92445	2	2	2.94666
ENSG00000106714	CNTNAP3	0.902241	3.6972e-06	0.525905	0.017115		8.48263	8.75488	9.54181	9.48916	8.94133	9.07342	9.48549	9.57365
ENSG00000106723	SPIN1	0.0602783	0.925081	-0.155808	0.62064		11.9327	11.9712	11.9609	12.0617	12.1651	12.7181	12.2699	12.3528
ENSG00000106733	NMRK1	0.207388	0.937225	-0.0682116	0.971196		4.15225	4.60165	4.14546	4.86526	4.86508	4.53191	4.58325	4.71467
ENSG00000106772	PRUNE2	2.62595	NA	1.12275	NA		2.21916	2	2.27979	3.01005	2.29218	2.58834	2	3.34805
ENSG00000106780	MEGF9	-0.208171	0.63295	-0.133277	0.723613		8.95469	8.9605	8.80282	8.69791	9.43617	9.83502	9.43835	9.58763
ENSG00000106785	TRIM14	0.880915	NA	1.82186	0.360756		3.30831	2.34122	3.83522	2.85694	2.74285	3.17555	4.58325	3.5134
ENSG00000106803	SEC61B	-0.272028	0.300029	-0.443117	0.0219581		10.9387	10.808	10.6704	10.5349	10.962	11.261	10.7327	10.6195
ENSG00000106819	ASPN	-1.57101	NA	2.85717	NA		2.21916	3.04776	2	2.49118	2	2	2	2.69445
ENSG00000106853	PTGR1	0.381114	0.911887	1.04071	0.510838		3.40085	3.97641	4.21361	3.69187	3.36258	4.17779	5.18038	3.79622
ENSG00000106948	AKNA	2.12935	NA	2.61372	NA		2.57741	2	3.54902	2.49118	2.29218	2	3.10582	2.38861
ENSG00000106976	DNM1	-0.0200918	NA	-2.70986	NA		2.98866	2	2.51404	2.68562	3.69818	3.81458	2.82223	2
ENSG00000106991	ENG	0.767317	NA	2.85665	NA		2.40938	2.34122	2	3.01005	2	2	2	2.69445
ENSG00000106992	AK1	3.05469	NA	1.78195	NA		2	2	2.71551	2	2.53504	2	2	3.34805
ENSG00000106993	CDC37L1	0.994577	1.7963e-05	1.25544	1.11649e-08		8.49843	8.515	9.47916	9.50696	8.58098	9.19986	10.0532	10.2768
ENSG00000107020	PLGRKT	-0.164788	NA	-1.44778	NA		2.7279	2.61698	3.0497	2	2	3.46587	2	2.69445
ENSG00000107036	RIC1	1.26113	NA	-1.34727	NA		3.10326	2	3.19164	3.39087	2.92445	2.81169	2	2.69445
ENSG00000107077	KDM4C	4.07262	NA	0	NA		2.21916	2	3.54902	3.27475	2	2	2	2
ENSG00000107104	KANK1	-0.595564	0.68991	-0.866303	0.435071		5.22757	5.4068	4.76098	4.82454	4.51458	5.05327	4.27521	3.91923
ENSG00000107130	NCS1	3.72122	NA	-0.883843	NA		2	2	2	3.01005	2.29218	2	2	2
ENSG00000107140	TESK1	-0.26375	0.803632	2.02925	7.83901e-08		5.85326	6.81848	6.21333	6.07195	6.32782	6.00947	8.14772	8.14699
ENSG00000107164	FUBP3	0.487885	NA	-0.552121	0.866963		4.25499	2	4.14546	3.59835	4.12677	3.17555	2	4.03258
ENSG00000107165	TYRP1	-1.53777	0.425392	-4.16584	0.0186331		4.48377	4.32264	3.91925	2.26639	4.57018	5.00884	2	2.69445
ENSG00000107175	CREB3	-0.0657328	0.883655	0.894625	4.68022e-11		12.0298	12.1352	12.0626	11.971	12.0291	12.2098	13.0443	12.9876
ENSG00000107185	RGP1	-0.218685	0.346606	0.0298538	0.924937		12.2031	12.2484	12.0254	11.989	12.2724	12.5082	12.3949	12.4539
ENSG00000107186	MPDZ	-1.55225	NA	-0.871796	NA		3.56982	3.04776	2.71551	2.49118	3.23079	3.00506	2	3.16127
ENSG00000107201	DDX58	-0.212642	0.619696	-0.428488	0.0880549		9.47454	9.37882	9.22636	9.20774	10.133	10.6512	10.0553	9.91777
ENSG00000107223	EDF1	-0.586754	0.678814	-0.535828	0.636562		4.91882	5.67136	4.66688	4.94341	5.50164	5.00884	4.83695	4.78106
ENSG00000107249	GLIS3	3.79572	NA	0	NA		2	2	3.0497	2	2	2	2	2
ENSG00000107263	RAPGEF1	3.45968	NA	1.94401	NA		2	2.34122	3.65086	2.49118	2	2	2	2.38861
ENSG00000107281	NPDC1	0.461251	0.109898	1.06998	6.45735e-07		9.40083	9.90577	10.2441	10.0086	9.87465	9.71049	11.0379	10.663
ENSG00000107290	SETX	0.092827	NA	-3.74909	NA		2.21916	2	2.27979	2	2.53504	3.17555	2	2
ENSG00000107317	PTGDS	-2.47449	NA	-3.99902	NA		2.21916	2.34122	2	2	3.59475	2	2	2
ENSG00000107338	SHB	-0.660778	0.00128491	-0.724789	0.000328325		9.51909	9.4986	8.82478	8.88033	9.43243	9.67716	8.78235	8.89215
ENSG00000107362	ABHD17B	4.05899	NA	0	NA		2	2	3.19164	2	2	2	2	2
ENSG00000107371	EXOSC3	-0.285912	0.90329	0.649227	0.609768		4.60544	5.44264	5.01126	4.60168	4.26794	4.4005	4.38536	5.22445
ENSG00000107372	ZFAND5	0.713935	0.0668554	1.35249	9.43086e-06		6.66928	6.42935	7.28894	7.21326	6.84985	6.86774	7.96465	8.36287
ENSG00000107438	PDLIM1	-0.695317	NA	-0.563172	0.808411		3.98296	3.6483	3.83522	2.68562	4.12677	3.81458	3.10582	3.91923
ENSG00000107443	CCNJ	0.509493	NA	-3.74606	NA		2.21916	3.04776	3.32086	2.26639	2.53504	3.17555	2	2
ENSG00000107518	ATRNL1	-1.38704	NA	-3.14979	NA		2	3.6483	2	2.85694	3.08574	2	2	2
ENSG00000107551	RASSF4	2.43666	NA	-0.36816	NA		2	2	2.27979	2.26639	3.08574	2.58834	2	3.16127
ENSG00000107554	DNMBP	-0.580989	0.755721	-0.654321	0.633845		5.17613	4.66371	4.76098	4.08568	5.0718	4.4005	4.02593	4.41357
ENSG00000107560	RAB11FIP2	1.89378	NA	-2.07526	NA		2.57741	2.34122	2.89226	3.59835	2.74285	2.81169	2	2.38861
ENSG00000107562	CXCL12	-0.64772	0.68991	-3.06715	0.000617618		4.64381	5.17071	4.7147	3.94079	5.83238	5.70977	2.82223	3.66173
ENSG00000107581	EIF3A	0.15626	0.599983	0.357794	0.036804		14.0578	14.0127	14.1924	14.1909	13.9499	14.2536	14.5023	14.4317
ENSG00000107611	CUBN	0.373352	NA	-1.88544	0.446689		2.86416	2.84839	3.32086	2.68562	3.59475	3.91431	2	3.16127
ENSG00000107614	TRDMT1	-1.08359	NA	-3.35081	0.254428		3.85794	3.6483	2.27979	3.59835	3.88514	2.81169	2	2.38861
ENSG00000107625	DDX50	0.147171	0.952936	-0.106442	0.944805		5.03887	4.39761	4.80583	4.98095	4.81993	5.13823	4.67287	5.07369
ENSG00000107651	SEC23IP	-1.15927	0.271635	0.308697	0.824032		5.27724	5.37004	3.83522	4.69499	4.39653	5.43543	5.18038	5.36093
ENSG00000107672	NSMCE4A	0.29682	NA	1.29103	0.648952		2.98866	3.37906	3.54902	3.14847	2.53504	2.81169	3.88303	2.38861
ENSG00000107679	PLEKHA1	0.953332	NA	0.74907	NA		2.7279	2.34122	2.51404	3.27475	2.92445	3.00506	3.72439	2.94666
ENSG00000107719	PALD1	-3.46564	NA	3.55426	NA		2.57741	3.51995	2.27979	2	2.29218	2	3.34271	3.16127
ENSG00000107731	UNC5B	-4.69856	NA	-5.66666	0.0155848		3.56982	4.15989	2	2.26639	3.97026	4.17779	2	2
ENSG00000107738	VSIR	0.64622	0.00171428	0.660079	0.000618244		8.87022	9.23546	9.74258	9.65946	10.4207	10.6781	11.2773	11.1473
ENSG00000107742	SPOCK2	0.0333729	0.983924	-0.383111	0.658846		5.96357	6.4471	6.53967	5.88657	5.78618	6.27636	5.85224	5.52489
ENSG00000107758	PPP3CB	-0.730311	NA	-0.507013	NA		2.40938	3.04776	2.27979	2.68562	3.23079	2	2	2.94666
ENSG00000107771	CCSER2	-1.78554	NA	-2.87651	NA		2.86416	3.2229	2.27979	2.49118	2.74285	2.32395	2	2
ENSG00000107779	BMPR1A	-3.47461	NA	0.62529	NA		2.40938	2.61698	2	2	2.29218	3.00506	3.54614	2
ENSG00000107796	ACTA2	-2.71844	NA	-4.18584	NA		2.86416	2.61698	2	2.26639	3.48333	2.58834	2	2
ENSG00000107798	LIPA	0.307458	NA	1.24687	0.613577		2.98866	3.37906	3.74598	2.85694	3.08574	2.58834	3.88303	3.16127
ENSG00000107816	LZTS2	-0.730933	NA	1.11813	0.701791		2.86416	3.76616	3.43945	2.26639	2.74285	3.00506	4.02593	2.69445
ENSG00000107819	SFXN3	-0.172324	0.867281	0.132911	0.855213		7.3586	7.80651	7.453	7.39807	7.50619	6.69621	7.18326	7.38563
ENSG00000107821	KAZALD1	-0.766885	0.337707	-2.32326	3.45282e-05		5.71592	6.0883	5.19106	5.2195	6.65793	6.57953	4.02593	4.84453
ENSG00000107833	NPM3	0.289558	0.317465	0.886528	1.50858e-06		10.2588	10.2204	10.5454	10.5118	9.57682	9.99306	10.775	10.585
ENSG00000107854	TNKS2	0.0320287	NA	0.978809	0.617738		4.15225	3.76616	3.83522	4.15301	3.69818	3.00506	2.82223	4.71467
ENSG00000107863	ARHGAP21	0.580118	NA	1.53482	0.423924		3.85794	3.04776	4.07393	3.7797	2.53504	3.17555	4.02593	3.5134
ENSG00000107874	CUEDC2	-0.268108	0.228353	0.159481	0.499048		10.6967	10.8319	10.517	10.4778	10.8408	10.9679	11.0998	11.0293
ENSG00000107882	SUFU	0.704244	NA	-1.00714	NA		2.57741	2.61698	2.89226	2.85694	3.08574	2.32395	2.46892	2.38861
ENSG00000107890	ANKRD26	-0.5376	NA	-3.44592	NA		3.30831	2	2.71551	2.49118	3.08574	2.32395	2	2
ENSG00000107897	ACBD5	-0.199942	0.950086	0.460092	0.790919		4.39656	4.39761	3.65086	4.64909	4.26794	3.91431	4.15595	4.71467
ENSG00000107902	LHPP	-0.0777066	NA	-4.30215	NA		2.57741	3.6483	2.27979	3.69187	2	3.81458	2	2
ENSG00000107929	LARP4B	-0.131868	0.959886	-0.219543	0.882075		4.48377	5.51177	4.66688	5.18775	5.14685	4.86669	4.58325	5.01972
ENSG00000107937	GTPBP4	0.171304	0.792367	0.4551	0.161821		8.78049	8.74055	9.07886	8.7667	8.10896	8.66821	9.00143	8.7167
ENSG00000107938	EDRF1	0.173365	0.940574	-0.154183	0.920374		4.91882	5.12732	5.28908	5.05323	4.45676	5.13823	4.15595	5.07369
ENSG00000107949	BCCIP	0.29786	0.816755	-1.00549	0.102945		5.97866	5.57774	5.99833	6.15641	5.96273	6.53323	5.45757	5.22445
ENSG00000107951	MTPAP	0.141305	0.744453	0.428846	0.03701		10.5641	10.5521	10.6982	10.7002	10.4226	10.8446	11.1018	11.0505
ENSG00000107957	SH3PXD2A	-0.730434	NA	-0.962141	NA		2.98866	2	2	2.68562	2.53504	2.32395	2.46892	2
ENSG00000107960	STN1	-0.310413	0.226932	0.433463	0.0305888		9.79857	9.76774	9.53016	9.41738	10.024	10.278	10.6592	10.5148
ENSG00000107984	DKK1	1.08068	6.46172e-13	1.33754	1.46328e-19		13.5313	13.52	14.6354	14.5762	13.4492	13.8351	15.0529	14.9288
ENSG00000108010	GLRX3	-0.396905	0.719427	-0.309188	0.739723		6.71506	6.42935	6.03646	6.35533	5.80947	6.07559	4.98427	6.09382
ENSG00000108021	TASOR2	0.461188	0.587502	-0.551474	0.378687		6.3359	5.81503	6.29424	6.76345	6.50942	7.02102	6.06582	6.41974
ENSG00000108039	XPNPEP1	2.50203	NA	0.451724	NA		2.40938	2	2.51404	3.39087	2.92445	2.32395	2	3.34805
ENSG00000108055	SMC3	0.0140199	0.978757	0.473414	0.00590867		12.512	12.4692	12.4651	12.5436	12.1777	12.5346	12.8376	12.8426
ENSG00000108061	SHOC2	0.275525	NA	0.655731	NA		2.86416	2.61698	2.89226	2.85694	3.23079	3.00506	3.34271	3.66173
ENSG00000108064	TFAM	2.42895	NA	2.37425	NA		2.21916	2.34122	2.51404	3.49834	2.53504	2	3.10582	3.16127
ENSG00000108091	CCDC6	0.369256	0.187458	0.589967	0.00635412		11.2696	11.2449	11.6046	11.6472	11.2946	11.8908	12.0904	12.3242
ENSG00000108094	CUL2	-0.0287139	0.992955	0.789481	0.547297		3.9218	4.78037	4.40065	4.33798	3.88514	4.4005	4.83695	4.78106
ENSG00000108106	UBE2S	-0.454047	0.2035	-0.274587	0.492035		9.07367	9.3972	9.00866	8.53709	8.55021	8.57985	8.49966	8.06277
ENSG00000108107	RPL28	0.0355489	0.97935	0.241366	0.775162		6.41569	6.23861	6.55288	6.15641	6.02374	5.79073	5.96298	6.28896
ENSG00000108175	ZMIZ1	-1.42626	0.363251	-0.410544	0.839502		4.44083	4.72322	3.0497	3.86249	4.39653	3.91431	4.27521	3.34805
ENSG00000108179	PPIF	0.92584	NA	0.0268064	0.994336		3.20942	3.37906	4.5131	2.85694	3.48333	3.00506	3.72439	2.69445
ENSG00000108187	PBLD	1.2532	NA	0.0302928	NA		2.7279	2	3.19164	2.49118	2.92445	2.58834	3.10582	2.38861
ENSG00000108219	TSPAN14	0.489808	0.571508	0.194956	0.831509		6.0375	6.11075	6.66667	6.39759	6.08227	6.2575	5.77339	6.75314
ENSG00000108239	TBC1D12	-0.618914	NA	1.93962	NA		2	3.2229	2.89226	2	2	2	2	2.38861
ENSG00000108256	NUFIP2	0.664357	0.000279029	0.233727	0.345101		10.9749	10.82	11.4622	11.6581	11.197	11.5297	11.5245	11.6826
ENSG00000108298	RPL19	-0.0870725	0.961822	0.0765665	0.946425		5.83679	5.78742	5.76842	5.69655	5.35109	5.59422	5.6464	5.44524
ENSG00000108344	PSMD3	-0.11306	0.789211	0.329208	0.100693		12.7306	12.7528	12.6974	12.5567	12.2803	12.6207	12.8761	12.6973
ENSG00000108370	RGS9	0.237453	0.936061	2.62117	0.000317403		2.98866	3.6483	2.89226	3.86249	4.19908	4.17779	6.25181	6.73651
ENSG00000108379	WNT3	0.858155	NA	1.59283	0.389878		3.10326	2.34122	3.32086	3.14847	2.92445	3.328	4.27521	4.13766
ENSG00000108381	ASPA	0	NA	-3.1498	NA		2	2	2	2	3.08574	2	2	2
ENSG00000108389	MTMR4	0.800962	NA	0.0455602	0.990746		2.98866	3.04776	3.74598	3.14847	2.29218	3.5917	2.46892	3.5134
ENSG00000108395	TRIM37	-0.39895	NA	0.364443	NA		2.40938	2.84839	2.51404	2.49118	2.92445	2.58834	3.34271	2.38861
ENSG00000108424	KPNB1	-0.0327659	0.99017	0.159781	0.922961		5.00978	5.21284	4.84932	5.28099	4.81993	4.00758	4.98427	4.13766
ENSG00000108433	GOSR2	0.552789	0.104872	1.11643	1.72778e-05		7.59241	7.24118	7.93908	8.01521	7.52037	7.74462	8.62283	8.83861
ENSG00000108439	PNPO	-0.385857	NA	1.14416	NA		3.20942	2	2.71551	2.49118	2.92445	2	2.82223	3.16127
ENSG00000108443	RPS6KB1	-1.11949	0.268737	0.239417	0.873332		5.5641	5.78742	4.80583	4.55265	4.99263	3.81458	4.67287	4.78106
ENSG00000108448	TRIM16L	-0.192264	NA	0.419607	0.894584		2.40938	3.6483	2.89226	3.14847	2.74285	3.5917	3.88303	2.94666
ENSG00000108465	CDK5RAP3	-0.636631	0.814055	0.375124	0.852895		3.48781	4.46888	3.99866	3.01005	4.12677	4.09519	4.4877	4.32733
ENSG00000108468	CBX1	-0.462618	NA	-1.32381	0.623348		2.86416	3.6483	3.32086	2.68562	3.48333	3.46587	3.10582	2.38861
ENSG00000108469	RECQL5	0.164666	0.964937	-1.22958	0.466612		4.25499	3.6483	4.40065	3.7797	4.45676	3.81458	2.82223	3.66173
ENSG00000108479	GALK1	0.410595	0.359653	0.444268	0.226669		7.43171	7.827	8.1231	7.95044	8.04663	8.16478	8.79238	8.25605
ENSG00000108506	INTS2	-0.968961	NA	-1.43307	0.484408		4.3509	4.66371	3.91925	3.59835	4.39653	2.58834	3.34271	2.38861
ENSG00000108510	MED13	2.0575	NA	-2.30871	NA		2.7279	2	3.65086	2.85694	2.74285	3.00506	2	2.38861
ENSG00000108511	HOXB6	-0.293817	0.894417	-1.13519	0.258524		5.32526	5.17071	4.84932	5.12205	5.76251	4.4677	4.15595	4.41357
ENSG00000108515	ENO3	-0.321652	0.910231	0.332474	0.855879		4.3509	4.66371	4.34096	4.15301	4.33367	3.81458	3.72439	4.78106
ENSG00000108518	PFN1	-0.237473	0.843161	0.245645	0.756953		6.68776	6.6136	6.62973	6.18885	6.75708	6.75119	7.43455	6.37745
ENSG00000108557	RAI1	-0.170866	0.927356	0.312131	0.776521		5.27724	6.0883	5.67482	5.45115	5.31899	5.33102	5.927	5.22445
ENSG00000108561	C1QBP	-0.233484	0.376094	-0.128079	0.648952		11.8629	11.6287	11.5632	11.4716	11.3783	11.4984	11.4192	11.1968
ENSG00000108576	SLC6A4	0.850186	NA	-1.47562	0.441187		3.64742	2.61698	3.74598	3.86249	3.59475	4.4677	2.82223	3.34805
ENSG00000108578	BLMH	-0.178434	0.601247	0.00312519	0.994542		11.1066	11.1713	10.9722	10.9495	11.0923	11.4035	11.3715	11.1386
ENSG00000108582	CPD	-1.73657	NA	-0.150603	NA		2.86416	2.61698	2	2.49118	2.53504	3.328	3.10582	2.69445
ENSG00000108588	CCDC47	0.370154	0.254331	0.185011	0.616168		9.60062	9.57932	9.89564	10.0188	9.44177	10.064	9.90161	10.0329
ENSG00000108590	MED31	-0.332456	0.751629	-0.900455	0.10213		6.28824	6.13287	5.95916	5.84645	6.35972	6.66791	5.85224	5.48562
ENSG00000108591	DRG2	-0.535034	0.741175	-0.966274	0.383598		5.54395	5.4068	5.22448	4.73948	5.03276	4.33001	3.72439	4.13766
ENSG00000108592	FTSJ3	-0.277806	0.2631	0.184733	0.466544		11.1087	11.048	10.8782	10.7211	10.6906	10.8789	11.0887	10.8467
ENSG00000108602	ALDH3A1	-0.798349	NA	-3.1613	NA		2.57741	3.2229	2.51404	2.68562	3.08574	2	2	2
ENSG00000108604	SMARCD2	-0.333225	NA	0.544038	0.856805		3.20942	3.87512	3.32086	3.39087	3.23079	3.17555	2	4.23561
ENSG00000108641	B9D1	-1.34618	0.398473	-1.61318	0.280771		4.44083	4.72322	3.19164	3.86249	4.33367	4.09519	3.10582	3.16127
ENSG00000108651	UTP6	-0.695077	0.328616	-2.00433	0.000154587		6.4913	6.80477	6.07361	5.90621	6.15679	6.86774	4.4877	4.90532
ENSG00000108654	DDX5	0.574182	0.816502	0.181194	0.928446		4.25499	3.51995	4.5131	4.27892	4.6237	3.70744	4.75724	3.91923
ENSG00000108666	C17orf75	0.0238195	0.99017	-1.65992	0.00532247		5.67943	6.27883	5.74558	6.25164	6.50942	6.48538	4.27521	5.4037
ENSG00000108669	CYTH1	-0.548962	NA	-2.45152	NA		2.40938	2.34122	2	2.49118	2.53504	3.328	2.46892	2
ENSG00000108679	LGALS3BP	-0.337847	0.125145	-0.0444583	0.897652		12.6256	12.9063	12.4896	12.3778	12.6358	12.8335	12.8008	12.5781
ENSG00000108691	CCL2	2.55573	2.08433e-19	1.88987	2.77432e-09		6.12149	5.89484	8.61714	8.37734	5.83238	5.59422	7.50944	7.54696
ENSG00000108733	PEX12	0.00775206	0.992955	-0.140706	0.736389		8.96609	8.9941	8.94242	9.03111	9.11726	9.63758	9.13357	9.37303
ENSG00000108759	KRT32	-5.88385	NA	-5.821	0.0135695		3.64742	3.76616	2	2	4.05064	4.33001	2	2
ENSG00000108774	RAB5C	2.81951	NA	1.94482	NA		2.40938	2	3.19164	3.14847	2	2	2	2.38861
ENSG00000108784	NAGLU	-0.104784	0.969721	0.151822	0.929554		4.78786	4.60165	4.80583	4.39471	4.6237	4.09519	4.75724	4.23561
ENSG00000108797	CNTNAP1	2.61665	NA	-0.290081	NA		2.40938	2	3.19164	3.01005	2.74285	3.70744	3.10582	3.16127
ENSG00000108813	DLX4	-2.0547	0.0420177	-1.59894	0.105417		4.75317	4.88829	3.32086	3.27475	5.10981	5.43543	3.72439	4.13766
ENSG00000108819	PPP1R9B	-0.305768	0.165377	-0.0120368	0.975523		11.5357	11.7136	11.3798	11.2608	11.5686	11.8017	11.7394	11.6136
ENSG00000108826	MRPL27	-0.398644	0.0811962	0.220028	0.400808		10.9512	10.7564	10.5421	10.374	10.6508	10.9245	11.1278	10.8906
ENSG00000108828	VAT1	0.49298	0.00134762	1.29908	3.14121e-23		12.6472	12.736	13.1878	13.1818	13.3481	13.5809	14.8149	14.7194
ENSG00000108829	LRRC59	0.173961	0.572072	0.410109	0.0212601		13.595	13.5694	13.8222	13.6871	13.2251	13.5649	13.8691	13.7587
ENSG00000108839	ALOX12	0.174089	0.961889	0.128382	0.956794		3.48781	4.66371	4.14546	4.4493	4.12677	3.46587	4.27521	3.5134
ENSG00000108846	ABCC3	1.37324	1.10385e-07	0.288536	0.427518		6.5122	6.7486	8.11867	7.7905	8.82617	8.53747	9.03983	8.91081
ENSG00000108854	SMURF2	-0.710983	0.769338	-1.56957	0.284897		4.04162	4.53679	3.83522	3.69187	4.67532	3.91431	3.34271	3.16127
ENSG00000108861	DUSP3	0.257254	0.257417	0.551066	0.000488625		10.8139	10.7741	11.0703	11.0318	10.8	11.0276	11.4646	11.4714
ENSG00000108883	EFTUD2	-0.052616	NA	0.228863	0.957976		2.98866	3.97641	3.19164	3.7797	2.74285	2.32395	3.10582	2
ENSG00000108946	PRKAR1A	-1.07274	NA	2.62467	0.0677248		3.72106	3.37906	2.89226	3.01005	3.08574	2.58834	4.83695	4.32733
ENSG00000108947	EFNB3	-0.377956	NA	-0.137572	NA		2.40938	3.04776	2.51404	2.68562	2.92445	3.328	3.54614	2.38861
ENSG00000108963	DPH1	0.351878	0.914279	1.00793	0.534768		3.64742	4.46888	4.61742	4.08568	4.05064	2.81169	4.38536	4.23561
ENSG00000108984	MAP2K6	-4.06836	NA	-3.4937	NA		2.40938	4.07107	2	2.26639	2.74285	2.81169	2	2
ENSG00000109046	WSB1	0.217009	0.918042	0.133484	0.925393		4.94978	5.25378	5.08589	5.47766	4.72515	5.05327	4.67287	5.27139
ENSG00000109062	SLC9A3R1	0.508682	0.860936	0.0361241	0.988972		4.3509	3.2229	4.45797	4.15301	4.05064	4.00758	3.54614	4.41357
ENSG00000109065	NAT9	0.731754	NA	1.06794	0.654761		2.86416	3.6483	3.74598	3.7797	3.48333	2.32395	3.34271	3.91923
ENSG00000109066	TMEM104	-1.52552	NA	2.74454	NA		2.21916	3.04776	2.27979	2.26639	2.29218	2	2	3.34805
ENSG00000109072	VTN	-0.228306	0.931916	-0.420031	0.787896		4.75317	4.32264	4.7147	3.94079	4.99263	4.4677	4.4877	4.32733
ENSG00000109079	TNFAIP1	-1.30128	NA	-1.21123	0.645053		3.56982	3.87512	2.89226	3.01005	3.23079	3.46587	2.46892	2.94666
ENSG00000109083	IFT20	0.106528	0.971441	0.214435	0.897667		3.85794	4.39761	4.40065	4.01505	4.19908	4.963	4.83695	4.78106
ENSG00000109103	UNC119	-1.47073	NA	-0.247367	0.925393		4.09799	4.53679	3.0497	3.49834	4.12677	2.81169	3.72439	3.16127
ENSG00000109111	SUPT6H	-0.303189	NA	0.710239	NA		2.98866	2	2.27979	2.68562	2.53504	2	2.82223	2
ENSG00000109118	PHF12	-0.0864366	0.953089	0.46091	0.450883		6.73297	6.42935	6.37086	6.63981	6.52357	6.11804	6.46753	7.02378
ENSG00000109133	TMEM33	0.667353	0.0121346	-0.446543	0.1386		9.0363	8.93241	9.54512	9.7465	8.82045	9.33647	8.46871	8.81899
ENSG00000109163	GNRHR	-3.7819	NA	2.08302	NA		2	3.04776	2	2	2	2	2.46892	2
ENSG00000109171	SLAIN2	0.439586	0.893232	-1.80892	0.215761		3.10326	4.60165	4.76098	3.7797	4.51458	4.7635	2.82223	3.66173
ENSG00000109180	OCIAD1	0.593504	NA	1.77583	0.357105		3.20942	3.2229	3.91925	3.14847	2.29218	3.328	4.02593	3.91923
ENSG00000109184	DCUN1D4	0.00310333	0.997687	0.719162	0.0966596		6.622	6.94884	6.82755	6.75264	6.52357	6.33153	7.19843	7.05094
ENSG00000109189	USP46	-0.346802	NA	-0.580104	NA		2.40938	3.37906	3.0497	2.49118	3.48333	2.32395	2.82223	2.69445
ENSG00000109220	CHIC2	0.256947	0.621006	-0.839756	0.00252327		8.40655	8.3502	8.4958	8.75862	8.67273	8.89266	7.62623	8.21461
ENSG00000109272	PF4V1	-7.202	0.000260758	-1.6255	0.267149		4.56601	4.88829	2	2	4.77332	4.17779	3.10582	3.5134
ENSG00000109320	NFKB1	3.22374	NA	0.559515	NA		2.21916	2	3.0497	2.85694	2.92445	2.58834	3.10582	2.94666
ENSG00000109323	MANBA	0.24235	NA	2.19215	0.271315		2.86416	4.07107	4.21361	3.01005	2.74285	2.58834	4.38536	3.16127
ENSG00000109332	UBE2D3	-0.0369354	NA	-0.41716	0.903067		3.72106	3.04776	3.32086	3.49834	2.92445	3.17555	2	3.34805
ENSG00000109390	NDUFC1	0.218209	NA	-0.944805	NA		2.86416	2.34122	3.19164	2	2	2.32395	2	2
ENSG00000109436	TBC1D9	0.283879	0.342793	0.651756	0.000890461		9.79325	9.80609	10.0422	10.1211	9.76725	10.2011	10.6877	10.6104
ENSG00000109458	GAB1	0.611497	NA	-1.51369	NA		2.7279	2.34122	2.71551	2.85694	2.92445	3.70744	3.10582	2
ENSG00000109472	CPE	-0.231957	0.650884	-1.71363	1.15445e-14		8.24431	8.21681	7.90342	8.09441	9.84537	10.3127	8.54783	8.23252
ENSG00000109475	RPL34	-0.0945615	0.972957	-1.19859	0.312552		4.44083	4.88829	4.93256	4.15301	4.77332	4.7635	3.54614	4.03258
ENSG00000109519	GRPEL1	0.108361	0.816799	0.33443	0.121582		10.5908	10.6493	10.8309	10.6177	10.3579	10.6584	10.8893	10.8084
ENSG00000109534	GAR1	-0.587379	0.813701	0.08288	0.971196		3.72106	4.9887	3.91925	4.08568	4.19908	3.91431	3.88303	4.32733
ENSG00000109536	FRG1	5.1372	0.0220612	6.11248	0.00297249		2.7279	2.61698	7.41007	2.68562	2.53504	2.81169	7.25756	7.54696
ENSG00000109572	CLCN3	-2.23356	NA	-0.093263	NA		2.21916	3.51995	2.51404	2	2.74285	2	2	2.69445
ENSG00000109576	AADAT	-1.89057	NA	-0.880203	NA		3.30831	2	2	2.49118	2.74285	2.58834	2	2.69445
ENSG00000109606	DHX15	1.0981	NA	1.78338	NA		2.86416	2	2.27979	3.39087	2.53504	2	2	3.34805
ENSG00000109618	SEPSECS	0.643752	NA	2.80874	NA		2.57741	2	2.71551	2.26639	2.29218	2.32395	3.10582	3.66173
ENSG00000109654	TRIM2	-3.47884	NA	0.655277	NA		2.86416	2	2	2	2.53504	2.81169	3.54614	2
ENSG00000109667	SLC2A9	-0.526351	NA	-1.65918	NA		2.21916	3.2229	2	3.01005	3.08574	2	2.46892	2
ENSG00000109670	FBXW7	0.119213	0.97342	1.10892	0.43621		3.9218	3.2229	3.74598	3.69187	3.69818	4.00758	4.27521	5.07369
ENSG00000109674	NEIL3	-0.660851	0.117251	0.531645	0.219778		7.52204	7.50972	6.84914	6.8971	6.59232	7.12875	7.49723	7.29766
ENSG00000109680	TBC1D19	-1.15414	NA	-1.79651	NA		3.56982	3.87512	2.89226	3.14847	2.74285	2.58834	2	2.38861
ENSG00000109685	NSD2	-0.2277	0.77957	-0.869744	0.0257681		7.45887	7.14654	7.03012	7.15697	7.12508	7.26723	6.3637	6.35583
ENSG00000109689	STIM2	-1.58198	0.359446	-1.46249	0.336966		4.39656	4.07107	3.32086	3.01005	4.99263	3.91431	3.88303	2.94666
ENSG00000109705	NKX3-2	-0.604955	0.695086	-2.0894	0.00871242		4.6812	4.93937	4.21361	4.39471	5.73845	5.79073	4.27521	3.66173
ENSG00000109736	MFSD10	-0.0706024	NA	0.42468	0.894845		2.40938	4.24356	3.65086	3.39087	3.59475	2.32395	3.34271	3.34805
ENSG00000109738	GLRB	-2.6605	NA	-0.437298	NA		2	3.2229	2	2.26639	2.53504	2	2	2.38861
ENSG00000109743	BST1	4.05708	NA	-3.54391	NA		2	2	3.19164	2	2.29218	3.17555	2	2
ENSG00000109756	RAPGEF2	0.230667	NA	-1.89894	NA		2.40938	2	2	2.49118	2	3.17555	2	2.38861
ENSG00000109771	LRP2BP	0.789605	NA	-4.30624	NA		2.86416	2.34122	3.54902	2	3.69818	2.32395	2	2
ENSG00000109787	KLF3	-1.37009	NA	-0.541765	0.846558		3.40085	3.87512	2.51404	3.14847	3.69818	3.5917	2.46892	3.79622
ENSG00000109790	KLHL5	1.97432	NA	0.913513	NA		2.98866	2	3.83522	3.39087	2.92445	2.58834	2.82223	3.5134
ENSG00000109846	CRYAB	0	NA	4.12681	NA		2	2	2	2	2	2	3.34271	2
ENSG00000109854	HTATIP2	3.01145	NA	4.88989	NA		2	2	2.27979	2.49118	2	2	3.72439	2.38861
ENSG00000109861	CTSC	0.43245	0.1143	0.93904	1.08126e-05		9.07893	8.9543	9.467	9.431	8.19988	8.62471	9.39292	9.32099
ENSG00000109881	CCDC34	-0.696413	0.0278651	-0.596549	0.0675819		8.31736	8.27762	7.79637	7.40499	8.09007	8.45707	7.6374	7.7512
ENSG00000109906	ZBTB16	3.43671	NA	5.81236	NA		2	2	2.51404	2.49118	2	2	4.02593	3.5134
ENSG00000109917	ZPR1	-0.701696	NA	-0.389593	NA		2.21916	3.37906	2.51404	2.68562	3.59475	2.81169	3.34271	2.69445
ENSG00000109920	FNBP4	0.185563	0.95143	0.437279	0.793112		4.56601	4.07107	4.27869	4.69499	4.45676	3.70744	4.38536	4.57196
ENSG00000109927	TECTA	-1.15778	0.111916	-0.946882	0.202978		5.73382	5.97046	4.66688	4.94341	5.61171	6.15928	5.24024	4.84453
ENSG00000109944	JHY	0.0730693	NA	-4.30596	0.116658		3.20942	2	3.0497	2.49118	3.88514	4.33001	2	2.38861
ENSG00000109991	P2RX3	-0.667192	NA	0.484638	NA		3.56982	2.34122	2.27979	3.14847	2.74285	2	2	2.94666
ENSG00000110002	VWA5A	-1.45351	NA	-3.02546	0.0824099		3.85794	3.51995	2.51404	3.14847	4.45676	4.33001	2.82223	2.38861
ENSG00000110013	SIAE	-0.334221	NA	-3.443	NA		2.57741	2	2	2.49118	3.08574	2.32395	2	2
ENSG00000110031	LPXN	-0.493559	NA	-3.00401	0.0617537		3.9218	4.32264	3.74598	3.7797	4.67532	3.91431	2.46892	2.69445
ENSG00000110042	DTX4	3.06441	NA	2.45093	NA		2.21916	2	3.0497	2.68562	2.53504	2	3.54614	2.69445
ENSG00000110048	OSBP	0.517247	0.00352095	1.1839	2.96554e-15		11.5744	11.5269	12.0663	12.069	11.8463	12.2265	13.2207	13.2428
ENSG00000110074	FOXRED1	0.0718431	0.968896	1.45558	0.0112831		6.20085	6.35605	6.56598	6.08924	6.19266	4.59339	7.13677	6.83355
ENSG00000110075	PPP6R3	0.296599	NA	0.381628	0.886623		2.98866	3.87512	3.74598	3.59835	3.48333	3.00506	3.10582	3.79622
ENSG00000110080	ST3GAL4	3.25105	NA	1.41374	NA		2.21916	2	3.32086	2.49118	2.29218	2.32395	2	3.16127
ENSG00000110092	CCND1	-0.0274991	0.964937	-0.387962	0.0531131		12.5482	12.5608	12.5925	12.4584	12.3147	12.7066	12.2224	12.0449
ENSG00000110104	CCDC86	-0.0295936	0.964838	1.1515	8.23666e-12		10.0171	10.1956	10.1817	9.96715	9.41165	9.61553	10.6633	10.6641
ENSG00000110107	PRPF19	-0.0777286	0.867826	0.137104	0.595049		11.3749	11.405	11.3559	11.2675	11.0744	11.2687	11.2106	11.4045
ENSG00000110108	TMEM109	0.244158	0.406881	0.847939	1.08989e-06		11.0112	10.9848	11.3153	11.1647	10.5533	10.9275	11.6973	11.4932
ENSG00000110169	HPX	0.670701	0.717271	-2.34192	0.024623		4.52548	3.87512	4.45797	5.08805	5.0718	5.17891	3.10582	3.5134
ENSG00000110171	TRIM3	0.786185	NA	0.792074	NA		2.40938	2.34122	2.51404	2.68562	3.23079	2.81169	3.10582	3.79622
ENSG00000110172	CHORDC1	-1.07746	NA	1.49313	0.443118		3.30831	3.37906	2.71551	2.85694	2.74285	3.328	3.88303	4.13766
ENSG00000110200	ANAPC15	-0.570912	0.841091	0.778155	0.699847		4.88718	3.76616	3.74598	4.21734	3.48333	3.00506	3.88303	3.66173
ENSG00000110237	ARHGEF17	-0.807013	NA	-3.59192	0.230682		2.7279	4.15989	3.43945	2.68562	4.26794	2.32395	2	2.38861
ENSG00000110274	CEP164	-4.88885	NA	-1.90841	NA		2.21916	3.6483	2	2	2.29218	2.32395	2	2
ENSG00000110315	RNF141	0.61649	0.000376263	0.00154673	0.996969		9.91984	9.94691	10.5765	10.5182	10.4626	10.7243	10.5701	10.6296
ENSG00000110321	EIF4G2	-0.0950583	0.954819	-0.644609	0.371787		6.28824	6.1761	6.27842	6.00063	5.89903	5.59422	5.05264	5.27139
ENSG00000110330	BIRC2	-0.438134	0.766314	0.640626	0.512927		5.39442	5.73056	5.04906	5.28099	4.57018	4.86669	4.91249	5.56313
ENSG00000110395	CBL	-0.0310713	0.96482	0.0159878	0.971196		10.9593	10.7466	10.71	10.9347	11.1954	11.5861	11.3823	11.4556
ENSG00000110400	NECTIN1	-0.973684	0.00806007	-1.69274	1.21765e-06		7.97759	7.99334	7.20772	6.83695	7.74834	7.90475	5.6464	6.55869
ENSG00000110427	KIAA1549L	3.72434	NA	0.247665	NA		2	2	2	3.01005	2.53504	2.58834	3.10582	2
ENSG00000110429	FBXO3	0.0450401	0.977202	0.62543	0.350133		5.78622	6.13287	5.7909	6.18885	5.44329	6.17947	6.46753	6.41974
ENSG00000110435	PDHX	0.579651	NA	1.07692	0.641142		2.57741	3.87512	3.43945	3.94079	3.36258	3.00506	4.4877	2.94666
ENSG00000110497	AMBRA1	-1.63506	NA	1.2017	NA		2	2.34122	2	2	2.74285	2	2	3.34805
ENSG00000110514	MADD	-2.79317	NA	3.68212	NA		2.98866	3.51995	2	2.49118	2	2	3.10582	2
ENSG00000110536	PTPMT1	-1.29855	0.281593	-0.233586	0.889956		4.85482	5.0364	4.21361	3.49834	4.51458	4.4677	4.27521	4.32733
ENSG00000110619	CARS	-0.612052	NA	2.21901	0.347816		3.20942	3.51995	2.71551	3.27475	2.92445	2	3.10582	4.03258
ENSG00000110651	CD81	0.0759651	0.98061	0.919447	0.55074		4.3509	3.04776	3.91925	3.94079	3.59475	4.33001	4.38536	5.01972
ENSG00000110660	SLC35F2	0.650777	0.000413649	1.65672	4.77687e-25		11.2584	11.1162	11.8266	11.8523	10.8771	11.3127	12.8318	12.6968
ENSG00000110696	C11orf58	-0.230514	0.783849	0.0680044	0.925009		7.48553	7.4316	7.40279	7.04622	7.1064	7.63925	7.67041	7.22797
ENSG00000110697	PITPNM1	-0.934798	NA	1.76178	0.440068		2.98866	3.51995	3.0497	2.49118	3.08574	2.32395	3.54614	3.91923
ENSG00000110700	RPS13	0.279257	0.185653	0.564784	0.000241979		13.2097	13.002	13.3677	13.41	13.3292	13.5725	14.0306	14.0103
ENSG00000110711	AIP	-1.52829	NA	-1.79122	NA		3.10326	2	2	2.49118	2	3.17555	2.46892	2
ENSG00000110717	NDUFS8	-0.253307	0.442602	0.433773	0.0565453		10.6812	10.8157	10.5973	10.3889	10.5105	10.7482	11.2602	10.8457
ENSG00000110719	TCIRG1	-1.10816	NA	1.84094	NA		2	3.51995	2.51404	2.49118	2.74285	2.32395	4.02593	2.38861
ENSG00000110799	VWF	-0.12911	NA	-0.345656	0.881667		3.30831	3.97641	3.65086	3.49834	4.19908	3.70744	4.15595	3.16127
ENSG00000110801	PSMD9	-0.395559	0.825101	0.396755	0.754823		4.91882	5.17071	4.61742	4.78264	4.72515	4.59339	4.98427	5.01972
ENSG00000110811	P3H3	-0.4266	0.0807996	-0.140768	0.678418		10.0902	10.3975	9.85621	9.79341	10.3219	10.5079	10.4278	10.1124
ENSG00000110841	PPFIBP1	-0.559309	NA	-0.964773	NA		3.79113	2.34122	3.32086	2.49118	3.48333	2.32395	2.82223	2.38861
ENSG00000110844	PRPF40B	0.251006	0.933683	-0.440572	0.806782		4.39656	4.07107	4.40065	4.5019	4.95135	3.5917	4.02593	4.13766
ENSG00000110848	CD69	-4.60063	NA	-2.47107	NA		3.20942	2.61698	2	2	2.53504	2.32395	2	2
ENSG00000110852	CLEC2B	-1.45425	1.93024e-10	-2.00022	3.0095e-17		9.67083	9.42882	8.04576	8.18164	9.28239	9.48578	7.03904	7.69204
ENSG00000110880	CORO1C	1.76357	NA	-0.608922	NA		2	2.61698	3.19164	2.49118	3.08574	2	2.82223	2
ENSG00000110881	ASIC1	1.10313	NA	0	NA		2.40938	2.34122	3.19164	2	2	2	2	2
ENSG00000110888	CAPRIN2	-0.261775	0.87733	0.943338	0.175929		5.27724	5.44264	5.22448	5.01754	5.28617	5.50106	6.65514	5.77342
ENSG00000110900	TSPAN11	0.970814	NA	-0.246429	NA		2.7279	3.04776	3.32086	3.49834	3.08574	3.00506	3.34271	2.38861
ENSG00000110911	SLC11A2	0.438593	NA	2.86744	NA		2.7279	2.34122	3.0497	2.26639	2	2	2	2.69445
ENSG00000110917	MLEC	3.42068	NA	-4.26139	NA		2	2	2.27979	2.68562	2.74285	3.46587	2	2
ENSG00000110921	MVK	1.75279	NA	1.92788	0.343661		2.98866	2.34122	4.07393	3.14847	3.59475	2	4.67287	3.79622
ENSG00000110925	CSRNP2	-0.114679	NA	-1.37724	0.645834		3.64742	3.51995	2.89226	3.94079	3.59475	2.58834	2	2.94666
ENSG00000110944	IL23A	-0.129696	NA	-0.865678	NA		2.98866	3.04776	2.89226	3.01005	3.69818	2.81169	2.46892	3.16127
ENSG00000110955	ATP5F1B	0.138371	0.718234	0.402946	0.0308515		14.8909	14.8814	15.0728	14.9746	14.6538	15.0465	15.3394	15.1894
ENSG00000110958	PTGES3	-0.023766	NA	0.150751	0.964717		3.20942	4.15989	4.07393	3.27475	3.23079	2.81169	2.82223	3.34805
ENSG00000111012	CYP27B1	0.416982	0.847026	0.45051	0.752278		4.48377	4.32264	5.04906	4.39471	4.57018	4.59339	4.38536	5.36093
ENSG00000111077	TNS2	-3.99572	NA	0	NA		2.21916	3.04776	2	2	2	2	2	2
ENSG00000111144	LTA4H	0.0837283	NA	-2.00527	0.458455		2.86416	3.37906	3.54902	2.68562	4.05064	2.81169	2	2.94666
ENSG00000111145	ELK3	1.21181	NA	3.98196	NA		2.21916	3.04776	3.65086	2.68562	2	2	2.82223	2.69445
ENSG00000111186	WNT5B	1.6666	NA	0.315351	0.931308		3.30831	2	3.65086	3.94079	2.29218	3.46587	3.34271	2.94666
ENSG00000111224	PARP11	-0.670269	NA	-0.47664	0.855213		4.04162	4.15989	3.19164	3.94079	4.12677	2.81169	2.82223	3.66173
ENSG00000111229	ARPC3	2.5013	NA	1.20591	NA		2.40938	2	3.32086	2.68562	2.53504	2.81169	3.34271	3.16127
ENSG00000111237	VPS29	0.765262	NA	-0.0687703	0.986932		3.40085	2	3.65086	2.85694	3.08574	3.70744	2.46892	3.91923
[truncated: 17,572 more rows]

## Sheet: Subset
VitD24hr-Veh24hr	VitD24hr-Veh24hr	VitD48hr-Veh48hr	VitD48hr-Veh48hr
UP, 462 genes	Down, 432 genes	UP, 1015 genes	Down, 1139 genes
ENSG00000001630	ENSG00000000971	ENSG00000001630	ENSG00000000971
ENSG00000004799	ENSG00000005469	ENSG00000003756	ENSG00000005073
ENSG00000006453	ENSG00000006016	ENSG00000004799	ENSG00000005075
ENSG00000006788	ENSG00000019144	ENSG00000005022	ENSG00000005889
ENSG00000008513	ENSG00000019186	ENSG00000006047	ENSG00000011454
ENSG00000015133	ENSG00000019549	ENSG00000006327	ENSG00000019186
ENSG00000023445	ENSG00000019991	ENSG00000006453	ENSG00000019549
ENSG00000023608	ENSG00000026508	ENSG00000006695	ENSG00000019991
ENSG00000025796	ENSG00000052850	ENSG00000006788	ENSG00000024526
ENSG00000054598	ENSG00000064195	ENSG00000007866	ENSG00000026508
ENSG00000067066	ENSG00000065320	ENSG00000013583	ENSG00000037965
ENSG00000067900	ENSG00000069011	ENSG00000013588	ENSG00000047597
ENSG00000070404	ENSG00000071575	ENSG00000015133	ENSG00000049283
ENSG00000075643	ENSG00000073050	ENSG00000023445	ENSG00000052850
ENSG00000076716	ENSG00000073756	ENSG00000023608	ENSG00000064195
ENSG00000083844	ENSG00000075213	ENSG00000024862	ENSG00000065320
ENSG00000085465	ENSG00000076382	ENSG00000026559	ENSG00000065618
ENSG00000087074	ENSG00000078269	ENSG00000044446	ENSG00000067992
ENSG00000088298	ENSG00000085999	ENSG00000049656	ENSG00000069011
ENSG00000090339	ENSG00000087116	ENSG00000050327	ENSG00000069509
ENSG00000090776	ENSG00000087258	ENSG00000050405	ENSG00000070087
ENSG00000091986	ENSG00000087510	ENSG00000054598	ENSG00000070614
ENSG00000095015	ENSG00000087586	ENSG00000058600	ENSG00000070770
ENSG00000096060	ENSG00000095739	ENSG00000060491	ENSG00000071575
ENSG00000097021	ENSG00000096070	ENSG00000062485	ENSG00000072954
ENSG00000099194	ENSG00000100023	ENSG00000065135	ENSG00000073350
ENSG00000099251	ENSG00000100234	ENSG00000065526	ENSG00000073803
ENSG00000099875	ENSG00000100297	ENSG00000067560	ENSG00000075188
ENSG00000100196	ENSG00000100739	ENSG00000068097	ENSG00000075213
ENSG00000100292	ENSG00000101144	ENSG00000070404	ENSG00000078725
ENSG00000100485	ENSG00000101188	ENSG00000070476	ENSG00000080823
ENSG00000100906	ENSG00000102265	ENSG00000071859	ENSG00000084112
ENSG00000100994	ENSG00000102287	ENSG00000072041	ENSG00000086061
ENSG00000101680	ENSG00000102678	ENSG00000073008	ENSG00000087116
ENSG00000101846	ENSG00000103241	ENSG00000073169	ENSG00000087258
ENSG00000102760	ENSG00000105011	ENSG00000073756	ENSG00000087510
ENSG00000102996	ENSG00000105968	ENSG00000074842	ENSG00000087586
ENSG00000103319	ENSG00000106236	ENSG00000076716	ENSG00000088035
ENSG00000103381	ENSG00000106571	ENSG00000076924	ENSG00000088179
ENSG00000103489	ENSG00000107338	ENSG00000077312	ENSG00000089163
ENSG00000103942	ENSG00000108813	ENSG00000077348	ENSG00000095203
ENSG00000104408	ENSG00000109272	ENSG00000078053	ENSG00000095587
ENSG00000104549	ENSG00000109881	ENSG00000079337	ENSG00000099337
ENSG00000104695	ENSG00000110400	ENSG00000079459	ENSG00000099381
ENSG00000105185	ENSG00000110852	ENSG00000079739	ENSG00000100023
ENSG00000105339	ENSG00000112773	ENSG00000080608	ENSG00000100234
ENSG00000105612	ENSG00000112984	ENSG00000081181	ENSG00000100344
ENSG00000105835	ENSG00000113248	ENSG00000084092	ENSG00000100413
ENSG00000106366	ENSG00000113361	ENSG00000084754	ENSG00000100583
ENSG00000106415	ENSG00000113657	ENSG00000085377	ENSG00000101144
ENSG00000106546	ENSG00000114315	ENSG00000085465	ENSG00000101188
ENSG00000106714	ENSG00000115350	ENSG00000086102	ENSG00000101347
ENSG00000106993	ENSG00000115461	ENSG00000087074	ENSG00000101811
ENSG00000107372	ENSG00000115738	ENSG00000089154	ENSG00000102003
ENSG00000107738	ENSG00000115844	ENSG00000090339	ENSG00000102287
ENSG00000107984	ENSG00000116016	ENSG00000090447	ENSG00000102531
ENSG00000108256	ENSG00000116254	ENSG00000090615	ENSG00000102678
ENSG00000108691	ENSG00000116260	ENSG00000090861	ENSG00000103051
ENSG00000108846	ENSG00000119718	ENSG00000091986	ENSG00000103494
ENSG00000109133	ENSG00000119737	ENSG00000092841	ENSG00000104341
ENSG00000109536	ENSG00000120256	ENSG00000095015	ENSG00000104852
ENSG00000110315	ENSG00000120327	ENSG00000095739	ENSG00000105011
ENSG00000110660	ENSG00000120738	ENSG00000096060	ENSG00000105968
ENSG00000111696	ENSG00000121039	ENSG00000097021	ENSG00000106236
ENSG00000111962	ENSG00000121297	ENSG00000099194	ENSG00000106571
ENSG00000112096	ENSG00000121653	ENSG00000099203	ENSG00000107165
ENSG00000112406	ENSG00000123080	ENSG00000099251	ENSG00000107338
ENSG00000113739	ENSG00000123416	ENSG00000099725	ENSG00000107562
ENSG00000114021	ENSG00000123610	ENSG00000099904	ENSG00000107731
ENSG00000114374	ENSG00000123689	ENSG00000099995	ENSG00000107821
ENSG00000115904	ENSG00000124216	ENSG00000099999	ENSG00000108651
ENSG00000116133	ENSG00000124575	ENSG00000100029	ENSG00000108666
ENSG00000116285	ENSG00000124610	ENSG00000100065	ENSG00000108759
ENSG00000116396	ENSG00000124635	ENSG00000100292	ENSG00000109220
ENSG00000116741	ENSG00000125122	ENSG00000100304	ENSG00000109472
ENSG00000117479	ENSG00000125398	ENSG00000100316	ENSG00000109685
ENSG00000117480	ENSG00000126368	ENSG00000100324	ENSG00000109705
ENSG00000118523	ENSG00000126803	ENSG00000100505	ENSG00000109881
ENSG00000119138	ENSG00000129235	ENSG00000100647	ENSG00000110002
ENSG00000119328	ENSG00000130303	ENSG00000100906	ENSG00000110031
ENSG00000119899	ENSG00000130707	ENSG00000100994	ENSG00000110169
ENSG00000119938	ENSG00000131019	ENSG00000101199	ENSG00000110400
ENSG00000120129	ENSG00000132017	ENSG00000101210	ENSG00000110852
ENSG00000120137	ENSG00000132434	ENSG00000101294	ENSG00000111727
ENSG00000120306	ENSG00000133048	ENSG00000101412	ENSG00000112167
ENSG00000120696	ENSG00000133055	ENSG00000101680	ENSG00000112852
ENSG00000120742	ENSG00000133119	ENSG00000101751	ENSG00000112984
ENSG00000120832	ENSG00000133321	ENSG00000102007	ENSG00000113070
ENSG00000121879	ENSG00000134013	ENSG00000102125	ENSG00000113248
ENSG00000124249	ENSG00000134321	ENSG00000102178	ENSG00000113361
ENSG00000125148	ENSG00000134504	ENSG00000102760	ENSG00000113575
ENSG00000125384	ENSG00000135074	ENSG00000102763	ENSG00000113580
ENSG00000128016	ENSG00000136514	ENSG00000102978	ENSG00000113638
ENSG00000128045	ENSG00000136859	ENSG00000102996	ENSG00000113657
ENSG00000128590	ENSG00000137100	ENSG00000103047	ENSG00000113758
ENSG00000128915	ENSG00000137463	ENSG00000103187	ENSG00000114315
ENSG00000130066	ENSG00000137642	ENSG00000103226	ENSG00000114626
ENSG00000131871	ENSG00000138061	ENSG00000103319	ENSG00000115204
ENSG00000132824	ENSG00000138080	ENSG00000103381	ENSG00000115216
ENSG00000132825	ENSG00000138135	ENSG00000103489	ENSG00000115461
ENSG00000132837	ENSG00000138160	ENSG00000103942	ENSG00000115514
ENSG00000133935	ENSG00000138379	ENSG00000103966	ENSG00000115541
ENSG00000134461	ENSG00000138587	ENSG00000104221	ENSG00000115844
ENSG00000134531	ENSG00000139269	ENSG00000104549	ENSG00000116016
ENSG00000134627	ENSG00000139318	ENSG00000104689	ENSG00000116106
ENSG00000135002	ENSG00000141448	ENSG00000104756	ENSG00000116254
ENSG00000135821	ENSG00000141469	ENSG00000104897	ENSG00000116260
ENSG00000136044	ENSG00000145423	ENSG00000104980	ENSG00000116329
ENSG00000136628	ENSG00000146006	ENSG00000105085	ENSG00000116560
ENSG00000137801	ENSG00000146670	ENSG00000105127	ENSG00000116731
ENSG00000137876	ENSG00000147400	ENSG00000105185	ENSG00000117242
ENSG00000138166	ENSG00000149257	ENSG00000105248	ENSG00000117360
ENSG00000138326	ENSG00000149489	ENSG00000105339	ENSG00000117632
ENSG00000138439	ENSG00000149929	ENSG00000105373	ENSG00000117899
ENSG00000138760	ENSG00000149968	ENSG00000105397	ENSG00000118402
ENSG00000138771	ENSG00000150594	ENSG00000105576	ENSG00000118526
ENSG00000138829	ENSG00000150630	ENSG00000105612	ENSG00000119681
ENSG00000139112	ENSG00000152377	ENSG00000105618	ENSG00000119820
ENSG00000140575	ENSG00000152977	ENSG00000105640	ENSG00000120256
ENSG00000140993	ENSG00000153162	ENSG00000105700	ENSG00000120324
ENSG00000141337	ENSG00000154734	ENSG00000105726	ENSG00000120327
ENSG00000141682	ENSG00000155011	ENSG00000105835	ENSG00000120738
ENSG00000142871	ENSG00000155897	ENSG00000105939	ENSG00000121039
ENSG00000143590	ENSG00000155962	ENSG00000105953	ENSG00000121653
ENSG00000144635	ENSG00000156103	ENSG00000106299	ENSG00000121892
ENSG00000144649	ENSG00000156427	ENSG00000106366	ENSG00000122483
ENSG00000144668	ENSG00000157240	ENSG00000106415	ENSG00000122484
ENSG00000146858	ENSG00000157613	ENSG00000106560	ENSG00000123080
ENSG00000147027	ENSG00000157617	ENSG00000106610	ENSG00000123570
ENSG00000147155	ENSG00000158406	ENSG00000106993	ENSG00000123643
ENSG00000147162	ENSG00000159182	ENSG00000107140	ENSG00000123689
ENSG00000147202	ENSG00000159184	ENSG00000107175	ENSG00000123700
ENSG00000147592	ENSG00000160298	ENSG00000107281	ENSG00000123933
ENSG00000147872	ENSG00000161544	ENSG00000107372	ENSG00000124098
ENSG00000148677	ENSG00000161981	ENSG00000107738	ENSG00000124107
ENSG00000148926	ENSG00000162490	ENSG00000107833	ENSG00000124177
ENSG00000149218	ENSG00000162494	ENSG00000107984	ENSG00000124479
ENSG00000149243	ENSG00000162545	ENSG00000108091	ENSG00000124610
ENSG00000149485	ENSG00000162636	ENSG00000108370	ENSG00000125384
ENSG00000149596	ENSG00000162645	ENSG00000108433	ENSG00000125398
ENSG00000149798	ENSG00000162654	ENSG00000108691	ENSG00000126773
ENSG00000151131	ENSG00000162745	ENSG00000108828	ENSG00000126778
ENSG00000151553	ENSG00000163132	ENSG00000108946	ENSG00000126803
ENSG00000152518	ENSG00000163394	ENSG00000109184	ENSG00000126882
ENSG00000152558	ENSG00000164761	ENSG00000109436	ENSG00000127241
ENSG00000153037	ENSG00000164841	ENSG00000109536	ENSG00000129128
ENSG00000153157	ENSG00000164877	ENSG00000109861	ENSG00000129235
ENSG00000153208	ENSG00000165125	ENSG00000110048	ENSG00000129480
ENSG00000153561	ENSG00000165424	ENSG00000110074	ENSG00000129493
ENSG00000153930	ENSG00000165495	ENSG00000110104	ENSG00000129625
ENSG00000154079	ENSG00000165886	ENSG00000110108	ENSG00000130303
ENSG00000154447	ENSG00000166033	ENSG00000110660	ENSG00000130707
ENSG00000154529	ENSG00000166341	ENSG00000111321	ENSG00000130749
ENSG00000155008	ENSG00000166851	ENSG00000111674	ENSG00000130770
ENSG00000155438	ENSG00000166963	ENSG00000111696	ENSG00000130827
ENSG00000156052	ENSG00000166997	ENSG00000111962	ENSG00000130943
ENSG00000156976	ENSG00000167306	ENSG00000112096	ENSG00000131019
ENSG00000157483	ENSG00000167315	ENSG00000112306	ENSG00000131778
ENSG00000158246	ENSG00000168298	ENSG00000112406	ENSG00000131849
ENSG00000158711	ENSG00000168496	ENSG00000112578	ENSG00000132313
ENSG00000161638	ENSG00000168528	ENSG00000112996	ENSG00000132434
ENSG00000162407	ENSG00000168542	ENSG00000113013	ENSG00000132570
ENSG00000162769	ENSG00000169085	ENSG00000113240	ENSG00000133048
ENSG00000162889	ENSG00000169247	ENSG00000113460	ENSG00000133055
ENSG00000162909	ENSG00000169258	ENSG00000113504	ENSG00000133114
ENSG00000162998	ENSG00000169604	ENSG00000113522	ENSG00000133321
ENSG00000163393	ENSG00000170396	ENSG00000113739	ENSG00000134297
ENSG00000163661	ENSG00000170439	ENSG00000113971	ENSG00000135070
ENSG00000163734	ENSG00000170775	ENSG00000114480	ENSG00000135074
ENSG00000164040	ENSG00000170961	ENSG00000114767	ENSG00000135414
ENSG00000164292	ENSG00000171345	ENSG00000114784	ENSG00000135744
ENSG00000164574	ENSG00000171346	ENSG00000115267	ENSG00000136156
ENSG00000164603	ENSG00000171388	ENSG00000115286	ENSG00000136720
ENSG00000164713	ENSG00000171621	ENSG00000115816	ENSG00000136813
ENSG00000164808	ENSG00000172201	ENSG00000116133	ENSG00000136859
ENSG00000165092	ENSG00000173269	ENSG00000116138	ENSG00000137463
ENSG00000165138	ENSG00000175063	ENSG00000116285	ENSG00000137642
ENSG00000165312	ENSG00000175215	ENSG00000116396	ENSG00000137936
ENSG00000165507	ENSG00000177283	ENSG00000116649	ENSG00000137959
ENSG00000165572	ENSG00000177363	ENSG00000116741	ENSG00000138080
ENSG00000165879	ENSG00000177606	ENSG00000116761	ENSG00000138101
ENSG00000166012	ENSG00000178033	ENSG00000116903	ENSG00000138135
ENSG00000166224	ENSG00000178343	ENSG00000117318	ENSG00000138311
ENSG00000166326	ENSG00000178726	ENSG00000117475	ENSG00000138379
ENSG00000166398	ENSG00000180573	ENSG00000117479	ENSG00000138594
ENSG00000166750	ENSG00000180596	ENSG00000117480	ENSG00000138615
ENSG00000166924	ENSG00000181218	ENSG00000117525	ENSG00000138964
ENSG00000167972	ENSG00000182173	ENSG00000117592	ENSG00000139044
ENSG00000167996	ENSG00000182376	ENSG00000117983	ENSG00000139218
ENSG00000168209	ENSG00000182580	ENSG00000118496	ENSG00000139291
ENSG00000168765	ENSG00000183160	ENSG00000118523	ENSG00000139318
ENSG00000169100	ENSG00000183479	ENSG00000118689	ENSG00000139329
ENSG00000169252	ENSG00000183496	ENSG00000118873	ENSG00000139899
ENSG00000169271	ENSG00000183508	ENSG00000118971	ENSG00000140365
ENSG00000169429	ENSG00000183598	ENSG00000119138	ENSG00000140396
ENSG00000169504	ENSG00000183655	ENSG00000119285	ENSG00000140450
ENSG00000169621	ENSG00000183876	ENSG00000119396	ENSG00000141098
ENSG00000169715	ENSG00000184232	ENSG00000119523	ENSG00000141429
ENSG00000169908	ENSG00000184260	ENSG00000119537	ENSG00000141469
ENSG00000170088	ENSG00000184270	ENSG00000119689	ENSG00000141642
ENSG00000170222	ENSG00000184357	ENSG00000119899	ENSG00000142655
ENSG00000170276	ENSG00000184371	ENSG00000119922	ENSG00000142687
ENSG00000170323	ENSG00000184557	ENSG00000119929	ENSG00000143110
ENSG00000170477	ENSG00000184678	ENSG00000119965	ENSG00000143315
ENSG00000170837	ENSG00000185130	ENSG00000120051	ENSG00000143631
ENSG00000171408	ENSG00000185269	ENSG00000120129	ENSG00000143933
ENSG00000171658	ENSG00000185652	ENSG00000120306	ENSG00000143995
ENSG00000172260	ENSG00000186767	ENSG00000120832	ENSG00000144848
ENSG00000172890	ENSG00000186832	ENSG00000120942	ENSG00000145022
ENSG00000173621	ENSG00000186847	ENSG00000120963	ENSG00000145284
ENSG00000174013	ENSG00000187325	ENSG00000121068	ENSG00000145354
ENSG00000174640	ENSG00000187475	ENSG00000124171	ENSG00000145358
ENSG00000174804	ENSG00000187608	ENSG00000124224	ENSG00000145423
ENSG00000175745	ENSG00000187634	ENSG00000124249	ENSG00000145555
ENSG00000175938	ENSG00000187837	ENSG00000124383	ENSG00000145916
ENSG00000175946	ENSG00000187955	ENSG00000124575	ENSG00000146006
ENSG00000176678	ENSG00000188342	ENSG00000124588	ENSG00000146411
ENSG00000176692	ENSG00000188483	ENSG00000125148	ENSG00000147117
ENSG00000177406	ENSG00000188486	ENSG00000125352	ENSG00000147274
ENSG00000178338	ENSG00000188710	ENSG00000125520	ENSG00000147400
ENSG00000178397	ENSG00000188807	ENSG00000125691	ENSG00000148057
ENSG00000178695	ENSG00000189143	ENSG00000125901	ENSG00000148120
ENSG00000179094	ENSG00000196747	ENSG00000126458	ENSG00000148450
ENSG00000179431	ENSG00000196787	ENSG00000126947	ENSG00000148688
ENSG00000179766	ENSG00000196890	ENSG00000127328	ENSG00000148730
ENSG00000179862	ENSG00000196923	ENSG00000127528	ENSG00000148943
ENSG00000180611	ENSG00000197046	ENSG00000127554	ENSG00000149257
ENSG00000180758	ENSG00000197061	ENSG00000127666	ENSG00000149489
ENSG00000181274	ENSG00000197153	ENSG00000127957	ENSG00000149499
ENSG00000181450	ENSG00000197238	ENSG00000128016	ENSG00000149633
ENSG00000182118	ENSG00000197296	ENSG00000128045	ENSG00000149679
ENSG00000182632	ENSG00000197409	ENSG00000128283	ENSG00000149968
ENSG00000183087	ENSG00000197576	ENSG00000128563	ENSG00000150594
ENSG00000183379	ENSG00000197594	ENSG00000128590	ENSG00000152049
ENSG00000184226	ENSG00000197837	ENSG00000129911	ENSG00000152223
ENSG00000184785	ENSG00000198743	ENSG00000130066	ENSG00000152253
ENSG00000185112	ENSG00000198830	ENSG00000130559	ENSG00000152377
ENSG00000185338	ENSG00000198873	ENSG00000130711	ENSG00000152433
ENSG00000185352	ENSG00000202515	ENSG00000130962	ENSG00000152661
ENSG00000185658	ENSG00000203727	ENSG00000131013	ENSG00000152977
ENSG00000185818	ENSG00000204227	ENSG00000131188	ENSG00000153162
ENSG00000185950	ENSG00000204388	ENSG00000131408	ENSG00000153363
ENSG00000186432	ENSG00000204389	ENSG00000131797	ENSG00000153714
ENSG00000187079	ENSG00000204568	ENSG00000131871	ENSG00000154096
ENSG00000187193	ENSG00000204950	ENSG00000132612	ENSG00000154654
ENSG00000187650	ENSG00000205208	ENSG00000132680	ENSG00000155011
ENSG00000188215	ENSG00000207357	ENSG00000132823	ENSG00000155115
ENSG00000188735	ENSG00000213928	ENSG00000132825	ENSG00000155962
ENSG00000189060	ENSG00000215190	ENSG00000133243	ENSG00000156076
ENSG00000189223	ENSG00000216490	ENSG00000133398	ENSG00000156103
ENSG00000196110	ENSG00000218358	ENSG00000133639	ENSG00000156140
ENSG00000196136	ENSG00000224597	ENSG00000133773	ENSG00000156427
ENSG00000196368	ENSG00000225177	ENSG00000133935	ENSG00000156486
ENSG00000196371	ENSG00000225206	ENSG00000134070	ENSG00000156795
ENSG00000198142	ENSG00000226137	ENSG00000134321	ENSG00000157240
ENSG00000198205	ENSG00000229867	ENSG00000134461	ENSG00000157350
ENSG00000198455	ENSG00000230359	ENSG00000134627	ENSG00000157613
ENSG00000198886	ENSG00000230417	ENSG00000134871	ENSG00000157617
ENSG00000203288	ENSG00000230630	ENSG00000135211	ENSG00000158164
ENSG00000203875	ENSG00000231298	ENSG00000135372	ENSG00000158859
ENSG00000205269	ENSG00000232977	ENSG00000135632	ENSG00000158987
ENSG00000205339	ENSG00000233369	ENSG00000135821	ENSG00000159184
ENSG00000205364	ENSG00000233421	ENSG00000135924	ENSG00000159216
ENSG00000205808	ENSG00000233822	ENSG00000136444	ENSG00000159263
ENSG00000210825	ENSG00000235106	ENSG00000136603	ENSG00000159307
ENSG00000212907	ENSG00000235180	ENSG00000136628	ENSG00000159445
ENSG00000213949	ENSG00000235387	ENSG00000136699	ENSG00000160172
ENSG00000213963	ENSG00000236824	ENSG00000136709	ENSG00000160298
ENSG00000215244	ENSG00000236963	ENSG00000136770	ENSG00000161381
ENSG00000215271	ENSG00000238005	ENSG00000136828	ENSG00000161544
ENSG00000215417	ENSG00000239306	ENSG00000136938	ENSG00000161714
ENSG00000215712	ENSG00000244026	ENSG00000136999	ENSG00000161912
ENSG00000221869	ENSG00000244040	ENSG00000137154	ENSG00000162408
ENSG00000221944	ENSG00000248008	ENSG00000137273	ENSG00000162490
ENSG00000223396	ENSG00000248596	ENSG00000137876	ENSG00000162494
ENSG00000224032	ENSG00000248690	ENSG00000137955	ENSG00000162545
ENSG00000224259	ENSG00000249379	ENSG00000138069	ENSG00000162618
ENSG00000229358	ENSG00000249992	ENSG00000138166	ENSG00000162645
ENSG00000230565	ENSG00000253161	ENSG00000138326	ENSG00000162745
ENSG00000231312	ENSG00000253557	ENSG00000138433	ENSG00000162757
ENSG00000231365	ENSG00000253661	ENSG00000138439	ENSG00000162913
ENSG00000231574	ENSG00000253819	ENSG00000138709	ENSG00000163083
ENSG00000231991	ENSG00000256235	ENSG00000138771	ENSG00000163132
ENSG00000233006	ENSG00000257167	ENSG00000138834	ENSG00000163364
ENSG00000233117	ENSG00000259207	ENSG00000139112	ENSG00000163394
ENSG00000233184	ENSG00000259319	ENSG00000139269	ENSG00000163430
ENSG00000233429	ENSG00000259583	ENSG00000139636	ENSG00000163565
ENSG00000233608	ENSG00000264301	ENSG00000139832	ENSG00000164066
ENSG00000233937	ENSG00000265485	ENSG00000140297	ENSG00000164332
ENSG00000235162	ENSG00000266554	ENSG00000140406	ENSG00000164687
ENSG00000235194	ENSG00000268089	ENSG00000140511	ENSG00000164692
ENSG00000235448	ENSG00000268388	ENSG00000140575	ENSG00000164743
ENSG00000235501	ENSG00000268516	ENSG00000140740	ENSG00000164761
ENSG00000236714	ENSG00000268941	ENSG00000140988	ENSG00000164841
ENSG00000236882	ENSG00000269720	ENSG00000141337	ENSG00000164877
ENSG00000237296	ENSG00000270276	ENSG00000141385	ENSG00000165125
ENSG00000237927	ENSG00000270882	ENSG00000141570	ENSG00000165169
ENSG00000239911	ENSG00000271880	ENSG00000141646	ENSG00000165238
ENSG00000240038	ENSG00000272514	ENSG00000141664	ENSG00000165424
ENSG00000241014	ENSG00000273542	ENSG00000141682	ENSG00000165476
ENSG00000241749	ENSG00000273703	ENSG00000141959	ENSG00000165495
ENSG00000242259	ENSG00000273802	ENSG00000141965	ENSG00000165650
ENSG00000243749	ENSG00000273983	ENSG00000142207	ENSG00000165733
ENSG00000244558	ENSG00000274070	ENSG00000142208	ENSG00000165985
ENSG00000245317	ENSG00000274267	ENSG00000142279	ENSG00000166033
ENSG00000245556	ENSG00000274290	ENSG00000142444	ENSG00000166147
ENSG00000246228	ENSG00000274618	ENSG00000142544	ENSG00000166173
ENSG00000246430	ENSG00000274641	ENSG00000142684	ENSG00000166275
ENSG00000247516	ENSG00000274750	ENSG00000142871	ENSG00000166341
ENSG00000247828	ENSG00000274997	ENSG00000143178	ENSG00000166963
ENSG00000250303	ENSG00000275126	ENSG00000143420	ENSG00000166997
ENSG00000250786	ENSG00000275221	ENSG00000143590	ENSG00000167306
ENSG00000253716	ENSG00000275379	ENSG00000143742	ENSG00000167535
ENSG00000253877	ENSG00000275713	ENSG00000143751	ENSG00000168282
ENSG00000254635	ENSG00000275714	ENSG00000143878	ENSG00000168367
ENSG00000255112	ENSG00000276180	ENSG00000143891	ENSG00000168496
ENSG00000256268	ENSG00000276368	ENSG00000144476	ENSG00000168528
ENSG00000256525	ENSG00000276410	ENSG00000144635	ENSG00000168542
ENSG00000256576	ENSG00000276903	ENSG00000144649	ENSG00000168806
ENSG00000257642	ENSG00000276966	ENSG00000144867	ENSG00000168887
ENSG00000258086	ENSG00000277075	ENSG00000145386	ENSG00000168916
ENSG00000258545	ENSG00000277157	ENSG00000145692	ENSG00000169085
ENSG00000259330	ENSG00000277224	ENSG00000146232	ENSG00000169139
ENSG00000259363	ENSG00000277443	ENSG00000146247	ENSG00000169247
ENSG00000260549	ENSG00000277775	ENSG00000146670	ENSG00000169258
ENSG00000260944	ENSG00000278272	ENSG00000147027	ENSG00000169359
ENSG00000262185	ENSG00000278463	ENSG00000147155	ENSG00000169515
ENSG00000265491	ENSG00000278588	ENSG00000147162	ENSG00000169604
ENSG00000266017	ENSG00000278637	ENSG00000147202	ENSG00000170315
ENSG00000267221	ENSG00000278677	ENSG00000147224	ENSG00000170323
ENSG00000267534	ENSG00000278705	ENSG00000147677	ENSG00000170396
ENSG00000267882	ENSG00000278828	ENSG00000147872	ENSG00000170439
ENSG00000269893	ENSG00000281000	ENSG00000147894	ENSG00000170775
ENSG00000270362	ENSG00000286190	ENSG00000147905	ENSG00000170915
ENSG00000271270	NM_001130072	ENSG00000148303	ENSG00000170961
ENSG00000273356	NM_001136004	ENSG00000148606	ENSG00000171109
ENSG00000276141	NM_001145784	ENSG00000148677	ENSG00000171345
ENSG00000276386	NM_001146227	ENSG00000148719	ENSG00000171346
ENSG00000277586	NM_001199039	ENSG00000148926	ENSG00000171388
ENSG00000278129	NM_001362435	ENSG00000149218	ENSG00000171522
ENSG00000278970	NM_001366346	ENSG00000149243	ENSG00000171574
ENSG00000283440	NM_001371238	ENSG00000149485	ENSG00000171791
ENSG00000284284	NM_002629	ENSG00000149596	ENSG00000172172
ENSG00000285793	NM_015241	ENSG00000149639	ENSG00000172201
NM_001287749	NM_021599	ENSG00000149798	ENSG00000172748
NM_001320751	NM_031300	ENSG00000149806	ENSG00000173080
NM_001352910	NM_080911	ENSG00000150403	ENSG00000173110
NM_001370077	NM_198392	ENSG00000150764	ENSG00000173141
NM_001370249	NM_199168	ENSG00000150787	ENSG00000173269
NM_003483	NM_213566	ENSG00000150907	ENSG00000173295
NM_004089	NR_024374	ENSG00000150991	ENSG00000173530
NM_004265	NR_026981	ENSG00000151014	ENSG00000173960
NM_004753	NR_036444	ENSG00000151131	ENSG00000174236
NM_005842	NR_038859	ENSG00000151208	ENSG00000174437
NM_006022	NR_046473	ENSG00000151553	ENSG00000174483
NM_006486	NR_073010	ENSG00000151849	ENSG00000174599
NM_006835	NR_073156	ENSG00000152117	ENSG00000174684
NM_013995	NR_073447	ENSG00000152382	ENSG00000174807
NM_024060	NR_104643	ENSG00000152518	ENSG00000175215
NM_032752	NR_110626	ENSG00000152795	ENSG00000175283
NM_133503	NR_121655	ENSG00000153208	ENSG00000175322
NM_145764	NR_132374	ENSG00000153574	ENSG00000176022
NM_175913	NR_138463	ENSG00000153823	ENSG00000176055
NM_203472	NR_146144	ENSG00000153930	ENSG00000176102
NM_207342	NR_146320	ENSG00000154144	ENSG00000176407
NR_015384	NR_146771	ENSG00000154429	ENSG00000176422
NR_027512	NR_149150	ENSG00000154447	ENSG00000176887
NR_028302	NR_158569	ENSG00000154529	ENSG00000176894
NR_029193	NR_160937	ENSG00000154803	ENSG00000177133
NR_039981	NR_161235	ENSG00000155252	ENSG00000177283
NR_132999	NR_164122	ENSG00000155438	ENSG00000177363
NR_147695	XM_005253015	ENSG00000155463	ENSG00000177406
NR_156431	XM_005265743	ENSG00000155858	ENSG00000177410
NR_160651	XM_006717030	ENSG00000156150	ENSG00000177606
NR_160736	XM_006718390	ENSG00000156381	ENSG00000177614
NR_160746	XM_011516337	ENSG00000156508	ENSG00000177946
NR_160747	XM_011521561	ENSG00000156976	ENSG00000178033
NR_160935	XM_011526142	ENSG00000157227	ENSG00000178184
NR_161183	XM_011540700	ENSG00000157483	ENSG00000178343
NR_161255	XM_011540727	ENSG00000157514	ENSG00000178537
XM_005247575	XM_017001251	ENSG00000157680	ENSG00000178573
XM_005247694	XM_017002754	ENSG00000157778	ENSG00000178695
XM_005266421	XM_017003065	ENSG00000158122	ENSG00000178726
XM_005268325	XM_017005076	ENSG00000158195	ENSG00000179071
XM_006710946	XM_017007985	ENSG00000158246	ENSG00000179331
XM_006714821	XM_017008588	ENSG00000158615	ENSG00000179532
XM_006717914	XM_017011380	ENSG00000158863	ENSG00000179841
XM_011509258	XM_017012453	ENSG00000158864	ENSG00000180340
XM_011512848	XM_017012455	ENSG00000159069	ENSG00000180447
XM_011514593	XM_017012984	ENSG00000159556	ENSG00000180616
XM_011516792	XM_017017411	ENSG00000159904	ENSG00000180660
XM_011526044	XM_017023084	ENSG00000160233	ENSG00000180730
XM_011529254	XM_017023097	ENSG00000160447	ENSG00000180901
XM_011537609	XM_017023225	ENSG00000161011	ENSG00000180979
XM_011543709	XM_017023243	ENSG00000161542	ENSG00000181449
XM_011544554	XM_017026538	ENSG00000161638	ENSG00000182253
XM_017005563	XM_017028198	ENSG00000161914	ENSG00000182318
XM_017008408	XM_017028199	ENSG00000162300	ENSG00000182376
XM_017009239	XM_017028786	ENSG00000162407	ENSG00000182397
XM_017009242	XM_024446932	ENSG00000162496	ENSG00000182446
XM_017009991	XM_024447968	ENSG00000162817	ENSG00000182481
XM_017011936	XM_024448149	ENSG00000162889	ENSG00000182580
XM_017012456	XR_001737631	ENSG00000162909	ENSG00000182636
XM_017013200	XR_001739003	ENSG00000162998	ENSG00000182768
XM_017013884	XR_001740491	ENSG00000163347	ENSG00000182791
XM_017016070	XR_001740625	ENSG00000163393	ENSG00000183160
XM_017018259	XR_001740893	ENSG00000163602	ENSG00000183250
XM_017018523	XR_001741926	ENSG00000163661	ENSG00000183260
XM_017018526	XR_001742489	ENSG00000163734	ENSG00000183479
XM_017018988	XR_001742548	ENSG00000163811	ENSG00000183508
XM_017019454	XR_001742894	ENSG00000163877	ENSG00000183513
XM_017022206	XR_001746387	ENSG00000163884	ENSG00000183648
XM_017024808	XR_001747635	ENSG00000164117	ENSG00000183779
XM_017028003	XR_001748457	ENSG00000164182	ENSG00000183876
XM_017028290	XR_001749348	ENSG00000164284	ENSG00000183935
XM_017028445	XR_001750825	ENSG00000164296	ENSG00000184232
XM_017029895	XR_001750826	ENSG00000164379	ENSG00000184371
XM_024446532	XR_001752363	ENSG00000164402	ENSG00000184378
XM_024446837	XR_001752394	ENSG00000164615	ENSG00000184564
XM_024451891	XR_001752821	ENSG00000164683	ENSG00000184584
XM_024452027	XR_001752906	ENSG00000164713	ENSG00000184992
XM_024454179	XR_001755063	ENSG00000164778	ENSG00000184995
XR_001738126	XR_923259	ENSG00000164796	ENSG00000185010
XR_001738150	XR_929855	ENSG00000164808	ENSG00000185085
XR_001738632	XR_930393	ENSG00000165092	ENSG00000185189
XR_001738734	XR_930788	ENSG00000165244	ENSG00000185269
XR_001739683	XR_932423	ENSG00000165312	ENSG00000185340
XR_001740978	XR_934202	ENSG00000165507	ENSG00000185515
XR_001740981	XR_935595	ENSG00000165512	ENSG00000186198
XR_001741442	XR_938521	ENSG00000165568	ENSG00000186832
XR_001742454	XR_947756	ENSG00000165644	ENSG00000186834
XR_001745684	XR_950269	ENSG00000165655	ENSG00000186854
XR_001745919		ENSG00000166012	ENSG00000187189
XR_001746051		ENSG00000166016	ENSG00000187325
XR_001746759		ENSG00000166166	ENSG00000187475
XR_001748143		ENSG00000166233	ENSG00000187634
XR_001748385		ENSG00000166398	ENSG00000187955
XR_001748393		ENSG00000166483	ENSG00000188312
XR_001748472		ENSG00000166582	ENSG00000188315
XR_001751368		ENSG00000166750	ENSG00000188342
XR_001752091		ENSG00000166889	ENSG00000188483
XR_002956471		ENSG00000167393	ENSG00000188486
XR_002956795		ENSG00000167513	ENSG00000188613
XR_002957945		ENSG00000167536	ENSG00000188641
XR_002958591		ENSG00000167658	ENSG00000188690
XR_002959367		ENSG00000167721	ENSG00000188710
XR_002959450		ENSG00000167747	ENSG00000188807
XR_243043		ENSG00000167778	ENSG00000188993
XR_430640		ENSG00000167962	ENSG00000189050
XR_924588		ENSG00000167972	ENSG00000189143
XR_925212		ENSG00000167996	ENSG00000189241
XR_928606		ENSG00000168209	ENSG00000189403
XR_929080		ENSG00000168286	ENSG00000196154
XR_929580		ENSG00000168298	ENSG00000196642
XR_929720		ENSG00000168397	ENSG00000196659
XR_930598		ENSG00000168495	ENSG00000196922
XR_931726		ENSG00000168556	ENSG00000197019
XR_931838		ENSG00000168569	ENSG00000197046
XR_936848		ENSG00000168765	ENSG00000197153
XR_940700		ENSG00000169047	ENSG00000197296
XR_941565		ENSG00000169245	ENSG00000197362
XR_950537		ENSG00000169252	ENSG00000197406
		ENSG00000169271	ENSG00000197483
		ENSG00000169410	ENSG00000197530
		ENSG00000169429	ENSG00000197557
		ENSG00000169564	ENSG00000197588
		ENSG00000169715	ENSG00000197594
		ENSG00000169908	ENSG00000197629
		ENSG00000169926	ENSG00000197670
		ENSG00000170017	ENSG00000197837
		ENSG00000170222	ENSG00000197903
		ENSG00000170260	ENSG00000197919
		ENSG00000170275	ENSG00000198060
		ENSG00000170276	ENSG00000198711
		ENSG00000170485	ENSG00000198743
		ENSG00000170604	ENSG00000198796
		ENSG00000170684	ENSG00000198840
		ENSG00000170779	ENSG00000198873
		ENSG00000171223	ENSG00000198890
		ENSG00000171408	ENSG00000198938
		ENSG00000171425	ENSG00000199961
		ENSG00000171490	ENSG00000200259
		ENSG00000171658	ENSG00000200879
		ENSG00000172260	ENSG00000201998
		ENSG00000172336	ENSG00000202252
		ENSG00000172340	ENSG00000202515
		ENSG00000172354	ENSG00000203668
		ENSG00000172432	ENSG00000203727
		ENSG00000172901	ENSG00000203730
		ENSG00000173545	ENSG00000203778
		ENSG00000173546	ENSG00000204070
		ENSG00000173575	ENSG00000204262
		ENSG00000173702	ENSG00000204291
		ENSG00000173812	ENSG00000204388
		ENSG00000173889	ENSG00000204389
		ENSG00000174013	ENSG00000204947
		ENSG00000174444	ENSG00000204950
		ENSG00000174529	ENSG00000205476
		ENSG00000174640	ENSG00000205683
		ENSG00000175061	ENSG00000205795
		ENSG00000175063	ENSG00000205978
		ENSG00000175895	ENSG00000206530
		ENSG00000175946	ENSG00000207005
		ENSG00000176058	ENSG00000207357
		ENSG00000176171	ENSG00000207507
		ENSG00000176624	ENSG00000207609
		ENSG00000176678	ENSG00000209042
		ENSG00000176692	ENSG00000209480
		ENSG00000177051	ENSG00000209482
		ENSG00000177427	ENSG00000212916
		ENSG00000177602	ENSG00000212978
		ENSG00000177721	ENSG00000213057
		ENSG00000178105	ENSG00000213064
		ENSG00000178338	ENSG00000213145
		ENSG00000178718	ENSG00000213190
		ENSG00000178773	ENSG00000213462
		ENSG00000178860	ENSG00000213463
		ENSG00000179094	ENSG00000213693
		ENSG00000179115	ENSG00000213742
		ENSG00000179119	ENSG00000214106
		ENSG00000179431	ENSG00000214140
		ENSG00000179562	ENSG00000214223
		ENSG00000179766	ENSG00000214756
		ENSG00000179862	ENSG00000214827
		ENSG00000179886	ENSG00000214944
		ENSG00000180611	ENSG00000215068
		ENSG00000180747	ENSG00000215190
		ENSG00000181218	ENSG00000215374
		ENSG00000181274	ENSG00000215788
		ENSG00000181450	ENSG00000216490
		ENSG00000181788	ENSG00000219481
		ENSG00000182154	ENSG00000221819
		ENSG00000182197	ENSG00000221843
		ENSG00000182324	ENSG00000221990
		ENSG00000182575	ENSG00000222365
		ENSG00000182827	ENSG00000223496
		ENSG00000182870	ENSG00000223749
		ENSG00000183087	ENSG00000223768
		ENSG00000183379	ENSG00000224057
		ENSG00000183421	ENSG00000224165
		ENSG00000183604	ENSG00000224184
		ENSG00000183605	ENSG00000224577
		ENSG00000183617	ENSG00000224888
		ENSG00000183751	ENSG00000224914
		ENSG00000184258	ENSG00000225138
		ENSG00000184857	ENSG00000225177
		ENSG00000184897	ENSG00000225206
		ENSG00000184898	ENSG00000225210
		ENSG00000185112	ENSG00000225361
		ENSG00000185164	ENSG00000225602
		ENSG00000185236	ENSG00000226053
		ENSG00000185262	ENSG00000226137
		ENSG00000185338	ENSG00000226200
		ENSG00000185352	ENSG00000226819
		ENSG00000185359	ENSG00000226856
		ENSG00000185386	ENSG00000226913
		ENSG00000185485	ENSG00000227145
		ENSG00000185721	ENSG00000227354
		ENSG00000185730	ENSG00000227825
		ENSG00000185818	ENSG00000227908
		ENSG00000185838	ENSG00000228223
		ENSG00000185950	ENSG00000228451
		ENSG00000186056	ENSG00000228526
		ENSG00000186130	ENSG00000228701
		ENSG00000186184	ENSG00000229267
		ENSG00000186187	ENSG00000229544
		ENSG00000186432	ENSG00000229867
		ENSG00000186603	ENSG00000229931
		ENSG00000187193	ENSG00000230359
		ENSG00000187650	ENSG00000230426
		ENSG00000187736	ENSG00000230445
		ENSG00000187837	ENSG00000230630
		ENSG00000187840	ENSG00000230658
		ENSG00000188185	ENSG00000230797
		ENSG00000188215	ENSG00000231298
		ENSG00000188735	ENSG00000231652
		ENSG00000188859	ENSG00000231784
		ENSG00000188986	ENSG00000232759
		ENSG00000188997	ENSG00000232977
		ENSG00000189060	ENSG00000232995
		ENSG00000189114	ENSG00000233369
		ENSG00000189223	ENSG00000233393
		ENSG00000189227	ENSG00000233421
		ENSG00000196110	ENSG00000234420
		ENSG00000196136	ENSG00000234456
		ENSG00000196196	ENSG00000234817
		ENSG00000196352	ENSG00000235106
		ENSG00000196371	ENSG00000235180
		ENSG00000196449	ENSG00000235374
		ENSG00000196456	ENSG00000235387
		ENSG00000196544	ENSG00000235865
		ENSG00000196696	ENSG00000236094
		ENSG00000196867	ENSG00000236548
		ENSG00000197157	ENSG00000236824
		ENSG00000197355	ENSG00000236963
		ENSG00000197417	ENSG00000237984
		ENSG00000197894	ENSG00000238005
		ENSG00000197943	ENSG00000238578
		ENSG00000197958	ENSG00000238942
		ENSG00000198142	ENSG00000239306
		ENSG00000198171	ENSG00000240875
		ENSG00000198205	ENSG00000241015
		ENSG00000198355	ENSG00000241213
		ENSG00000198373	ENSG00000241544
		ENSG00000198455	ENSG00000242732
		ENSG00000198695	ENSG00000242852
		ENSG00000198712	ENSG00000243317
		ENSG00000198727	ENSG00000243667
		ENSG00000198755	ENSG00000243819
		ENSG00000198786	ENSG00000243927
		ENSG00000198805	ENSG00000244026
		ENSG00000198886	ENSG00000244040
		ENSG00000199053	ENSG00000244306
		ENSG00000199744	ENSG00000244754
		ENSG00000200084	ENSG00000244945
		ENSG00000203288	ENSG00000245275
		ENSG00000203761	ENSG00000245498
		ENSG00000203875	ENSG00000245680
		ENSG00000204086	ENSG00000246067
		ENSG00000204160	ENSG00000246100
		ENSG00000204316	ENSG00000246273
		ENSG00000204628	ENSG00000247271
		ENSG00000205138	ENSG00000247735
		ENSG00000205339	ENSG00000247796
		ENSG00000205362	ENSG00000247809
		ENSG00000205364	ENSG00000248008
		ENSG00000205544	ENSG00000248596
		ENSG00000205670	ENSG00000248690
		ENSG00000205763	ENSG00000248866
		ENSG00000206075	ENSG00000248925
		ENSG00000206149	ENSG00000249035
		ENSG00000206195	ENSG00000249379
		ENSG00000206503	ENSG00000249641
		ENSG00000210825	ENSG00000249992
		ENSG00000212907	ENSG00000250802
		ENSG00000213406	ENSG00000250846
		ENSG00000213563	ENSG00000251018
		ENSG00000213780	ENSG00000253161
		ENSG00000214706	ENSG00000253540
		ENSG00000214765	ENSG00000253557
		ENSG00000214826	ENSG00000253661
		ENSG00000215039	ENSG00000253669
		ENSG00000215244	ENSG00000253741
		ENSG00000215483	ENSG00000253819
		ENSG00000215559	ENSG00000254300
		ENSG00000215612	ENSG00000254389
		ENSG00000218891	ENSG00000254635
		ENSG00000219451	ENSG00000254685
		ENSG00000220749	ENSG00000254726
		ENSG00000221829	ENSG00000255302
		ENSG00000221869	ENSG00000255690
		ENSG00000221978	ENSG00000255874
		ENSG00000223573	ENSG00000256235
		ENSG00000224032	ENSG00000257167
		ENSG00000224470	ENSG00000257337
		ENSG00000224712	ENSG00000258701
		ENSG00000225578	ENSG00000258839
		ENSG00000225880	ENSG00000258947
		ENSG00000226121	ENSG00000259207
		ENSG00000226380	ENSG00000259319
		ENSG00000226419	ENSG00000259498
		ENSG00000226887	ENSG00000259583
		ENSG00000227372	ENSG00000259895
		ENSG00000227676	ENSG00000260032
		ENSG00000228300	ENSG00000260063
		ENSG00000228314	ENSG00000260193
		ENSG00000228409	ENSG00000260339
		ENSG00000228782	ENSG00000260565
		ENSG00000229358	ENSG00000260778
		ENSG00000230262	ENSG00000260804
		ENSG00000231233	ENSG00000260910
		ENSG00000231312	ENSG00000261188
		ENSG00000231500	ENSG00000263753
		ENSG00000231574	ENSG00000263874
		ENSG00000231991	ENSG00000264301
		ENSG00000233006	ENSG00000264364
		ENSG00000233117	ENSG00000264920
		ENSG00000233429	ENSG00000264940
		ENSG00000233593	ENSG00000265185
		ENSG00000233608	ENSG00000265241
		ENSG00000233927	ENSG00000265485
		ENSG00000233937	ENSG00000265688
		ENSG00000234498	ENSG00000266554
		ENSG00000234585	ENSG00000267296
		ENSG00000235162	ENSG00000267365
		ENSG00000235173	ENSG00000267493
		ENSG00000235194	ENSG00000268089
		ENSG00000235448	ENSG00000268129
		ENSG00000235501	ENSG00000268388
		ENSG00000235823	ENSG00000268516
		ENSG00000236552	ENSG00000268941
		ENSG00000236714	ENSG00000269343
		ENSG00000237296	ENSG00000269720
		ENSG00000237424	ENSG00000269896
		ENSG00000237927	ENSG00000270959
		ENSG00000238243	ENSG00000271122
		ENSG00000239195	ENSG00000271254
		ENSG00000239857	ENSG00000271614
		ENSG00000239911	ENSG00000271880
		ENSG00000241549	ENSG00000272325
		ENSG00000241749	ENSG00000272514
		ENSG00000241945	ENSG00000272674
		ENSG00000242086	ENSG00000273703
		ENSG00000242114	ENSG00000273783
		ENSG00000243335	ENSG00000273802
		ENSG00000243716	ENSG00000274026
		ENSG00000244558	ENSG00000274070
		ENSG00000245317	ENSG00000274290
		ENSG00000245571	ENSG00000274618
		ENSG00000246228	ENSG00000274997
		ENSG00000246430	ENSG00000275538
		ENSG00000246582	ENSG00000275713
		ENSG00000247516	ENSG00000275714
		ENSG00000247596	ENSG00000275793
		ENSG00000248049	ENSG00000276027
		ENSG00000248265	ENSG00000276368
		ENSG00000248569	ENSG00000276410
		ENSG00000249736	ENSG00000276600
		ENSG00000249859	ENSG00000277072
		ENSG00000250033	ENSG00000277443
		ENSG00000250303	ENSG00000277449
		ENSG00000251474	ENSG00000278224
		ENSG00000253716	ENSG00000278463
		ENSG00000254622	ENSG00000278500
		ENSG00000254681	ENSG00000278588
		ENSG00000254772	ENSG00000278637
		ENSG00000255043	ENSG00000278677
		ENSG00000255112	ENSG00000278709
		ENSG00000255823	ENSG00000278815
		ENSG00000256525	ENSG00000279369
		ENSG00000256576	ENSG00000280424
		ENSG00000257219	ENSG00000281000
		ENSG00000257642	ENSG00000283160
		ENSG00000257671	ENSG00000284247
		ENSG00000258086	ENSG00000284363
		ENSG00000258545	ENSG00000284368
		ENSG00000259305	ENSG00000284862
		ENSG00000259494	ENSG00000284874
		ENSG00000259881	ENSG00000285331
		ENSG00000260549	ENSG00000285967
		ENSG00000261236	ENSG00000286058
		ENSG00000261824	ENSG00000286190
		ENSG00000262814	NM_001130072
		ENSG00000262966	NM_001136004
		ENSG00000264309	NM_001145784
		ENSG00000265491	NM_001146227
		ENSG00000266402	NM_001199039
		ENSG00000266472	NM_001280544
		ENSG00000267534	NM_001288614
		ENSG00000267673	NM_001290114
		ENSG00000269893	NM_001291163
		ENSG00000270673	NM_001317205
		ENSG00000273356	NM_001318152
		ENSG00000273899	NM_001330321
		ENSG00000274602	NM_001330332
		ENSG00000275700	NM_001346768
		ENSG00000276045	NM_001362435
		ENSG00000276141	NM_001363487
		ENSG00000276386	NM_001363824
		ENSG00000277586	NM_001364296
		ENSG00000277654	NM_001365383
		ENSG00000277778	NM_001366346
		ENSG00000277925	NM_001367941
		ENSG00000278249	NM_001370096
		ENSG00000278619	NM_001370476
		ENSG00000278970	NM_001371238
		ENSG00000279457	NM_001371478
		ENSG00000280109	NM_001372005
		ENSG00000280237	NM_001386
		ENSG00000281649	NM_003113
		ENSG00000281903	NM_003135
		ENSG00000281991	NM_004375
		ENSG00000282086	NM_004453
		ENSG00000283440	NM_015241
		ENSG00000284458	NM_015344
		ENSG00000284753	NM_020753
		ENSG00000285793	NM_020954
		NM_001079809	NM_022549
		NM_001136137	NM_024494
		NM_001271522	NM_025136
		NM_001272013	NM_032208
		NM_001287346	NM_078469
		NM_001287749	NM_080654
		NM_001318537	NM_138729
		NM_001320751	NM_139199
		NM_001322842	NM_147161
		NM_001346890	NM_173832
		NM_001352910	NM_182838
		NM_001366449	NM_183009
		NM_001367982	NM_198392
		NM_001369697	NM_199168
		NM_001370077	NM_199367
		NM_001371272	NM_213566
		NM_001372044	NR_001575
		NM_002856	NR_002186
		NM_003390	NR_002807
		NM_003483	NR_003528
		NM_004089	NR_015422
		NM_004265	NR_023311
		NM_004753	NR_023390
		NM_005842	NR_024254
		NM_006022	NR_024567
		NM_006079	NR_024569
		NM_006486	NR_026789
		NM_012238	NR_026981
		NM_024060	NR_027266
		NM_032626	NR_027420
		NM_032714	NR_027442
		NM_032752	NR_030737
		NM_033397	NR_033910
		NM_078628	NR_036444
		NM_133503	NR_036473
		NM_178006	NR_036501
		NM_203290	NR_036538
		NM_203364	NR_037847
		NM_203472	NR_037934
		NM_207342	NR_038859
		NR_000026	NR_038921
		NR_002594	NR_038939
		NR_003940	NR_039981
		NR_015384	NR_045387
		NR_024497	NR_046312
		NR_027508	NR_046442
		NR_027512	NR_046681
		NR_027856	NR_047526
		NR_029193	NR_073010
		NR_029410	NR_103838
		NR_033878	NR_104643
		NR_033885	NR_109770
		NR_033926	NR_110032
		NR_034031	NR_110439
		NR_036515	NR_110514
		NR_036610	NR_110626
		NR_045112	NR_110799
		NR_073499	NR_110900
		NR_102404	NR_120386
		NR_103837	NR_121655
		NR_110801	NR_122112
		NR_125750	NR_125361
		NR_132623	NR_135921
		NR_132980	NR_138145
		NR_132981	NR_138463
		NR_132999	NR_145484
		NR_135229	NR_145781
		NR_146144	NR_146000
		NR_147975	NR_146275
		NR_147989	NR_146320
		NR_158150	NR_146771
		NR_158192	NR_146877
		NR_158981	NR_147620
		NR_158984	NR_148241
		NR_160651	NR_148535
		NR_160736	NR_148989
		NR_160746	NR_149009
		NR_160935	NR_149150
		NR_161183	NR_152406
		NR_161242	NR_155756
		NR_161255	NR_157851
		NR_161301	NR_158201
		NR_161468	NR_160800
		NR_163424	NR_160937
		XM_005247694	NR_160971
		XM_005251948	NR_161172
		XM_005252069	NR_161235
		XM_005254549	NR_162100
		XM_005266421	NR_164122
		XM_005268151	NR_164158
		XM_005268325	XM_005253015
		XM_005268469	XM_005254159
		XM_005271658	XM_005258990
		XM_006710946	XM_005261738
		XM_006711278	XM_005265743
		XM_006714597	XM_005267318
		XM_006714821	XM_005268446
		XM_006717914	XM_005271889
		XM_006722254	XM_006714041
		XM_006723833	XM_006717030
		XM_011511663	XM_006717864
		XM_011516792	XM_006718390
		XM_011516937	XM_006718483
		XM_011518582	XM_006718521
		XM_011518646	XM_006718770
		XM_011519121	XM_006721865
		XM_011520451	XM_011509398
		XM_011521166	XM_011510189
		XM_011523912	XM_011511350
		XM_011526044	XM_011513341
		XM_011526330	XM_011514463
		XM_011527854	XM_011515479
		XM_011528273	XM_011516337
		XM_011529254	XM_011518086
		XM_011533099	XM_011520069
		XM_011533166	XM_011520523
		XM_011535010	XM_011521561
		XM_011537507	XM_011522462
		XM_011537609	XM_011523282
		XM_011539784	XM_011523731
		XM_011540239	XM_011524391
		XM_011543709	XM_011525236
		XM_011544554	XM_011526142
		XM_011545026	XM_011526670
		XM_011546267	XM_011526752
		XM_017000319	XM_011528066
		XM_017005682	XM_011530030
		XM_017008408	XM_011530476
		XM_017008584	XM_011531140
		XM_017009239	XM_011531226
		XM_017009242	XM_011537637
		XM_017010267	XM_011538220
		XM_017012456	XM_011540700
		XM_017013242	XM_011541631
		XM_017013884	XM_011544237
		XM_017014199	XM_011544408
		XM_017014255	XM_011544469
		XM_017014302	XM_011545980
		XM_017015283	XM_017000412
		XM_017017789	XM_017000537
		XM_017018259	XM_017001251
		XM_017018523	XM_017001517
		XM_017018526	XM_017002753
		XM_017018876	XM_017002754
		XM_017018988	XM_017003065
		XM_017020646	XM_017003829
		XM_017020670	XM_017004816
		XM_017022206	XM_017005076
		XM_017023968	XM_017005750
		XM_017024808	XM_017006783
		XM_017024817	XM_017007985
		XM_017026991	XM_017008171
		XM_017028003	XM_017009220
		XM_017028290	XM_017009586
		XM_017028894	XM_017009896
		XM_017029895	XM_017010437
		XM_017030007	XM_017010668
		XM_024446006	XM_017011380
		XM_024446532	XM_017012453
		XM_024448126	XM_017012455
		XM_024448221	XM_017014251
		XM_024448681	XM_017015409
		XM_024448939	XM_017016440
		XM_024448942	XM_017016838
		XM_024450211	XM_017020528
		XM_024450645	XM_017020726
		XM_024451302	XM_017021450
		XM_024451891	XM_017022463
		XM_024452027	XM_017022664
		XM_024454179	XM_017023084
		XR_001737203	XM_017023097
		XR_001737482	XM_017023098
		XR_001737762	XM_017023225
		XR_001737880	XM_017023243
		XR_001738126	XM_017024896
		XR_001738279	XM_017026134
		XR_001739683	XM_017026470
		XR_001740978	XM_017027336
		XR_001740981	XM_017028186
		XR_001741040	XM_017028199
		XR_001742992	XM_017028766
		XR_001743252	XM_017028786
		XR_001744158	XM_017028821
		XR_001745919	XM_017029023
		XR_001746004	XM_024446288
		XR_001746759	XM_024446785
		XR_001746889	XM_024446932
		XR_001747515	XM_024447367
		XR_001748050	XM_024447968
		XR_001748143	XM_024449274
		XR_001748385	XM_024451788
		XR_001748392	XM_024454324
		XR_001748767	XM_024454356
		XR_001751368	XR_001737079
		XR_001751982	XR_001737631
		XR_001752091	XR_001737736
		XR_001752365	XR_001737882
		XR_001752983	XR_001738109
		XR_001753753	XR_001738244
		XR_002956223	XR_001738546
		XR_002956471	XR_001738560
		XR_002956724	XR_001739166
		XR_002956729	XR_001739534
		XR_002956904	XR_001739579
		XR_002957084	XR_001739666
		XR_002957562	XR_001739707
		XR_002957996	XR_001739969
		XR_002958084	XR_001740139
		XR_002958353	XR_001740466
		XR_002958497	XR_001740480
		XR_002958577	XR_001740491
		XR_002958591	XR_001740625
		XR_002958906	XR_001740721
		XR_002959367	XR_001740893
		XR_002959566	XR_001741276
		XR_243043	XR_001741550
		XR_430640	XR_001741666
		XR_922483	XR_001741804
		XR_923872	XR_001742489
		XR_923949	XR_001742548
		XR_924588	XR_001742630
		XR_925212	XR_001742657
		XR_928310	XR_001742877
		XR_929580	XR_001742894
		XR_930386	XR_001742939
		XR_930598	XR_001743969
		XR_931726	XR_001744071
		XR_931838	XR_001744100
		XR_936722	XR_001744179
		XR_936724	XR_001744298
		XR_936848	XR_001744312
		XR_938003	XR_001745468
		XR_941250	XR_001745738
		XR_941565	XR_001745769
		XR_946094	XR_001745877
		XR_946494	XR_001745895
		XR_948344	XR_001745963
		XR_948569	XR_001746138
			XR_001746387
			XR_001746837
			XR_001746979
			XR_001747404
			XR_001747421
			XR_001747422
			XR_001747427
			XR_001747495
			XR_001747635
			XR_001748410
			XR_001748457
			XR_001749000
			XR_001749348
			XR_001749675
			XR_001749707
			XR_001750048
			XR_001750084
			XR_001750825
			XR_001750826
			XR_001750859
			XR_001750901
			XR_001751506
			XR_001751595
			XR_001752232
			XR_001752298
			XR_001752394
			XR_001752716
			XR_001752821
			XR_001752992
			XR_001753050
			XR_001753208
			XR_001753941
			XR_001754062
			XR_001754452
			XR_001754466
			XR_001755063
			XR_001755583
			XR_002956215
			XR_002956358
			XR_002956487
			XR_002956699
			XR_002956817
			XR_002956921
			XR_002957010
			XR_002957397
			XR_002957497
			XR_002957771
			XR_002957933
			XR_002958175
			XR_002958207
			XR_002958283
			XR_002958385
			XR_002958526
			XR_002958578
			XR_002958639
			XR_002958643
			XR_002958676
			XR_002958812
			XR_002958858
			XR_002959325
			XR_002959370
			XR_002959409
			XR_002959658
			XR_159169
			XR_241351
			XR_241722
			XR_241794
			XR_245039
			XR_247234
			XR_426873
			XR_427149
			XR_922296
			XR_922306
			XR_922778
			XR_924518
			XR_926373
			XR_926612
			XR_926664
			XR_926759
			XR_928104
			XR_929077
			XR_929599
			XR_929855
			XR_930393
			XR_930788
			XR_930807
			XR_931150
			XR_931426
			XR_931902
			XR_932209
			XR_932423
			XR_932500
			XR_933220
			XR_933597
			XR_933871
			XR_933959
			XR_934145
			XR_934202
			XR_934764
			XR_935004
			XR_935595
			XR_936275
			XR_936324
			XR_936960
			XR_936966
			XR_937799
			XR_938521
			XR_939831
			XR_940252
			XR_940700
			XR_944296
			XR_944936
			XR_945528
			XR_946358
			XR_946449
			XR_947744
			XR_947756
			XR_948252
			XR_948723
			XR_949021
			XR_949294
			XR_950206
			XR_950269
			XR_951301

## Sheet: Subset with Gene names
VitD24hr-Veh24hr			VitD24hr-Veh24hr			VitD48hr-Veh48hr			VitD48hr-Veh48hr
UP, 462 genes			Down, 432 genes			UP, 1015 genes			Down, 1139 genes
ENSG00000001630	CYP51A1		ENSG00000000971	CFH		ENSG00000001630	CYP51A1		ENSG00000000971	CFH
ENSG00000004799	PDK4		ENSG00000005469	CROT		ENSG00000003756	RBM5		ENSG00000005073	HOXA11
ENSG00000006453	BAIAP2L1		ENSG00000006016	CRLF1		ENSG00000004799	PDK4		ENSG00000005075	POLR2J
ENSG00000006788	MYH13		ENSG00000019144	PHLDB1		ENSG00000005022	SLC25A5		ENSG00000005889	ZFX
ENSG00000008513	ST3GAL1		ENSG00000019186	CYP24A1		ENSG00000006047	YBX2		ENSG00000011454	RABGAP1
ENSG00000015133	CCDC88C		ENSG00000019549	SNAI2		ENSG00000006327	TNFRSF12A		ENSG00000019186	CYP24A1
ENSG00000023445	BIRC3		ENSG00000019991	HGF		ENSG00000006453	BAIAP2L1		ENSG00000019549	SNAI2
ENSG00000023608	SNAPC1		ENSG00000026508	CD44		ENSG00000006695	COX10		ENSG00000019991	HGF
ENSG00000025796	SEC63		ENSG00000052850	ALX4		ENSG00000006788	MYH13		ENSG00000024526	DEPDC1
ENSG00000054598	FOXC1		ENSG00000064195	DLX3		ENSG00000007866	TEAD3		ENSG00000026508	CD44
ENSG00000067066	SP100		ENSG00000065320	NTN1		ENSG00000013583	HEBP1		ENSG00000037965	HOXC8
ENSG00000067900	ROCK1		ENSG00000069011	PITX1		ENSG00000013588	GPRC5A		ENSG00000047597	XK
ENSG00000070404	FSTL3		ENSG00000071575	TRIB2		ENSG00000015133	CCDC88C		ENSG00000049283	EPN3
ENSG00000075643	MOCOS		ENSG00000073050	XRCC1		ENSG00000023445	BIRC3		ENSG00000052850	ALX4
ENSG00000076716	GPC4		ENSG00000073756	PTGS2		ENSG00000023608	SNAPC1		ENSG00000064195	DLX3
ENSG00000083844	ZNF264		ENSG00000075213	SEMA3A		ENSG00000024862	CCDC28A		ENSG00000065320	NTN1
ENSG00000085465	OVGP1		ENSG00000076382	SPAG5		ENSG00000026559	KCNG1		ENSG00000065618	COL17A1
ENSG00000087074	PPP1R15A		ENSG00000078269	SYNJ2		ENSG00000044446	PHKA2		ENSG00000067992	PDK3
ENSG00000088298	EDEM2		ENSG00000085999	RAD54L		ENSG00000049656	CLPTM1L		ENSG00000069011	PITX1
ENSG00000088298	EDEM2		ENSG00000087116	ADAMTS2		ENSG00000050327	ARHGEF5		ENSG00000069509	FUNDC1
ENSG00000090339	ICAM1		ENSG00000087258	GNAO1		ENSG00000050405	LIMA1		ENSG00000070087	PFN2
ENSG00000090776	EFNB1		ENSG00000087510	TFAP2C		ENSG00000054598	FOXC1		ENSG00000070614	NDST1
ENSG00000091986	CCDC80		ENSG00000087586	AURKA		ENSG00000058600	POLR3E		ENSG00000070770	CSNK2A2
ENSG00000095015	MAP3K1		ENSG00000095739	BAMBI		ENSG00000060491	OGFR		ENSG00000071575	TRIB2
ENSG00000096060	FKBP5		ENSG00000096070	BRPF3		ENSG00000062485	CS		ENSG00000072954	TMEM38A
ENSG00000097021	ACOT7		ENSG00000100023	PPIL2		ENSG00000065135	GNAI3		ENSG00000073350	LLGL2
ENSG00000099194	SCD		ENSG00000100234	TIMP3		ENSG00000065526	SPEN		ENSG00000073803	MAP3K13
ENSG00000099251	HSD17B7P2		ENSG00000100297	MCM5		ENSG00000067560	RHOA		ENSG00000075188	NUP37
ENSG00000099875	MKNK2		ENSG00000100739	BDKRB1		ENSG00000068097	HEATR6		ENSG00000075213	SEMA3A
ENSG00000100196	KDELR3		ENSG00000101144	BMP7		ENSG00000070404	FSTL3		ENSG00000078725	BRINP1
ENSG00000100292	HMOX1		ENSG00000101188	NTSR1		ENSG00000070476	ZXDC		ENSG00000080823	MOK
ENSG00000100485	SOS2		ENSG00000102265	TIMP1		ENSG00000071859	FAM50A		ENSG00000084112	SSH1
ENSG00000100906	NFKBIA		ENSG00000102287	GABRE		ENSG00000072041	SLC6A15		ENSG00000086061	DNAJA1
ENSG00000100994	PYGB		ENSG00000102678	FGF9		ENSG00000073008	PVR		ENSG00000087116	ADAMTS2
ENSG00000101680	LAMA1		ENSG00000103241	FOXF1		ENSG00000073169	SELENOO		ENSG00000087258	GNAO1
ENSG00000101846	STS		ENSG00000105011	ASF1B		ENSG00000073756	PTGS2		ENSG00000087510	TFAP2C
ENSG00000102760	RGCC		ENSG00000105968	H2AZ2		ENSG00000074842	MYDGF		ENSG00000087586	AURKA
ENSG00000102996	MMP15		ENSG00000106236	NPTX2		ENSG00000076716	GPC4		ENSG00000088035	ALG6
ENSG00000103319	EEF2K		ENSG00000106571	GLI3		ENSG00000076924	XAB2		ENSG00000088179	PTPN4
ENSG00000103381	CPPED1		ENSG00000107338	SHB		ENSG00000077312	SNRPA		ENSG00000089163	SIRT4
ENSG00000103489	XYLT1		ENSG00000108813	DLX4		ENSG00000077348	EXOSC5		ENSG00000095203	EPB41L4B
ENSG00000103942	HOMER2		ENSG00000109272	PF4V1		ENSG00000078053	AMPH		ENSG00000095587	TLL2
ENSG00000104408	EIF3E		ENSG00000109881	CCDC34		ENSG00000079337	RAPGEF3		ENSG00000099337	KCNK6
ENSG00000104549	SQLE		ENSG00000110400	NECTIN1		ENSG00000079459	FDFT1		ENSG00000099381	SETD1A
ENSG00000104695	PPP2CB		ENSG00000110852	CLEC2B		ENSG00000079739	PGM1		ENSG00000100023	PPIL2
ENSG00000105185	PDCD5		ENSG00000112773	TENT5A		ENSG00000080608	PUM3		ENSG00000100234	TIMP3
ENSG00000105339	DENND3		ENSG00000112984	KIF20A		ENSG00000081181	ARG2		ENSG00000100344	PNPLA3
ENSG00000105612	DNASE2		ENSG00000113248	PCDHB15		ENSG00000084092	NOA1		ENSG00000100413	POLR3H
ENSG00000105835	NAMPT		ENSG00000113361	CDH6		ENSG00000084754	HADHA		ENSG00000100583	SAMD15
ENSG00000106366	SERPINE1		ENSG00000113657	DPYSL3		ENSG00000085377	PREP		ENSG00000101144	BMP7
ENSG00000106415	GLCCI1		ENSG00000114315	HES1		ENSG00000085465	OVGP1		ENSG00000101188	NTSR1
ENSG00000106546	AHR		ENSG00000115350	POLE4		ENSG00000086102	NFX1		ENSG00000101347	SAMHD1
ENSG00000106714	CNTNAP3		ENSG00000115461	IGFBP5		ENSG00000087074	PPP1R15A		ENSG00000101811	CSTF2
ENSG00000106993	CDC37L1		ENSG00000115738	ID2		ENSG00000089154	GCN1		ENSG00000102003	SYP
ENSG00000107372	ZFAND5		ENSG00000115844	DLX2		ENSG00000090339	ICAM1		ENSG00000102287	GABRE
ENSG00000107738	VSIR		ENSG00000116016	EPAS1		ENSG00000090447	TFAP4		ENSG00000102531	FNDC3A
ENSG00000107984	DKK1		ENSG00000116254	CHD5		ENSG00000090615	GOLGA3		ENSG00000102678	FGF9
ENSG00000108256	NUFIP2		ENSG00000116260	QSOX1		ENSG00000090861	AARS1		ENSG00000103051	COG4
ENSG00000108691	CCL2		ENSG00000119718	EIF2B2		ENSG00000091986	CCDC80		ENSG00000103494	RPGRIP1L
ENSG00000108846	ABCC3		ENSG00000119737	GPR75		ENSG00000092841	MYL6		ENSG00000104341	LAPTM4B
ENSG00000109133	TMEM33		ENSG00000120256	LRP11		ENSG00000095015	MAP3K1		ENSG00000104852	SNRNP70
ENSG00000109536	FRG1		ENSG00000120327	PCDHB14		ENSG00000095739	BAMBI		ENSG00000105011	ASF1B
ENSG00000110315	RNF141		ENSG00000120738	EGR1		ENSG00000096060	FKBP5		ENSG00000105968	H2AZ2
ENSG00000110660	SLC35F2		ENSG00000121039	RDH10		ENSG00000097021	ACOT7		ENSG00000106236	NPTX2
ENSG00000111696	NT5DC3		ENSG00000121297	TSHZ3		ENSG00000099194	SCD		ENSG00000106571	GLI3
ENSG00000111962	UST		ENSG00000121653	MAPK8IP1		ENSG00000099203	TMED1		ENSG00000107165	TYRP1
ENSG00000112096	SOD2		ENSG00000123080	CDKN2C		ENSG00000099251	HSD17B7P2		ENSG00000107338	SHB
ENSG00000112406	HECA		ENSG00000123416	TUBA1B		ENSG00000099725	PRKY		ENSG00000107562	CXCL12
ENSG00000113739	STC2		ENSG00000123610	TNFAIP6		ENSG00000099904	ZDHHC8		ENSG00000107731	UNC5B
ENSG00000114021	NIT2		ENSG00000123689	G0S2		ENSG00000099995	SF3A1		ENSG00000107821	KAZALD1
ENSG00000114374	USP9Y		ENSG00000124216	SNAI1		ENSG00000099999	RNF215		ENSG00000108651	UTP6
ENSG00000114374	USP9Y		ENSG00000124575	H1-3		ENSG00000100029	PES1		ENSG00000108666	C17orf75
ENSG00000115904	SOS1		ENSG00000124610	H1-1		ENSG00000100065	CARD10		ENSG00000108759	KRT32
ENSG00000116133	DHCR24		ENSG00000124635	H2BC11		ENSG00000100292	HMOX1		ENSG00000109220	CHIC2
ENSG00000116285	ERRFI1		ENSG00000125122	LRRC29		ENSG00000100304	TTLL12		ENSG00000109472	CPE
ENSG00000116396	KCNC4		ENSG00000125398	SOX9		ENSG00000100316	RPL3		ENSG00000109685	NSD2
ENSG00000116741	RGS2		ENSG00000126368	NR1D1		ENSG00000100324	TAB1		ENSG00000109705	NKX3-2
ENSG00000117479	SLC19A2		ENSG00000126803	HSPA2		ENSG00000100505	TRIM9		ENSG00000109881	CCDC34
ENSG00000117480	FAAH		ENSG00000129235	TXNDC17		ENSG00000100647	SUSD6		ENSG00000110002	VWA5A
ENSG00000118523	CCN2		ENSG00000130303	BST2		ENSG00000100906	NFKBIA		ENSG00000110031	LPXN
ENSG00000119138	KLF9		ENSG00000130707	ASS1		ENSG00000100994	PYGB		ENSG00000110169	HPX
ENSG00000119328	ABITRAM		ENSG00000131019	ULBP3		ENSG00000101199	ARFGAP1		ENSG00000110400	NECTIN1
ENSG00000119899	SLC17A5		ENSG00000132017	DCAF15		ENSG00000101210	EEF1A2		ENSG00000110852	CLEC2B
ENSG00000119938	PPP1R3C		ENSG00000132434	LANCL2		ENSG00000101294	HM13		ENSG00000111727	HCFC2
ENSG00000120129	DUSP1		ENSG00000133048	CHI3L1		ENSG00000101412	E2F1		ENSG00000112167	SAYSD1
ENSG00000120137	PANK3		ENSG00000133055	MYBPH		ENSG00000101680	LAMA1		ENSG00000112852	PCDHB2
ENSG00000120306	CYSTM1		ENSG00000133119	RFC3		ENSG00000101751	POLI		ENSG00000112984	KIF20A
ENSG00000120696	KBTBD7		ENSG00000133321	PLAAT4		ENSG00000102007	PLP2		ENSG00000113070	HBEGF
ENSG00000120742	SERP1		ENSG00000134013	LOXL2		ENSG00000102125	TAZ		ENSG00000113248	PCDHB15
ENSG00000120832	MTERF2		ENSG00000134321	RSAD2		ENSG00000102178	UBL4A		ENSG00000113361	CDH6
ENSG00000121879	PIK3CA		ENSG00000134504	KCTD1		ENSG00000102760	RGCC		ENSG00000113575	PPP2CA
ENSG00000124249	KCNK15		ENSG00000135074	ADAM19		ENSG00000102763	VWA8		ENSG00000113580	NR3C1
ENSG00000125148	MT2A		ENSG00000136514	RTP4		ENSG00000102978	POLR2C		ENSG00000113638	TTC33
ENSG00000125384	PTGER2		ENSG00000136859	ANGPTL2		ENSG00000102996	MMP15		ENSG00000113657	DPYSL3
ENSG00000128016	ZFP36		ENSG00000137100	DCTN3		ENSG00000103047	TANGO6		ENSG00000113758	DBN1
ENSG00000128045	RASL11B		ENSG00000137463	MGARP		ENSG00000103187	COTL1		ENSG00000114315	HES1
ENSG00000128590	DNAJB9		ENSG00000137642	SORL1		ENSG00000103226	NOMO3		ENSG00000114626	ABTB1
ENSG00000128915	ICE2		ENSG00000138061	CYP1B1		ENSG00000103319	EEF2K		ENSG00000115204	MPV17
ENSG00000130066	SAT1		ENSG00000138080	EMILIN1		ENSG00000103381	CPPED1		ENSG00000115216	NRBP1
ENSG00000131871	SELENOS		ENSG00000138135	CH25H		ENSG00000103489	XYLT1		ENSG00000115461	IGFBP5
ENSG00000132824	SERINC3		ENSG00000138160	KIF11		ENSG00000103942	HOMER2		ENSG00000115514	TXNDC9
ENSG00000132825	PPP1R3D		ENSG00000138379	MSTN		ENSG00000103966	EHD4		ENSG00000115541	HSPE1
ENSG00000132837	DMGDH		ENSG00000138587	MNS1		ENSG00000104221	BRF2		ENSG00000115844	DLX2
ENSG00000133935	ERG28		ENSG00000139269	INHBE		ENSG00000104549	SQLE		ENSG00000116016	EPAS1
ENSG00000134461	ANKRD16		ENSG00000139318	DUSP6		ENSG00000104689	TNFRSF10A		ENSG00000116106	EPHA4
ENSG00000134531	EMP1		ENSG00000141448	GATA6		ENSG00000104756	KCTD9		ENSG00000116254	CHD5
ENSG00000134627	PIWIL4		ENSG00000141469	SLC14A1		ENSG00000104897	SF3A2		ENSG00000116260	QSOX1
ENSG00000135002	RFK		ENSG00000145423	SFRP2		ENSG00000104980	TIMM44		ENSG00000116329	OPRD1
ENSG00000135821	GLUL		ENSG00000146006	LRRTM2		ENSG00000105085	MED26		ENSG00000116560	SFPQ
ENSG00000136044	APPL2		ENSG00000146670	CDCA5		ENSG00000105127	AKAP8		ENSG00000116731	PRDM2
ENSG00000136628	EPRS1		ENSG00000147400	CETN2		ENSG00000105185	PDCD5		ENSG00000117242	PINK1-AS
ENSG00000137801	THBS1		ENSG00000149257	SERPINH1		ENSG00000105248	YJU2		ENSG00000117360	PRPF3
ENSG00000137876	RSL24D1		ENSG00000149489	ROM1		ENSG00000105339	DENND3		ENSG00000117632	STMN1
ENSG00000138166	DUSP5		ENSG00000149929	HIRIP3		ENSG00000105373	NOP53		ENSG00000117899	MESD
ENSG00000138326	RPS24		ENSG00000149968	MMP3		ENSG00000105397	TYK2		ENSG00000118402	ELOVL4
ENSG00000138439	FAM117B		ENSG00000150594	ADRA2A		ENSG00000105576	TNPO2		ENSG00000118526	TCF21
ENSG00000138760	SCARB2		ENSG00000150630	VEGFC		ENSG00000105612	DNASE2		ENSG00000119681	LTBP2
ENSG00000138771	SHROOM3		ENSG00000152377	SPOCK1		ENSG00000105618	PRPF31		ENSG00000119820	YIPF4
ENSG00000138829	FBN2		ENSG00000152977	ZIC1		ENSG00000105640	RPL18A		ENSG00000120256	LRP11
ENSG00000139112	GABARAPL1		ENSG00000153162	BMP6		ENSG00000105700	KXD1		ENSG00000120324	PCDHB10
ENSG00000140575	IQGAP1		ENSG00000154734	ADAMTS1		ENSG00000105726	ATP13A1		ENSG00000120327	PCDHB14
ENSG00000140993	TIGD7		ENSG00000155011	DKK2		ENSG00000105835	NAMPT		ENSG00000120738	EGR1
ENSG00000141337	ARSG		ENSG00000155897	ADCY8		ENSG00000105939	ZC3HAV1		ENSG00000121039	RDH10
ENSG00000141682	PMAIP1		ENSG00000155962	CLIC2		ENSG00000105953	OGDH		ENSG00000121653	MAPK8IP1
ENSG00000142871	CCN1		ENSG00000156103	MMP16		ENSG00000106299	WASL		ENSG00000121892	PDS5A
ENSG00000143590	EFNA3		ENSG00000156427	FGF18		ENSG00000106366	SERPINE1		ENSG00000122483	CCDC18
ENSG00000144635	DYNC1LI1		ENSG00000157240	FZD1		ENSG00000106415	GLCCI1		ENSG00000122484	RPAP2
ENSG00000144649	GASK1A		ENSG00000157613	CREB3L1		ENSG00000106560	GIMAP2		ENSG00000123080	CDKN2C
ENSG00000144668	ITGA9		ENSG00000157617	C2CD2		ENSG00000106610	STAG3L4		ENSG00000123570	RAB9B
ENSG00000146858	ZC3HAV1L		ENSG00000158406	H4C8		ENSG00000106610	STAG3L4		ENSG00000123643	SLC36A1
ENSG00000147027	TMEM47		ENSG00000158406	H4C3		ENSG00000106993	CDC37L1		ENSG00000123689	G0S2
ENSG00000147155	EBP		ENSG00000158406	H4C11		ENSG00000107140	TESK1		ENSG00000123700	KCNJ2
ENSG00000147162	OGT		ENSG00000158406	H4-16		ENSG00000107175	CREB3		ENSG00000123933	MXD4
ENSG00000147202	DIAPH2		ENSG00000158406	H4C15		ENSG00000107281	NPDC1		ENSG00000124098	FAM210B
ENSG00000147592	LACTB2		ENSG00000158406	H4C14		ENSG00000107372	ZFAND5		ENSG00000124107	SLPI
ENSG00000147872	PLIN2		ENSG00000158406	H4C12		ENSG00000107738	VSIR		ENSG00000124177	CHD6
ENSG00000148677	ANKRD1		ENSG00000158406	H4C6		ENSG00000107833	NPM3		ENSG00000124479	NDP
ENSG00000148926	ADM		ENSG00000158406	H4C13		ENSG00000107984	DKK1		ENSG00000124610	H1-1
ENSG00000149218	ENDOD1		ENSG00000158406	H4C9		ENSG00000108091	CCDC6		ENSG00000125384	PTGER2
ENSG00000149243	KLHL35		ENSG00000158406	H4C5		ENSG00000108370	RGS9		ENSG00000125398	SOX9
ENSG00000149485	FADS1		ENSG00000158406	H4C4		ENSG00000108433	GOSR2		ENSG00000126773	PCNX4
ENSG00000149596	JPH2		ENSG00000158406	H4C1		ENSG00000108691	CCL2		ENSG00000126778	SIX1
ENSG00000149798	CDC42EP2		ENSG00000158406	H4C2		ENSG00000108828	VAT1		ENSG00000126803	HSPA2
ENSG00000151131	C12orf45		ENSG00000159182	PRAC1		ENSG00000108946	PRKAR1A		ENSG00000126882	FAM78A
ENSG00000151553	FAM160B1		ENSG00000159184	HOXB13		ENSG00000109184	DCUN1D4		ENSG00000127241	MASP1
ENSG00000152518	ZFP36L2		ENSG00000160298	C21orf58		ENSG00000109436	TBC1D9		ENSG00000129128	SPCS3
ENSG00000152558	TMEM123		ENSG00000161544	CYGB		ENSG00000109536	FRG1		ENSG00000129235	TXNDC17
ENSG00000153037	SRP19		ENSG00000161981	SNRNP25		ENSG00000109861	CTSC		ENSG00000129480	DTD2
ENSG00000153157	SYCP2L		ENSG00000162490	DRAXIN		ENSG00000110048	OSBP		ENSG00000129493	HEATR5A
ENSG00000153208	MERTK		ENSG00000162494	LRRC38		ENSG00000110074	FOXRED1		ENSG00000129625	REEP5
ENSG00000153561	RMND5A		ENSG00000162545	CAMK2N1		ENSG00000110104	CCDC86		ENSG00000130303	BST2
ENSG00000153930	ANKFN1		ENSG00000162636	FAM102B		ENSG00000110108	TMEM109		ENSG00000130707	ASS1
ENSG00000154079	SDHAF4		ENSG00000162645	GBP2		ENSG00000110660	SLC35F2		ENSG00000130749	ZC3H4
ENSG00000154447	SH3RF1		ENSG00000162654	GBP4		ENSG00000111321	LTBR		ENSG00000130770	ATP5IF1
ENSG00000154529	CNTNAP3B		ENSG00000162745	OLFML2B		ENSG00000111674	ENO2		ENSG00000130827	PLXNA3
ENSG00000155008	APOOL		ENSG00000163132	MSX1		ENSG00000111696	NT5DC3		ENSG00000130943	PKDREJ
ENSG00000155438	NIFK		ENSG00000163394	CCKAR		ENSG00000111962	UST		ENSG00000131019	ULBP3
ENSG00000156052	GNAQ		ENSG00000164761	TNFRSF11B		ENSG00000112096	SOD2		ENSG00000131778	CHD1L
ENSG00000156976	EIF4A2		ENSG00000164841	TMEM74		ENSG00000112306	RPS12		ENSG00000131849	ZNF132
ENSG00000157483	MYO1E		ENSG00000164877	MICALL2		ENSG00000112406	HECA		ENSG00000132313	MRPL35
ENSG00000158246	TENT5B		ENSG00000165125	TRPV6		ENSG00000112578	BYSL		ENSG00000132434	LANCL2
ENSG00000158711	ELK4		ENSG00000165424	ZCCHC24		ENSG00000112996	MRPS30		ENSG00000132570	PCBD2
ENSG00000161638	ITGA5		ENSG00000165495	PKNOX2		ENSG00000113013	HSPA9		ENSG00000133048	CHI3L1
ENSG00000162407	PLPP3		ENSG00000165886	UBTD1		ENSG00000113240	CLK4		ENSG00000133055	MYBPH
ENSG00000162769	FLVCR1		ENSG00000166033	HTRA1		ENSG00000113460	BRIX1		ENSG00000133114	GPALPP1
ENSG00000162889	MAPKAPK2		ENSG00000166341	DCHS1		ENSG00000113504	SLC12A7		ENSG00000133321	PLAAT4
ENSG00000162909	CAPN2		ENSG00000166851	PLK1		ENSG00000113522	RAD50		ENSG00000134297	PLEKHA8P1
ENSG00000162998	FRZB		ENSG00000166963	MAP1A		ENSG00000113739	STC2		ENSG00000135070	ISCA1
ENSG00000163393	SLC22A15		ENSG00000166997	CNPY4		ENSG00000113971	NPHP3		ENSG00000135074	ADAM19
ENSG00000163661	PTX3		ENSG00000167306	MYO5B		ENSG00000114480	GBE1		ENSG00000135414	GDF11
ENSG00000163734	CXCL3		ENSG00000167315	ACAA2		ENSG00000114767	RRP9		ENSG00000135744	AGT
ENSG00000164040	PGRMC2		ENSG00000168298	H1-4		ENSG00000114784	EIF1B		ENSG00000136156	ITM2B
ENSG00000164292	RHOBTB3		ENSG00000168496	FEN1		ENSG00000115267	IFIH1		ENSG00000136720	HS6ST1
ENSG00000164574	GALNT10		ENSG00000168528	SERINC2		ENSG00000115286	NDUFS7		ENSG00000136813	ECPAS
ENSG00000164603	BMT2		ENSG00000168542	COL3A1		ENSG00000115816	CEBPZ		ENSG00000136859	ANGPTL2
ENSG00000164713	BRI3		ENSG00000169085	VXN		ENSG00000116133	DHCR24		ENSG00000137463	MGARP
ENSG00000164808	SPIDR		ENSG00000169247	SH3TC2		ENSG00000116138	DNAJC16		ENSG00000137642	SORL1
ENSG00000165092	ALDH1A1		ENSG00000169258	GPRIN1		ENSG00000116285	ERRFI1		ENSG00000137936	BCAR3
ENSG00000165138	ANKS6		ENSG00000169604	ANTXR1		ENSG00000116396	KCNC4		ENSG00000137936	BCAR3
ENSG00000165312	OTUD1		ENSG00000170396	ZNF804A		ENSG00000116649	SRM		ENSG00000137959	IFI44L
ENSG00000165507	DEPP1		ENSG00000170439	METTL7B		ENSG00000116741	RGS2		ENSG00000138080	EMILIN1
ENSG00000165572	KBTBD6		ENSG00000170775	GPR37		ENSG00000116761	CTH		ENSG00000138101	DTNB
ENSG00000165879	FRAT1		ENSG00000170961	HAS2		ENSG00000116903	EXOC8		ENSG00000138135	CH25H
ENSG00000166012	TAF1D		ENSG00000171345	KRT19		ENSG00000117318	ID3		ENSG00000138311	ZNF365
ENSG00000166224	SGPL1		ENSG00000171346	KRT15		ENSG00000117475	BLZF1		ENSG00000138379	MSTN
ENSG00000166326	TRIM44		ENSG00000171388	APLN		ENSG00000117479	SLC19A2		ENSG00000138594	TMOD3
ENSG00000166398	GARRE1		ENSG00000171621	SPSB1		ENSG00000117480	FAAH		ENSG00000138594	TMOD3
ENSG00000166750	SLFN5		ENSG00000172201	ID4		ENSG00000117525	F3		ENSG00000138615	CILP
ENSG00000166924	NYAP1		ENSG00000173269	MMRN2		ENSG00000117592	PRDX6		ENSG00000138964	PARVG
ENSG00000167972	ABCA3		ENSG00000175063	UBE2C		ENSG00000117983	MUC5B		ENSG00000139044	B4GALNT3
ENSG00000167996	FTH1		ENSG00000175215	CTDSP2		ENSG00000118496	FBXO30		ENSG00000139218	SCAF11
ENSG00000168209	DDIT4		ENSG00000177283	FZD8		ENSG00000118523	CCN2		ENSG00000139291	TMEM19
ENSG00000168765	GSTM4		ENSG00000177363	LRRN4CL		ENSG00000118689	FOXO3		ENSG00000139318	DUSP6
ENSG00000169100	SLC25A6		ENSG00000177606	JUN		ENSG00000118873	RAB3GAP2		ENSG00000139329	LUM
ENSG00000169252	ADRB2		ENSG00000178033	CALHM5		ENSG00000118971	CCND2		ENSG00000139899	CBLN3
ENSG00000169271	HSPB3		ENSG00000178343	SHISA3		ENSG00000119138	KLF9		ENSG00000140365	COMMD4
ENSG00000169429	CXCL8		ENSG00000178726	THBD		ENSG00000119285	HEATR1		ENSG00000140396	NCOA2
ENSG00000169504	CLIC4		ENSG00000180573	H2AC6		ENSG00000119396	RAB14		ENSG00000140450	ARRDC4
ENSG00000169621	APLF		ENSG00000180596	H2BC4		ENSG00000119523	ALG2		ENSG00000141098	GFOD2
ENSG00000169715	MT1E		ENSG00000180596	H2BC8		ENSG00000119537	KDSR		ENSG00000141429	GALNT1
ENSG00000169908	TM4SF1		ENSG00000180596	H2BC6		ENSG00000119689	DLST		ENSG00000141469	SLC14A1
ENSG00000170088	TMEM192		ENSG00000180596	H2BC7		ENSG00000119899	SLC17A5		ENSG00000141642	ELAC1
ENSG00000170222	ADPRM		ENSG00000180596	H2BC10		ENSG00000119922	IFIT2		ENSG00000142655	PEX14
ENSG00000170276	HSPB2		ENSG00000181218	H2AW		ENSG00000119929	CUTC		ENSG00000142687	KIAA0319L
ENSG00000170323	FABP4		ENSG00000182173	TSEN54		ENSG00000119965	C10orf88		ENSG00000143110	C1orf162
ENSG00000170477	KRT4		ENSG00000182376	AC138028.1		ENSG00000120051	CFAP58		ENSG00000143315	PIGM
ENSG00000170837	GPR27		ENSG00000182580	EPHB3		ENSG00000120129	DUSP1		ENSG00000143631	FLG
ENSG00000171408	PDE7B		ENSG00000183160	TMEM119		ENSG00000120306	CYSTM1		ENSG00000143933	CALM2
ENSG00000171658	NMRAL2P		ENSG00000183479	TREX2		ENSG00000120832	MTERF2		ENSG00000143995	MEIS1
ENSG00000172260	NEGR1		ENSG00000183496	MEX3B		ENSG00000120942	UBIAD1		ENSG00000144848	ATG3
ENSG00000172890	NADSYN1		ENSG00000183508	TENT5C		ENSG00000120963	ZNF706		ENSG00000145022	TCTA
ENSG00000173621	LRFN4		ENSG00000183598	H3C13		ENSG00000121068	TBX2		ENSG00000145284	SCD5
ENSG00000174013	FBXO45		ENSG00000183598	H3C14		ENSG00000124171	PARD6B		ENSG00000145354	CISD2
ENSG00000174640	SLCO2A1		ENSG00000183598	H3C15		ENSG00000124224	nan		ENSG00000145358	DDIT4L
ENSG00000174804	FZD4		ENSG00000183655	KLHL25		ENSG00000124249	KCNK15		ENSG00000145423	SFRP2
ENSG00000175745	NR2F1		ENSG00000183876	ARSI		ENSG00000124383	MPHOSPH10		ENSG00000145555	MYO10
ENSG00000175938	ORAI3		ENSG00000184232	OAF		ENSG00000124575	H1-3		ENSG00000145916	RMND5B
ENSG00000175946	KLHL38		ENSG00000184260	H2AC20		ENSG00000124588	NQO2		ENSG00000146006	LRRTM2
ENSG00000176678	FOXL1		ENSG00000184270	H2AC21		ENSG00000125148	MT2A		ENSG00000146411	SLC2A12
ENSG00000176692	FOXC2		ENSG00000184357	H1-5		ENSG00000125352	RNF113A		ENSG00000147117	ZNF157
ENSG00000177406	NINJ2-AS1		ENSG00000184371	CSF1		ENSG00000125520	SLC2A4RG		ENSG00000147274	RBMX
ENSG00000178338	ZNF354B		ENSG00000184557	SOCS3		ENSG00000125691	RPL23		ENSG00000147400	CETN2
ENSG00000178397	FAM220A		ENSG00000184678	H2BC21		ENSG00000125901	MRPS26		ENSG00000148057	IDNK
ENSG00000178695	KCTD12		ENSG00000185130	H2BC13		ENSG00000126458	RRAS		ENSG00000148120	AOPEP
ENSG00000179094	PER1		ENSG00000185269	NOTUM		ENSG00000126947	ARMCX1		ENSG00000148450	MSRB2
ENSG00000179431	FJX1		ENSG00000185652	NTF3		ENSG00000127328	RAB3IP		ENSG00000148688	RPP30
ENSG00000179766	ATP8B5P		ENSG00000186767	SPIN4		ENSG00000127528	KLF2		ENSG00000148730	EIF4EBP2
ENSG00000179862	CITED4		ENSG00000186832	KRT16		ENSG00000127554	GFER		ENSG00000148943	LIN7C
ENSG00000180611	MB21D2		ENSG00000186847	KRT14		ENSG00000127666	TICAM1		ENSG00000149257	SERPINH1
ENSG00000180758	GPR157		ENSG00000187325	TAF9B		ENSG00000127957	PMS2P3		ENSG00000149489	ROM1
ENSG00000181274	FRAT2		ENSG00000187475	H1-6		ENSG00000128016	ZFP36		ENSG00000149499	EML3
ENSG00000181450	ZNF678		ENSG00000187608	ISG15		ENSG00000128045	RASL11B		ENSG00000149633	KIAA1755
ENSG00000182118	FAM89A		ENSG00000187634	SAMD11		ENSG00000128283	CDC42EP1		ENSG00000149679	CABLES2
ENSG00000182632	CCNYL2		ENSG00000187837	H1-2		ENSG00000128563	PRKRIP1		ENSG00000149968	MMP3
ENSG00000183087	GAS6		ENSG00000187955	COL14A1		ENSG00000128590	DNAJB9		ENSG00000150594	ADRA2A
ENSG00000183379	SYNDIG1L		ENSG00000188342	GTF2F2		ENSG00000129911	KLF16		ENSG00000152049	KCNE4
ENSG00000184226	PCDH9		ENSG00000188483	IER5L		ENSG00000130066	SAT1		ENSG00000152223	EPG5
ENSG00000184785	SMIM10		ENSG00000188486	H2AX		ENSG00000130559	CAMSAP1		ENSG00000152253	SPC25
ENSG00000184785	SMIM10L1		ENSG00000188710	QRFP		ENSG00000130711	PRDM12		ENSG00000152377	SPOCK1
ENSG00000185112	FAM43A		ENSG00000188807	TMEM201		ENSG00000130962	PRRG1		ENSG00000152433	ZNF547
ENSG00000185338	SOCS1		ENSG00000189143	CLDN4		ENSG00000131013	PPIL4		ENSG00000152661	GJA1
ENSG00000185352	HS6ST3		ENSG00000196747	H2AC13		ENSG00000131188	PRR7		ENSG00000152977	ZIC1
ENSG00000185658	BRWD1		ENSG00000196747	H2AC11		ENSG00000131408	NR1H2		ENSG00000153162	BMP6
ENSG00000185818	NAT8L		ENSG00000196747	H2AC15		ENSG00000131797	CLUHP3		ENSG00000153363	nan
ENSG00000185950	IRS2		ENSG00000196747	H2AC16		ENSG00000131871	SELENOS		ENSG00000153714	LURAP1L
ENSG00000186432	KPNA4		ENSG00000196747	H2AC17		ENSG00000132612	VPS4A		ENSG00000154096	THY1
ENSG00000187079	TEAD1		ENSG00000196787	H2AC13		ENSG00000132680	KHDC4		ENSG00000154654	NCAM2
ENSG00000187193	MT1X		ENSG00000196787	H2AC11		ENSG00000132823	OSER1		ENSG00000155011	DKK2
ENSG00000187650	VMAC		ENSG00000196787	H2AC15		ENSG00000132825	PPP1R3D		ENSG00000155115	GTF3C6
ENSG00000188215	DCUN1D3		ENSG00000196787	H2AC16		ENSG00000133243	BTBD2		ENSG00000155962	CLIC2
ENSG00000188735	TMEM120B		ENSG00000196787	H2AC17		ENSG00000133398	MED10		ENSG00000156076	WIF1
ENSG00000189060	H1-0		ENSG00000196890	H2BU1		ENSG00000133639	BTG1		ENSG00000156103	MMP16
ENSG00000189223	PAX8-AS1		ENSG00000196923	PDLIM7		ENSG00000133773	CCDC59		ENSG00000156140	ADAMTS3
ENSG00000196110	ZNF699		ENSG00000197046	SIGLEC15		ENSG00000133935	ERG28		ENSG00000156427	FGF18
ENSG00000196136	SERPINA3		ENSG00000197061	H4C8		ENSG00000134070	IRAK2		ENSG00000156486	KCNS2
ENSG00000196368	NUDT11		ENSG00000197061	H4C3		ENSG00000134321	RSAD2		ENSG00000156795	NTAQ1
ENSG00000196371	FUT4		ENSG00000197061	H4C11		ENSG00000134461	ANKRD16		ENSG00000157240	FZD1
ENSG00000198142	SOWAHC		ENSG00000197061	H4-16		ENSG00000134627	PIWIL4		ENSG00000157350	ST3GAL2
ENSG00000198205	ZXDA		ENSG00000197061	H4C15		ENSG00000134871	COL4A2		ENSG00000157613	CREB3L1
ENSG00000198455	ZXDB		ENSG00000197061	H4C14		ENSG00000135211	TMEM60		ENSG00000157617	C2CD2
ENSG00000198886	MT-ND4		ENSG00000197061	H4C12		ENSG00000135372	NAT10		ENSG00000158164	TMSB15A
ENSG00000203288	TDRKH-AS1		ENSG00000197061	H4C6		ENSG00000135632	SMYD5		ENSG00000158859	ADAMTS4
ENSG00000203875	nan		ENSG00000197061	H4C13		ENSG00000135821	GLUL		ENSG00000158987	RAPGEF6
ENSG00000205269	TMEM170B		ENSG00000197061	H4C9		ENSG00000135924	DNAJB2		ENSG00000159184	HOXB13
ENSG00000205339	IPO7		ENSG00000197061	H4C5		ENSG00000136444	RSAD1		ENSG00000159216	RUNX1
ENSG00000205364	MT1M		ENSG00000197061	H4C4		ENSG00000136603	SKIL		ENSG00000159216	RUNX1
ENSG00000205808	PLPP6		ENSG00000197061	H4C1		ENSG00000136628	EPRS1		ENSG00000159263	SIM2
ENSG00000210825	nan		ENSG00000197061	H4C2		ENSG00000136699	SMPD4		ENSG00000159307	SCUBE1
ENSG00000212907	MT-ND4L		ENSG00000197153	H3C12		ENSG00000136709	WDR33		ENSG00000159445	THEM4
ENSG00000213949	ITGA1		ENSG00000197153	H3C4		ENSG00000136770	DNAJC1		ENSG00000160172	FAM86C2P
ENSG00000213963	AC019080.1		ENSG00000197153	H3C8		ENSG00000136828	RALGPS1		ENSG00000160298	C21orf58
ENSG00000215244	LINC02649		ENSG00000197153	H3C6		ENSG00000136938	ANP32B		ENSG00000161381	PLXDC1
ENSG00000215271	HOMEZ		ENSG00000197153	H3C11		ENSG00000136999	CCN3		ENSG00000161544	CYGB
ENSG00000215417	MIR17HG		ENSG00000197153	H3C1		ENSG00000137154	RPS6		ENSG00000161714	PLCD3
ENSG00000215712	TMEM242		ENSG00000197153	H3C7		ENSG00000137273	FOXF2		ENSG00000161912	ADCY10P1
ENSG00000221869	CEBPD		ENSG00000197153	H3C10		ENSG00000137876	RSL24D1		ENSG00000162408	NOL9
ENSG00000221944	TIGD1		ENSG00000197153	H3C2		ENSG00000137955	RABGGTB		ENSG00000162490	DRAXIN
ENSG00000223396	nan		ENSG00000197153	H3C3		ENSG00000138069	RAB1A		ENSG00000162494	LRRC38
ENSG00000224032	nan		ENSG00000197238	H4C8		ENSG00000138166	DUSP5		ENSG00000162545	CAMK2N1
ENSG00000224259	nan		ENSG00000197238	H4C3		ENSG00000138326	RPS24		ENSG00000162618	ADGRL4
ENSG00000229358	nan		ENSG00000197238	H4C11		ENSG00000138433	CIR1		ENSG00000162645	GBP2
ENSG00000230565	ZNF32-AS2		ENSG00000197238	H4-16		ENSG00000138439	FAM117B		ENSG00000162745	OLFML2B
ENSG00000231312	nan		ENSG00000197238	H4C15		ENSG00000138709	LARP1B		ENSG00000162757	C1orf74
ENSG00000231365	WARS2-AS1		ENSG00000197238	H4C14		ENSG00000138771	SHROOM3		ENSG00000162913	OBSCN-AS1
ENSG00000231574	LINC02015		ENSG00000197238	H4C12		ENSG00000138834	MAPK8IP3		ENSG00000163083	INHBB
ENSG00000231991	nan		ENSG00000197238	H4C6		ENSG00000139112	GABARAPL1		ENSG00000163132	MSX1
ENSG00000233006	MIR3936HG		ENSG00000197238	H4C13		ENSG00000139269	INHBE		ENSG00000163364	nan
ENSG00000233117	nan		ENSG00000197238	H4C9		ENSG00000139636	LMBR1L		ENSG00000163394	CCKAR
ENSG00000233184	nan		ENSG00000197238	H4C5		ENSG00000139832	RAB20		ENSG00000163430	FSTL1
ENSG00000233429	nan		ENSG00000197238	H4C4		ENSG00000140297	GCNT3		ENSG00000163565	IFI16
ENSG00000233608	TWIST2		ENSG00000197238	H4C1		ENSG00000140406	TLNRD1		ENSG00000164066	INTU
ENSG00000233937	CTC-338M12.4		ENSG00000197238	H4C2		ENSG00000140511	HAPLN3		ENSG00000164332	UBLCP1
ENSG00000235162	C12orf75		ENSG00000197296	FITM2		ENSG00000140575	IQGAP1		ENSG00000164687	FABP5
ENSG00000235194	PPP1R3E		ENSG00000197409	H3C12		ENSG00000140740	UQCRC2		ENSG00000164692	COL1A2
ENSG00000235448	nan		ENSG00000197409	H3C4		ENSG00000140988	RPS2		ENSG00000164743	C8orf48
ENSG00000235501	nan		ENSG00000197409	H3C8		ENSG00000141337	ARSG		ENSG00000164761	TNFRSF11B
ENSG00000236714	nan		ENSG00000197409	H3C6		ENSG00000141385	AFG3L2		ENSG00000164841	TMEM74
ENSG00000236882	LINC01554		ENSG00000197409	H3C11		ENSG00000141570	CBX8		ENSG00000164877	MICALL2
ENSG00000237296	nan		ENSG00000197409	H3C1		ENSG00000141646	SMAD4		ENSG00000165125	TRPV6
ENSG00000237927	nan		ENSG00000197409	H3C7		ENSG00000141664	ZCCHC2		ENSG00000165169	DYNLT3
ENSG00000239911	nan		ENSG00000197409	H3C10		ENSG00000141682	PMAIP1		ENSG00000165238	WNK2
ENSG00000240038	AMY2B		ENSG00000197409	H3C2		ENSG00000141959	PFKL		ENSG00000165424	ZCCHC24
ENSG00000241014	AC114490.1		ENSG00000197409	H3C3		ENSG00000141965	FEM1A		ENSG00000165476	REEP3
ENSG00000241749	RPSAP52		ENSG00000197576	HOXA4		ENSG00000142207	URB1		ENSG00000165495	PKNOX2
ENSG00000242259	C22orf39		ENSG00000197594	ENPP1		ENSG00000142208	AKT1		ENSG00000165650	PDZD8
ENSG00000243749	TMEM35B		ENSG00000197837	H4C8		ENSG00000142279	WTIP		ENSG00000165733	BMS1
ENSG00000244558	nan		ENSG00000197837	H4C3		ENSG00000142444	TIMM29		ENSG00000165985	C1QL3
ENSG00000245317	AC008393.1		ENSG00000197837	H4C11		ENSG00000142544	CTU1		ENSG00000166033	HTRA1
ENSG00000245556	SCAMP1-AS1		ENSG00000197837	H4-16		ENSG00000142684	ZNF593		ENSG00000166147	FBN1
ENSG00000246228	CASC8		ENSG00000197837	H4C15		ENSG00000142871	CCN1		ENSG00000166173	LARP6
ENSG00000246430	LINC00968		ENSG00000197837	H4C14		ENSG00000143178	TBX19		ENSG00000166275	BORCS7
ENSG00000247516	MIR4458HG		ENSG00000197837	H4C12		ENSG00000143420	ENSA		ENSG00000166341	DCHS1
ENSG00000247828	TMEM161B-AS1		ENSG00000197837	H4C6		ENSG00000143590	EFNA3		ENSG00000166963	MAP1A
ENSG00000250303	LINC02762		ENSG00000197837	H4C13		ENSG00000143742	SRP9		ENSG00000166997	CNPY4
ENSG00000250786	nan		ENSG00000197837	H4C9		ENSG00000143751	SDE2		ENSG00000167306	MYO5B
ENSG00000253716	MINCR		ENSG00000197837	H4C5		ENSG00000143878	RHOB		ENSG00000167535	CACNB3
ENSG00000253877	LINC01608		ENSG00000197837	H4C4		ENSG00000143891	GALM		ENSG00000168282	MGAT2
ENSG00000254635	nan		ENSG00000197837	H4C1		ENSG00000144476	ACKR3		ENSG00000168367	LINC00917
ENSG00000255112	CHMP1B		ENSG00000197837	H4C2		ENSG00000144635	DYNC1LI1		ENSG00000168496	FEN1
ENSG00000256268	LINC02454		ENSG00000198743	SLC5A3		ENSG00000144649	GASK1A		ENSG00000168528	SERINC2
ENSG00000256525	POLG2		ENSG00000198830	HMGN2		ENSG00000144867	SRPRB		ENSG00000168542	COL3A1
ENSG00000256576	LINC02361		ENSG00000198873	GRK5		ENSG00000145386	CCNA2		ENSG00000168806	LCMT2
ENSG00000257642	KCCAT198		ENSG00000202515	VTRNA1-3		ENSG00000145692	BHMT		ENSG00000168887	C2orf68
ENSG00000258086	nan		ENSG00000203727	SAMD5		ENSG00000146232	NFKBIE		ENSG00000168916	ZNF608
ENSG00000258545	RHOXF1-AS1		ENSG00000204227	RING1		ENSG00000146247	PHIP		ENSG00000169085	VXN
ENSG00000259330	INAFM2		ENSG00000204388	HSPA1B		ENSG00000146670	CDCA5		ENSG00000169139	UBE2V2
ENSG00000259363	nan		ENSG00000204389	HSPA1A		ENSG00000147027	TMEM47		ENSG00000169247	SH3TC2
ENSG00000260549	MT1L		ENSG00000204568	MRPS18B		ENSG00000147155	EBP		ENSG00000169258	GPRIN1
ENSG00000260944	FOXC2-AS1		ENSG00000204950	LRRC10B		ENSG00000147162	OGT		ENSG00000169359	SLC33A1
ENSG00000262185	LINC02861		ENSG00000205208	C4orf46		ENSG00000147202	DIAPH2		ENSG00000169515	CCDC8
ENSG00000265491	RNF115		ENSG00000207357	RNU6-2		ENSG00000147224	PRPS1		ENSG00000169604	ANTXR1
ENSG00000266017	MIR4477B		ENSG00000213928	IRF9		ENSG00000147677	EIF3H		ENSG00000170315	UBB
ENSG00000267221	C17orf113		ENSG00000215190	LINC00680		ENSG00000147872	PLIN2		ENSG00000170323	FABP4
ENSG00000267534	S1PR2		ENSG00000216490	IFI30		ENSG00000147894	C9orf72		ENSG00000170396	ZNF804A
ENSG00000267882	AL031666.2		ENSG00000218358	RAET1K		ENSG00000147905	ZCCHC7		ENSG00000170439	METTL7B
ENSG00000269893	SNHG8		ENSG00000224597	SVIL-AS1		ENSG00000148303	RPL7A		ENSG00000170775	GPR37
ENSG00000270362	HMGN3-AS1		ENSG00000225177	nan		ENSG00000148606	POLR3A		ENSG00000170915	PAQR8
ENSG00000271270	TMCC1-AS1		ENSG00000225206	MIR137HG		ENSG00000148677	ANKRD1		ENSG00000170961	HAS2
ENSG00000273356	nan		ENSG00000226137	BAIAP2-DT		ENSG00000148719	DNAJB12		ENSG00000171109	MFN1
ENSG00000276141	nan		ENSG00000229867	STEAP3-AS1		ENSG00000148926	ADM		ENSG00000171345	KRT19
ENSG00000276386	nan		ENSG00000230359	TPI1P2		ENSG00000149218	ENDOD1		ENSG00000171346	KRT15
ENSG00000277586	NEFL		ENSG00000230417	LINC00595		ENSG00000149243	KLHL35		ENSG00000171388	APLN
ENSG00000278129	ZNF8		ENSG00000230417	LINC00595		ENSG00000149485	FADS1		ENSG00000171522	PTGER4
ENSG00000278970	HEIH		ENSG00000230630	nan		ENSG00000149596	JPH2		ENSG00000171574	ZNF584
ENSG00000283440	nan		ENSG00000231298	MANCR		ENSG00000149639	SOGA1		ENSG00000171791	BCL2
ENSG00000284284	MIR4712		ENSG00000232977	LINC00327		ENSG00000149798	CDC42EP2		ENSG00000172172	MRPL13
ENSG00000285793	ANAPC1P2		ENSG00000233369	GTF2IP4		ENSG00000149806	FAU		ENSG00000172201	ID4
NM_001287749	FDFT1		ENSG00000233421	LINC01783		ENSG00000150403	TMCO3		ENSG00000172748	ZNF596
NM_001320751	STS		ENSG00000233822	H2BC15		ENSG00000150764	DIXDC1		ENSG00000173080	RXFP4
NM_001352910	ARSG		ENSG00000235106	BRD3OS		ENSG00000150787	PTS		ENSG00000173110	HSPA6
NM_001370077	MIOS		ENSG00000235180	LINC00601		ENSG00000150907	FOXO1		ENSG00000173141	MRPL57
NM_001370249	CNDP2		ENSG00000235387	SPAAR		ENSG00000150991	UBC		ENSG00000173269	MMRN2
NM_003483	HMGA2		ENSG00000236824	BCYRN1		ENSG00000151014	NOCT		ENSG00000173295	FAM86B3P
NM_004089	TSC22D3		ENSG00000236963	nan		ENSG00000151131	C12orf45		ENSG00000173530	TNFRSF10D
NM_004265	FADS2		ENSG00000238005	AL391832.2		ENSG00000151208	DLG5		ENSG00000173960	UBXN2A
NM_004753	DHRS3		ENSG00000239306	RBM14		ENSG00000151553	FAM160B1		ENSG00000174236	REP15
NM_005842	SPRY2		ENSG00000244026	FAM86DP		ENSG00000151849	CENPJ		ENSG00000174437	ATP2A2
NM_006022	TSC22D1		ENSG00000244040	IL12A-AS1		ENSG00000152117	SMPD4BP		ENSG00000174483	BBS1
NM_006486	FBLN1		ENSG00000248008	NRAV		ENSG00000152382	TADA1		ENSG00000174599	TRAM1L1
NM_006835	CCNI		ENSG00000248596	nan		ENSG00000152518	ZFP36L2		ENSG00000174684	B4GAT1
NM_013995	LAMP2		ENSG00000248690	nan		ENSG00000152795	HNRNPDL		ENSG00000174807	CD248
NM_024060	AHNAK		ENSG00000249379	nan		ENSG00000153208	MERTK		ENSG00000175215	CTDSP2
NM_032752	ZNF496		ENSG00000249992	TMEM158		ENSG00000153574	RPIA		ENSG00000175283	DOLK
NM_133503	DCN		ENSG00000253161	nan		ENSG00000153823	PID1		ENSG00000175322	ZNF519
NM_145764	MGST1		ENSG00000253557	nan		ENSG00000153930	ANKFN1		ENSG00000176022	B3GALT6
NM_175913	JPH2		ENSG00000253661	nan		ENSG00000154144	TBRG1		ENSG00000176055	MBLAC2
NM_203472	SELENOS		ENSG00000253819	nan		ENSG00000154429	CCSAP		ENSG00000176102	CSTF3
NM_207342	STEAP1B		ENSG00000256235	SMIM3		ENSG00000154447	SH3RF1		ENSG00000176407	KCMF1
NM_207342	STEAP1B		ENSG00000257167	TMPO-AS1		ENSG00000154529	CNTNAP3B		ENSG00000176422	SPRYD4
NR_015384	nan		ENSG00000259207	ITGB3		ENSG00000154803	FLCN		ENSG00000176887	SOX11
NR_027512	nan		ENSG00000259319	nan		ENSG00000155252	PI4K2A		ENSG00000176894	PXMP2
NR_028302	DUBR		ENSG00000259583	AC015712.2		ENSG00000155438	NIFK		ENSG00000177133	PRDM16-DT
NR_029193	nan		ENSG00000264301	LINC01444		ENSG00000155463	OXA1L		ENSG00000177283	FZD8
NR_039981	nan		ENSG00000265485	LINC01915		ENSG00000155858	LSM11		ENSG00000177363	LRRN4CL
NR_132999	nan		ENSG00000266554	LINC01443		ENSG00000156150	ALX3		ENSG00000177406	NINJ2-AS1
NR_147695	nan		ENSG00000268089	GABRQ		ENSG00000156381	ANKRD9		ENSG00000177410	ZFAS1
NR_156431	nan		ENSG00000268388	FENDRR		ENSG00000156508	EEF1A1		ENSG00000177606	JUN
NR_160651	nan		ENSG00000268516	AC020915.2		ENSG00000156976	EIF4A2		ENSG00000177614	PGBD5
NR_160736	nan		ENSG00000268941	LINC01711		ENSG00000157227	MMP14		ENSG00000177946	CENPBD1
NR_160746	nan		ENSG00000269720	CCDC194		ENSG00000157483	MYO1E		ENSG00000178033	CALHM5
NR_160747	nan		ENSG00000270276	H4C8		ENSG00000157514	TSC22D3		ENSG00000178184	PARD6G
NR_160935	FAM218A		ENSG00000270276	H4C3		ENSG00000157680	DGKI		ENSG00000178343	SHISA3
NR_161183	nan		ENSG00000270276	H4C11		ENSG00000157778	PSMG3		ENSG00000178537	SLC25A20
NR_161255	nan		ENSG00000270276	H4-16		ENSG00000158122	PRXL2C		ENSG00000178573	MAF
XM_005247575	nan		ENSG00000270276	H4C15		ENSG00000158195	WASF2		ENSG00000178695	KCTD12
XM_005247694	BCL6		ENSG00000270276	H4C14		ENSG00000158246	TENT5B		ENSG00000178726	THBD
XM_005266421	IL17D		ENSG00000270276	H4C12		ENSG00000158615	PPP1R15B		ENSG00000179071	CCDC89
XM_005268325	PCID2		ENSG00000270276	H4C6		ENSG00000158863	FAM160B2		ENSG00000179331	RAB39A
XM_006710946	nan		ENSG00000270276	H4C13		ENSG00000158864	NDUFS2		ENSG00000179532	DNHD1
XM_006714821	nan		ENSG00000270276	H4C9		ENSG00000159069	FBXW5		ENSG00000179841	AKAP5
XM_006717914	PPP2R2D		ENSG00000270276	H4C5		ENSG00000159556	ISL2		ENSG00000180340	FZD2
XM_011509258	EIF2D		ENSG00000270276	H4C4		ENSG00000159904	nan		ENSG00000180447	GAS1
XM_011512848	MBNL1		ENSG00000270276	H4C1		ENSG00000160233	LRRC3		ENSG00000180616	SSTR2
XM_011514593	nan		ENSG00000270276	H4C2		ENSG00000160447	PKN3		ENSG00000180660	MAB21L1
XM_011516792	NDRG1		ENSG00000270882	H4C8		ENSG00000161011	SQSTM1		ENSG00000180730	SHISA2
XM_011526044	ZCCHC2		ENSG00000270882	H4C3		ENSG00000161542	PRPSAP1		ENSG00000180901	KCTD2
XM_011529254	PLCB4		ENSG00000270882	H4C11		ENSG00000161638	ITGA5		ENSG00000180979	LRRC57
XM_011537609	nan		ENSG00000270882	H4-16		ENSG00000161914	ZNF653		ENSG00000181449	SOX2
XM_011543709	nan		ENSG00000270882	H4C15		ENSG00000162300	ZFPL1		ENSG00000182253	SYNM
XM_011544554	SLC25A37		ENSG00000270882	H4C14		ENSG00000162407	PLPP3		ENSG00000182318	ZSCAN22
XM_017005563	nan		ENSG00000270882	H4C12		ENSG00000162496	DHRS3		ENSG00000182376	AC138028.1
XM_017008408	nan		ENSG00000270882	H4C6		ENSG00000162817	C1orf115		ENSG00000182397	DNM1P46
XM_017009239	ELL2		ENSG00000270882	H4C13		ENSG00000162889	MAPKAPK2		ENSG00000182446	NPLOC4
XM_017009242	ELL2		ENSG00000270882	H4C9		ENSG00000162909	CAPN2		ENSG00000182481	KPNA2
XM_017009991	nan		ENSG00000270882	H4C5		ENSG00000162998	FRZB		ENSG00000182580	EPHB3
XM_017011936	nan		ENSG00000270882	H4C4		ENSG00000163347	CLDN1		ENSG00000182636	NDN
XM_017012456	nan		ENSG00000270882	H4C1		ENSG00000163393	SLC22A15		ENSG00000182768	NGRN
XM_017013200	nan		ENSG00000270882	H4C2		ENSG00000163602	RYBP		ENSG00000182791	CCDC87
XM_017013884	nan		ENSG00000271880	AGAP11		ENSG00000163661	PTX3		ENSG00000183160	TMEM119
XM_017016070	MYOF		ENSG00000272514	CFAP206		ENSG00000163734	CXCL3		ENSG00000183250	LINC01547
XM_017018259	ZBTB16		ENSG00000273542	H4C8		ENSG00000163811	WDR43		ENSG00000183260	ABHD16B
XM_017018523	NAV2		ENSG00000273542	H4C3		ENSG00000163877	SNIP1		ENSG00000183479	TREX2
XM_017018526	NAV2		ENSG00000273542	H4C11		ENSG00000163884	KLF15		ENSG00000183508	TENT5C
XM_017018988	nan		ENSG00000273542	H4-16		ENSG00000164117	FBXO8		ENSG00000183513	COA5
XM_017019454	nan		ENSG00000273542	H4C15		ENSG00000164182	NDUFAF2		ENSG00000183648	NDUFB1
XM_017022206	MFGE8		ENSG00000273542	H4C14		ENSG00000164284	GRPEL2		ENSG00000183779	ZNF703
XM_017024808	WIPI1		ENSG00000273542	H4C12		ENSG00000164296	TIGD6		ENSG00000183876	ARSI
XM_017028003	nan		ENSG00000273542	H4C6		ENSG00000164379	FOXQ1		ENSG00000183935	HTR7P1
XM_017028290	ETS2		ENSG00000273542	H4C13		ENSG00000164402	SEPTIN8		ENSG00000184232	OAF
XM_017028445	SLC19A1		ENSG00000273542	H4C9		ENSG00000164615	CAMLG		ENSG00000184371	CSF1
XM_017029895	nan		ENSG00000273542	H4C5		ENSG00000164683	HEY1		ENSG00000184378	ACTRT3
XM_024446532	TNFAIP3		ENSG00000273542	H4C4		ENSG00000164713	BRI3		ENSG00000184564	SLITRK6
XM_024446837	KMT2E		ENSG00000273542	H4C1		ENSG00000164778	EN2		ENSG00000184584	STING1
XM_024451891	OSER1		ENSG00000273542	H4C2		ENSG00000164796	CSMD3		ENSG00000184992	BRI3BP
XM_024452027	nan		ENSG00000273703	H2BC14		ENSG00000164808	SPIDR		ENSG00000184995	IFNE
XM_024454179	TRAPPC11		ENSG00000273802	H2BC4		ENSG00000165092	ALDH1A1		ENSG00000185010	F8
XR_001738126	nan		ENSG00000273802	H2BC8		ENSG00000165244	ZNF367		ENSG00000185085	INTS5
XR_001738150	nan		ENSG00000273802	H2BC6		ENSG00000165312	OTUD1		ENSG00000185189	NRBP2
XR_001738632	SLC66A3		ENSG00000273802	H2BC7		ENSG00000165507	DEPP1		ENSG00000185269	NOTUM
XR_001738734	ANXA4		ENSG00000273802	H2BC10		ENSG00000165512	ZNF22		ENSG00000185340	GAS2L1
XR_001739683	nan		ENSG00000273983	H3C12		ENSG00000165568	AKR1E2		ENSG00000185515	BRCC3
XR_001740978	nan		ENSG00000273983	H3C4		ENSG00000165644	COMTD1		ENSG00000186198	SLC51B
XR_001740981	nan		ENSG00000273983	H3C8		ENSG00000165655	ZNF503		ENSG00000186832	KRT16
XR_001741442	nan		ENSG00000273983	H3C6		ENSG00000166012	TAF1D		ENSG00000186834	HEXIM1
XR_001742454	nan		ENSG00000273983	H3C11		ENSG00000166016	ABTB2		ENSG00000186854	TRABD2A
XR_001745684	nan		ENSG00000273983	H3C1		ENSG00000166166	TRMT61A		ENSG00000186854	TRABD2A
XR_001745919	nan		ENSG00000273983	H3C7		ENSG00000166233	ARIH1		ENSG00000187189	TSPYL4
XR_001746051	nan		ENSG00000273983	H3C10		ENSG00000166398	GARRE1		ENSG00000187325	TAF9B
XR_001746759	nan		ENSG00000273983	H3C2		ENSG00000166483	WEE1		ENSG00000187475	H1-6
XR_001748143	nan		ENSG00000273983	H3C3		ENSG00000166582	CENPV		ENSG00000187634	SAMD11
XR_001748385	nan		ENSG00000274070	CASTOR2		ENSG00000166750	SLFN5		ENSG00000187955	COL14A1
XR_001748393	nan		ENSG00000274267	H3C12		ENSG00000166889	PATL1		ENSG00000188312	CENPP
XR_001748472	nan		ENSG00000274267	H3C4		ENSG00000167393	PPP2R3B		ENSG00000188315	C3orf62
XR_001751368	ATP10A		ENSG00000274267	H3C8		ENSG00000167513	CDT1		ENSG00000188342	GTF2F2
XR_001752091	nan		ENSG00000274267	H3C6		ENSG00000167536	DHRS13		ENSG00000188483	IER5L
XR_002956471	ESYT2		ENSG00000274267	H3C11		ENSG00000167658	EEF2		ENSG00000188486	H2AX
XR_002956795	NMRK1		ENSG00000274267	H3C1		ENSG00000167721	TSR1		ENSG00000188613	NANOS1
XR_002957945	ABCA8		ENSG00000274267	H3C7		ENSG00000167747	C19orf48		ENSG00000188641	DPYD
XR_002958591	nan		ENSG00000274267	H3C10		ENSG00000167778	SPRYD3		ENSG00000188690	UROS
XR_002959367	nan		ENSG00000274267	H3C2		ENSG00000167962	ZNF598		ENSG00000188710	QRFP
XR_002959450	nan		ENSG00000274267	H3C3		ENSG00000167972	ABCA3		ENSG00000188807	TMEM201
XR_243043	ARGLU1		ENSG00000274290	H2BC4		ENSG00000167996	FTH1		ENSG00000188993	LRRC66
XR_430640	nan		ENSG00000274290	H2BC8		ENSG00000168209	DDIT4		ENSG00000189050	RNFT1
XR_924588	nan		ENSG00000274290	H2BC6		ENSG00000168286	THAP11		ENSG00000189143	CLDN4
XR_925212	nan		ENSG00000274290	H2BC7		ENSG00000168298	H1-4		ENSG00000189241	TSPYL1
XR_928606	nan		ENSG00000274290	H2BC10		ENSG00000168397	ATG4B		ENSG00000189403	HMGB1
XR_929080	nan		ENSG00000274618	H4C8		ENSG00000168495	POLR3D		ENSG00000196154	S100A4
XR_929580	nan		ENSG00000274618	H4C3		ENSG00000168556	ING2		ENSG00000196642	RABL6
XR_929720	nan		ENSG00000274618	H4C11		ENSG00000168569	TMEM223		ENSG00000196659	TTC30B
XR_930598	nan		ENSG00000274618	H4-16		ENSG00000168765	GSTM4		ENSG00000196922	ZNF252P
XR_931726	nan		ENSG00000274618	H4C15		ENSG00000169047	IRS1		ENSG00000197019	SERTAD1
XR_931838	MFGE8		ENSG00000274618	H4C14		ENSG00000169245	CXCL10		ENSG00000197046	SIGLEC15
XR_936848	nan		ENSG00000274618	H4C12		ENSG00000169252	ADRB2		ENSG00000197153	H3C12
XR_940700	nan		ENSG00000274618	H4C6		ENSG00000169271	HSPB3		ENSG00000197153	H3C4
XR_941565	nan		ENSG00000274618	H4C13		ENSG00000169410	PTPN9		ENSG00000197153	H3C8
XR_950537	nan		ENSG00000274618	H4C9		ENSG00000169429	CXCL8		ENSG00000197153	H3C6
			ENSG00000274618	H4C5		ENSG00000169564	PCBP1		ENSG00000197153	H3C11
			ENSG00000274618	H4C4		ENSG00000169715	MT1E		ENSG00000197153	H3C1
			ENSG00000274618	H4C1		ENSG00000169908	TM4SF1		ENSG00000197153	H3C7
			ENSG00000274618	H4C2		ENSG00000169926	KLF13		ENSG00000197153	H3C10
			ENSG00000274641	H2BC17		ENSG00000170017	ALCAM		ENSG00000197153	H3C2
			ENSG00000274750	H3C12		ENSG00000170222	ADPRM		ENSG00000197153	H3C3
			ENSG00000274750	H3C4		ENSG00000170260	ZNF212		ENSG00000197296	FITM2
			ENSG00000274750	H3C8		ENSG00000170275	CRTAP		ENSG00000197362	ZNF786
			ENSG00000274750	H3C6		ENSG00000170276	HSPB2		ENSG00000197406	DIO3
			ENSG00000274750	H3C11		ENSG00000170485	NPAS2		ENSG00000197483	ZNF628
			ENSG00000274750	H3C1		ENSG00000170604	IRF2BP1		ENSG00000197530	MIB2
			ENSG00000274750	H3C7		ENSG00000170684	ZNF296		ENSG00000197557	TTC30A
			ENSG00000274750	H3C10		ENSG00000170779	CDCA4		ENSG00000197588	KLKP1
			ENSG00000274750	H3C2		ENSG00000171223	JUNB		ENSG00000197594	ENPP1
			ENSG00000274750	H3C3		ENSG00000171408	PDE7B		ENSG00000197629	MPEG1
			ENSG00000274997	H2AC12		ENSG00000171425	ZNF581		ENSG00000197670	nan
			ENSG00000275126	H4C8		ENSG00000171490	RSL1D1		ENSG00000197837	H4C8
			ENSG00000275126	H4C3		ENSG00000171658	NMRAL2P		ENSG00000197837	H4C3
			ENSG00000275126	H4C11		ENSG00000172260	NEGR1		ENSG00000197837	H4C11
			ENSG00000275126	H4-16		ENSG00000172336	POP7		ENSG00000197837	H4-16
			ENSG00000275126	H4C15		ENSG00000172340	SUCLG2		ENSG00000197837	H4C15
			ENSG00000275126	H4C14		ENSG00000172354	GNB2		ENSG00000197837	H4C14
			ENSG00000275126	H4C12		ENSG00000172432	GTPBP2		ENSG00000197837	H4C12
			ENSG00000275126	H4C6		ENSG00000172901	LVRN		ENSG00000197837	H4C6
			ENSG00000275126	H4C13		ENSG00000173545	ZNF622		ENSG00000197837	H4C13
			ENSG00000275126	H4C9		ENSG00000173546	CSPG4		ENSG00000197837	H4C9
			ENSG00000275126	H4C5		ENSG00000173575	CHD2		ENSG00000197837	H4C5
			ENSG00000275126	H4C4		ENSG00000173702	MUC13		ENSG00000197837	H4C4
			ENSG00000275126	H4C1		ENSG00000173812	EIF1		ENSG00000197837	H4C1
			ENSG00000275126	H4C2		ENSG00000173889	PHC3		ENSG00000197837	H4C2
			ENSG00000275221	H2AC13		ENSG00000174013	FBXO45		ENSG00000197903	H2BC12
			ENSG00000275221	H2AC11		ENSG00000174444	RPL4		ENSG00000197919	IFNA1
			ENSG00000275221	H2AC15		ENSG00000174529	TMEM81		ENSG00000197919	IFNA13
			ENSG00000275221	H2AC16		ENSG00000174640	SLCO2A1		ENSG00000198060	MARCHF5
			ENSG00000275221	H2AC17		ENSG00000175061	SNHG29		ENSG00000198711	SSBP3-AS1
			ENSG00000275379	H3C12		ENSG00000175063	UBE2C		ENSG00000198743	SLC5A3
			ENSG00000275379	H3C4		ENSG00000175895	PLEKHF2		ENSG00000198796	ALPK2
			ENSG00000275379	H3C8		ENSG00000175946	KLHL38		ENSG00000198840	MT-ND3
			ENSG00000275379	H3C6		ENSG00000176058	TPRN		ENSG00000198873	GRK5
			ENSG00000275379	H3C11		ENSG00000176171	BNIP3		ENSG00000198890	PRMT6
			ENSG00000275379	H3C1		ENSG00000176624	MEX3C		ENSG00000198938	MT-CO3
			ENSG00000275379	H3C7		ENSG00000176678	FOXL1		ENSG00000199961	SNORD1B
			ENSG00000275379	H3C10		ENSG00000176692	FOXC2		ENSG00000200259	SNORD35A
			ENSG00000275379	H3C2		ENSG00000177051	FBXO46		ENSG00000200879	SNORD14E
			ENSG00000275379	H3C3		ENSG00000177427	MIEF2		ENSG00000201998	SNORA23
			ENSG00000275713	H2BC9		ENSG00000177602	HASPIN		ENSG00000202252	SNORD14C
			ENSG00000275714	H3C12		ENSG00000177721	ANXA2R		ENSG00000202515	VTRNA1-3
			ENSG00000275714	H3C4		ENSG00000178105	DDX10		ENSG00000203668	CHML
			ENSG00000275714	H3C8		ENSG00000178338	ZNF354B		ENSG00000203668	CHML
			ENSG00000275714	H3C6		ENSG00000178718	RPP25		ENSG00000203727	SAMD5
			ENSG00000275714	H3C11		ENSG00000178773	CPNE7		ENSG00000203730	TEDDM1
			ENSG00000275714	H3C1		ENSG00000178860	MSC		ENSG00000203778	FAM229B
			ENSG00000275714	H3C7		ENSG00000179094	PER1		ENSG00000204070	SYS1
			ENSG00000275714	H3C10		ENSG00000179115	FARSA		ENSG00000204262	COL5A2
			ENSG00000275714	H3C2		ENSG00000179119	SPTY2D1		ENSG00000204291	COL15A1
			ENSG00000275714	H3C3		ENSG00000179431	FJX1		ENSG00000204388	HSPA1B
			ENSG00000276180	H4C8		ENSG00000179562	GCC1		ENSG00000204389	HSPA1A
			ENSG00000276180	H4C3		ENSG00000179766	ATP8B5P		ENSG00000204947	ZNF425
			ENSG00000276180	H4C11		ENSG00000179862	CITED4		ENSG00000204950	LRRC10B
			ENSG00000276180	H4-16		ENSG00000179886	TIGD5		ENSG00000205476	CCDC85C
			ENSG00000276180	H4C15		ENSG00000180611	MB21D2		ENSG00000205683	DPF3
			ENSG00000276180	H4C14		ENSG00000180747	nan		ENSG00000205795	CYS1
			ENSG00000276180	H4C12		ENSG00000181218	H2AW		ENSG00000205978	NYNRIN
			ENSG00000276180	H4C6		ENSG00000181274	FRAT2		ENSG00000206530	CFAP44
			ENSG00000276180	H4C13		ENSG00000181450	ZNF678		ENSG00000207005	RNU1-2
			ENSG00000276180	H4C9		ENSG00000181788	SIAH2		ENSG00000207357	RNU6-2
			ENSG00000276180	H4C5		ENSG00000182154	MRPL41		ENSG00000207507	RNU6-9
			ENSG00000276180	H4C4		ENSG00000182197	EXT1		ENSG00000207609	MIR491
			ENSG00000276180	H4C1		ENSG00000182324	KCNJ14		ENSG00000209042	nan
			ENSG00000276180	H4C2		ENSG00000182575	NXPH3		ENSG00000209480	SNORD83B
			ENSG00000276368	H2AC14		ENSG00000182827	ACBD3		ENSG00000209482	SNORD83A
			ENSG00000276410	H2BC3		ENSG00000182870	GALNT9		ENSG00000212916	MAP10
			ENSG00000276903	H2AC13		ENSG00000183087	GAS6		ENSG00000212978	AC016747.1
			ENSG00000276903	H2AC11		ENSG00000183379	SYNDIG1L		ENSG00000213057	C1orf220
			ENSG00000276903	H2AC15		ENSG00000183421	RIPK4		ENSG00000213064	SFT2D2
			ENSG00000276903	H2AC16		ENSG00000183604	SMG1P5		ENSG00000213145	CRIP1
			ENSG00000276903	H2AC17		ENSG00000183605	SFXN4		ENSG00000213190	MLLT11
			ENSG00000276966	H4C8		ENSG00000183617	MRPL54		ENSG00000213462	ERV3-1
			ENSG00000276966	H4C3		ENSG00000183751	TBL3		ENSG00000213463	SYNJ2BP
			ENSG00000276966	H4C11		ENSG00000184258	CDR1		ENSG00000213693	nan
			ENSG00000276966	H4-16		ENSG00000184857	TMEM186		ENSG00000213742	ZNF337-AS1
			ENSG00000276966	H4C15		ENSG00000184897	H1-10		ENSG00000214106	nan
			ENSG00000276966	H4C14		ENSG00000184898	RBM43		ENSG00000214140	PRCD
			ENSG00000276966	H4C12		ENSG00000185112	FAM43A		ENSG00000214223	HNRNPA1P10
			ENSG00000276966	H4C6		ENSG00000185164	NOMO2		ENSG00000214756	CSKMT
			ENSG00000276966	H4C13		ENSG00000185164	NOMO2		ENSG00000214827	MTCP1
			ENSG00000276966	H4C9		ENSG00000185236	RAB11B		ENSG00000214944	ARHGEF28
			ENSG00000276966	H4C5		ENSG00000185262	UBALD2		ENSG00000215068	AC025171.2
			ENSG00000276966	H4C4		ENSG00000185338	SOCS1		ENSG00000215190	LINC00680
			ENSG00000276966	H4C1		ENSG00000185352	HS6ST3		ENSG00000215374	nan
			ENSG00000276966	H4C2		ENSG00000185359	HGS		ENSG00000215788	TNFRSF25
			ENSG00000277075	H2AC8		ENSG00000185386	MAPK11		ENSG00000216490	IFI30
			ENSG00000277075	H2AC4		ENSG00000185485	SDHAP1		ENSG00000219481	NBPF1
			ENSG00000277157	H4C8		ENSG00000185721	DRG1		ENSG00000221819	GAS8-AS1
			ENSG00000277157	H4C3		ENSG00000185730	ZNF696		ENSG00000221843	C2orf16
			ENSG00000277157	H4C11		ENSG00000185818	NAT8L		ENSG00000221990	nan
			ENSG00000277157	H4-16		ENSG00000185838	GNB1L		ENSG00000222365	nan
			ENSG00000277157	H4C15		ENSG00000185950	IRS2		ENSG00000223496	EXOSC6
			ENSG00000277157	H4C14		ENSG00000186056	MATN1-AS1		ENSG00000223749	nan
			ENSG00000277157	H4C12		ENSG00000186130	ZBTB6		ENSG00000223768	LINC00205
			ENSG00000277157	H4C6		ENSG00000186184	POLR1D		ENSG00000224057	EGFR-AS1
			ENSG00000277157	H4C13		ENSG00000186187	ZNRF1		ENSG00000224165	DNAJC27-AS1
			ENSG00000277157	H4C9		ENSG00000186432	KPNA4		ENSG00000224184	MIR3681HG
			ENSG00000277157	H4C5		ENSG00000186603	HPDL		ENSG00000224577	LINC01117
			ENSG00000277157	H4C4		ENSG00000187193	MT1X		ENSG00000224888	nan
			ENSG00000277157	H4C1		ENSG00000187650	VMAC		ENSG00000224914	LINC00863
			ENSG00000277157	H4C2		ENSG00000187736	NHEJ1		ENSG00000225138	nan
			ENSG00000277224	H2BC4		ENSG00000187837	H1-2		ENSG00000225177	nan
			ENSG00000277224	H2BC8		ENSG00000187840	EIF4EBP1		ENSG00000225206	MIR137HG
			ENSG00000277224	H2BC6		ENSG00000188185	nan		ENSG00000225210	DUXAP9
			ENSG00000277224	H2BC7		ENSG00000188215	DCUN1D3		ENSG00000225361	PPP1R26-AS1
			ENSG00000277224	H2BC10		ENSG00000188735	TMEM120B		ENSG00000225602	MTOR-AS1
			ENSG00000277443	MARCKS		ENSG00000188859	FAM78B		ENSG00000226053	LINC01776
			ENSG00000277775	H3C12		ENSG00000188986	NELFB		ENSG00000226137	BAIAP2-DT
			ENSG00000277775	H3C4		ENSG00000188997	KCTD21		ENSG00000226200	nan
			ENSG00000277775	H3C8		ENSG00000189060	H1-0		ENSG00000226819	nan
			ENSG00000277775	H3C6		ENSG00000189114	BLOC1S3		ENSG00000226856	THORLNC
			ENSG00000277775	H3C11		ENSG00000189223	PAX8-AS1		ENSG00000226913	BSN-DT
			ENSG00000277775	H3C1		ENSG00000189227	C15orf61		ENSG00000227145	IL21-AS1
			ENSG00000277775	H3C7		ENSG00000196110	ZNF699		ENSG00000227354	RBM26-AS1
			ENSG00000277775	H3C10		ENSG00000196136	SERPINA3		ENSG00000227825	SLC9A7P1
			ENSG00000277775	H3C2		ENSG00000196196	HRCT1		ENSG00000227908	FLJ31104
			ENSG00000277775	H3C3		ENSG00000196352	CD55		ENSG00000228223	HCG11
			ENSG00000278272	H3C12		ENSG00000196371	FUT4		ENSG00000228451	SDAD1P1
			ENSG00000278272	H3C4		ENSG00000196449	YRDC		ENSG00000228526	MIR34AHG
			ENSG00000278272	H3C8		ENSG00000196456	ZNF775		ENSG00000228701	TNKS2-AS1
			ENSG00000278272	H3C6		ENSG00000196544	BORCS6		ENSG00000229267	nan
			ENSG00000278272	H3C11		ENSG00000196696	PDXDC2P-NPIPB14P		ENSG00000229544	NKX1-2
			ENSG00000278272	H3C1		ENSG00000196867	ZFP28		ENSG00000229867	STEAP3-AS1
			ENSG00000278272	H3C7		ENSG00000197157	SND1		ENSG00000229931	nan
			ENSG00000278272	H3C10		ENSG00000197355	UAP1L1		ENSG00000230359	TPI1P2
			ENSG00000278272	H3C2		ENSG00000197417	SHPK		ENSG00000230426	LINC01036
			ENSG00000278272	H3C3		ENSG00000197894	ADH5		ENSG00000230445	nan
			ENSG00000278463	H2AC8		ENSG00000197943	PLCG2		ENSG00000230630	nan
			ENSG00000278463	H2AC4		ENSG00000197958	RPL12		ENSG00000230658	nan
			ENSG00000278588	H2BC4		ENSG00000198142	SOWAHC		ENSG00000230797	YY2
			ENSG00000278588	H2BC8		ENSG00000198171	DDRGK1		ENSG00000231298	MANCR
			ENSG00000278588	H2BC6		ENSG00000198205	ZXDA		ENSG00000231652	AL590428.1
			ENSG00000278588	H2BC7		ENSG00000198355	PIM3		ENSG00000231784	nan
			ENSG00000278588	H2BC10		ENSG00000198373	WWP2		ENSG00000232759	AC002480.1
			ENSG00000278637	H4C8		ENSG00000198455	ZXDB		ENSG00000232977	LINC00327
			ENSG00000278637	H4C3		ENSG00000198695	MT-ND6		ENSG00000232995	RGS5
			ENSG00000278637	H4C11		ENSG00000198712	MT-CO2		ENSG00000233369	GTF2IP4
			ENSG00000278637	H4-16		ENSG00000198727	MT-CYB		ENSG00000233393	AP000688.2
			ENSG00000278637	H4C15		ENSG00000198755	RPL10A		ENSG00000233421	LINC01783
			ENSG00000278637	H4C14		ENSG00000198786	MT-ND5		ENSG00000234420	ZNF37BP
			ENSG00000278637	H4C12		ENSG00000198805	PNP		ENSG00000234456	MAGI2-AS3
			ENSG00000278637	H4C6		ENSG00000198886	MT-ND4		ENSG00000234817	nan
			ENSG00000278637	H4C13		ENSG00000199053	MIR324		ENSG00000235106	BRD3OS
			ENSG00000278637	H4C9		ENSG00000199744	SNORD36A		ENSG00000235180	LINC00601
			ENSG00000278637	H4C5		ENSG00000200084	nan		ENSG00000235374	SSR4P1
			ENSG00000278637	H4C4		ENSG00000203288	TDRKH-AS1		ENSG00000235387	SPAAR
			ENSG00000278637	H4C1		ENSG00000203761	nan		ENSG00000235865	GSN-AS1
			ENSG00000278637	H4C2		ENSG00000203875	nan		ENSG00000236094	LINC00545
			ENSG00000278677	H2AC13		ENSG00000204086	RPA4		ENSG00000236548	nan
			ENSG00000278677	H2AC11		ENSG00000204160	ZDHHC18		ENSG00000236824	BCYRN1
			ENSG00000278677	H2AC15		ENSG00000204316	MRPL38		ENSG00000236963	nan
			ENSG00000278677	H2AC16		ENSG00000204628	RACK1		ENSG00000237984	PTENP1
			ENSG00000278677	H2AC17		ENSG00000205138	SDHAF1		ENSG00000238005	AL391832.2
			ENSG00000278705	H4C8		ENSG00000205339	IPO7		ENSG00000238578	SNORD4A
			ENSG00000278705	H4C3		ENSG00000205362	MT1A		ENSG00000238942	nan
			ENSG00000278705	H4C11		ENSG00000205364	MT1M		ENSG00000239306	RBM14
			ENSG00000278705	H4-16		ENSG00000205544	TMEM256		ENSG00000240875	LINC00886
			ENSG00000278705	H4C15		ENSG00000205670	SMIM11A		ENSG00000241015	TPM3P9
			ENSG00000278705	H4C14		ENSG00000205763	RP9P		ENSG00000241213	LINC02024
			ENSG00000278705	H4C12		ENSG00000206075	SERPINB5		ENSG00000241544	LINC02029
			ENSG00000278705	H4C6		ENSG00000206149	HERC2P9		ENSG00000242732	RTL5
			ENSG00000278705	H4C13		ENSG00000206195	DUXAP8		ENSG00000242852	ZNF709
			ENSG00000278705	H4C9		ENSG00000206503	HLA-A		ENSG00000243317	STMP1
			ENSG00000278705	H4C5		ENSG00000210825	nan		ENSG00000243667	WDR92
			ENSG00000278705	H4C4		ENSG00000212907	MT-ND4L		ENSG00000243819	nan
			ENSG00000278705	H4C1		ENSG00000213406	nan		ENSG00000243927	MRPS6
			ENSG00000278705	H4C2		ENSG00000213563	C8orf82		ENSG00000244026	FAM86DP
			ENSG00000278828	H3C12		ENSG00000213780	GTF2H4		ENSG00000244040	IL12A-AS1
			ENSG00000278828	H3C4		ENSG00000214706	IFRD2		ENSG00000244306	DUXAP10
			ENSG00000278828	H3C8		ENSG00000214765	nan		ENSG00000244754	N4BP2L2
			ENSG00000278828	H3C6		ENSG00000214826	nan		ENSG00000244945	RUFY1-AS1
			ENSG00000278828	H3C11		ENSG00000215039	CD27-AS1		ENSG00000245275	SAP30L-AS1
			ENSG00000278828	H3C1		ENSG00000215244	LINC02649		ENSG00000245498	AP000866.1
			ENSG00000278828	H3C7		ENSG00000215483	LINC00598		ENSG00000245680	ZNF585B
			ENSG00000278828	H3C10		ENSG00000215483	LINC00598		ENSG00000246067	nan
			ENSG00000278828	H3C2		ENSG00000215559	ANKRD20A11P		ENSG00000246100	nan
			ENSG00000278828	H3C3		ENSG00000215612	HMX1		ENSG00000246273	SBF2-AS1
			ENSG00000281000	SNORD3D		ENSG00000218891	ZNF579		ENSG00000247271	ZBED5-AS1
			ENSG00000286190	AC055839.2		ENSG00000219451	nan		ENSG00000247735	nan
			NM_001130072	EPN1		ENSG00000220749	nan		ENSG00000247796	AC008966.1
			NM_001136004	MICAL3		ENSG00000221829	FANCG		ENSG00000247809	nan
			NM_001145784	BORCS8		ENSG00000221869	CEBPD		ENSG00000248008	NRAV
			NM_001146227	RPS20		ENSG00000221978	CCNL2		ENSG00000248596	nan
			NM_001199039	SERINC2		ENSG00000223573	nan		ENSG00000248690	nan
			NM_001362435	CDH6		ENSG00000224032	nan		ENSG00000248866	nan
			NM_001366346	AIG1		ENSG00000224470	ATXN1L		ENSG00000248925	nan
			NM_001371238	HSP90AB1		ENSG00000224712	NPIPA3		ENSG00000249035	CLMAT3
			NM_002629	PGAM1		ENSG00000225578	NCBP2-AS1		ENSG00000249379	nan
			NM_015241	MICAL3		ENSG00000225880	LINC00115		ENSG00000249641	HOXC13-AS
			NM_021599	ADAMTS2		ENSG00000226121	nan		ENSG00000249992	TMEM158
			NM_031300	MXD3		ENSG00000226380	nan		ENSG00000250802	nan
			NM_080911	UNG		ENSG00000226419	SLC16A1-AS1		ENSG00000250846	EPHA5-AS1
			NM_198392	TCF21		ENSG00000226887	ERVMER34-1		ENSG00000251018	nan
			NM_199168	CXCL12		ENSG00000227372	TP73-AS1		ENSG00000253161	nan
			NM_213566	DFFA		ENSG00000227676	LINC01068		ENSG00000253540	nan
			NR_024374	nan		ENSG00000228300	FAM174C		ENSG00000253557	nan
			NR_026981	nan		ENSG00000228314	CYP4F29P		ENSG00000253661	nan
			NR_036444	FENDRR		ENSG00000228409	nan		ENSG00000253669	nan
			NR_038859	nan		ENSG00000228782	nan		ENSG00000253741	LNCOC1
			NR_046473	MEG3		ENSG00000229358	nan		ENSG00000253819	nan
			NR_073010	nan		ENSG00000230262	LINC02603		ENSG00000254300	LINC01111
			NR_073156	nan		ENSG00000231233	nan		ENSG00000254389	RHPN1-AS1
			NR_073447	LINC00595		ENSG00000231312	nan		ENSG00000254635	nan
			NR_073447	LINC00595		ENSG00000231500	RPS18		ENSG00000254685	FPGT
			NR_104643	nan		ENSG00000231574	LINC02015		ENSG00000254726	MEX3A
			NR_110626	nan		ENSG00000231991	nan		ENSG00000255302	EID1
			NR_121655	ZIC1		ENSG00000233006	MIR3936HG		ENSG00000255690	TRIL
			NR_132374	nan		ENSG00000233117	nan		ENSG00000255874	PRECSIT
			NR_138463	nan		ENSG00000233429	nan		ENSG00000256235	SMIM3
			NR_146144	nan		ENSG00000233593	LINC02609		ENSG00000257167	TMPO-AS1
			NR_146320	SNHG26		ENSG00000233608	TWIST2		ENSG00000257337	AC068888.1
			NR_146771	nan		ENSG00000233927	RPS28		ENSG00000258701	LINC00638
			NR_149150	nan		ENSG00000233937	CTC-338M12.4		ENSG00000258839	MC1R
			NR_158569	nan		ENSG00000234498	RPL13AP20		ENSG00000258947	TUBB3
			NR_160937	C10orf55		ENSG00000234585	CCT6P3		ENSG00000259207	ITGB3
			NR_161235	C5orf66		ENSG00000235162	C12orf75		ENSG00000259319	nan
			NR_164122	nan		ENSG00000235173	HGH1		ENSG00000259498	nan
			XM_005253015	PARVA		ENSG00000235194	PPP1R3E		ENSG00000259583	AC015712.2
			XM_005265743	PDGFRA		ENSG00000235448	nan		ENSG00000259895	AC106820.2
			XM_006717030	nan		ENSG00000235501	nan		ENSG00000260032	NORAD
			XM_006718390	nan		ENSG00000235823	OLMALINC		ENSG00000260063	AL512408.1
			XM_011516337	CROT		ENSG00000236552	RPL13AP5		ENSG00000260193	nan
			XM_011521561	nan		ENSG00000236714	nan		ENSG00000260339	HEXA-AS1
			XM_011526142	SLC14A1		ENSG00000237296	nan		ENSG00000260565	nan
			XM_011540700	KLF17		ENSG00000237424	FOXD2-AS1		ENSG00000260778	AC009065.4
			XM_011540727	COL16A1		ENSG00000237927	nan		ENSG00000260804	LINC01963
			XM_017001251	GPR153		ENSG00000238243	OR2W3		ENSG00000260910	nan
			XM_017002754	nan		ENSG00000239195	SNORD5		ENSG00000261188	nan
			XM_017003065	nan		ENSG00000239857	GET4		ENSG00000263753	LINC00667
			XM_017005076	ANTXR1		ENSG00000239911	nan		ENSG00000263874	nan
			XM_017007985	nan		ENSG00000241549	GUSBP2		ENSG00000264301	LINC01444
			XM_017008588	NSD2		ENSG00000241749	RPSAP52		ENSG00000264364	DYNLL2
			XM_017011380	LRP11		ENSG00000241945	PWP2		ENSG00000264920	AC018521.5
			XM_017012453	nan		ENSG00000242086	nan		ENSG00000264940	nan
			XM_017012455	FAM20C		ENSG00000242114	MTFP1		ENSG00000265185	nan
			XM_017012984	RBPMS		ENSG00000243335	KCTD7		ENSG00000265241	RBM8A
			XM_017017411	nan		ENSG00000243716	NPIPB5		ENSG00000265485	LINC01915
			XM_017023084	nan		ENSG00000244558	nan		ENSG00000265688	MAFG-DT
			XM_017023097	nan		ENSG00000245317	AC008393.1		ENSG00000266554	LINC01443
			XM_017023225	KIFC3		ENSG00000245571	FAM111A-DT		ENSG00000267296	CEBPA-DT
			XM_017023243	ABCC1		ENSG00000246228	CASC8		ENSG00000267365	KCNJ2-AS1
			XM_017026538	nan		ENSG00000246430	LINC00968		ENSG00000267493	CIRBP-AS1
			XM_017028198	nan		ENSG00000246582	AC100861.1		ENSG00000268089	GABRQ
			XM_017028199	nan		ENSG00000247516	MIR4458HG		ENSG00000268129	nan
			XM_017028786	nan		ENSG00000247596	TWF2		ENSG00000268388	FENDRR
			XM_024446932	MICALL2		ENSG00000248049	nan		ENSG00000268516	AC020915.2
			XM_024447968	HELLS		ENSG00000248265	FLJ12825		ENSG00000268941	LINC01711
			XM_024448149	nan		ENSG00000248569	nan		ENSG00000269343	ZNF587B
			XR_001737631	nan		ENSG00000249736	LINC02242		ENSG00000269720	CCDC194
			XR_001739003	nan		ENSG00000249859	nan		ENSG00000269896	AL513477.1
			XR_001740491	nan		ENSG00000250033	SLC7A11-AS1		ENSG00000270959	LPP-AS2
			XR_001740625	nan		ENSG00000250303	LINC02762		ENSG00000271122	AC018647.2
			XR_001740893	nan		ENSG00000251474	nan		ENSG00000271254	nan
			XR_001741926	nan		ENSG00000253716	MINCR		ENSG00000271614	nan
			XR_001742489	AC109466.1		ENSG00000254622	nan		ENSG00000271880	AGAP11
			XR_001742548	nan		ENSG00000254681	nan		ENSG00000272325	NUDT3
			XR_001742894	nan		ENSG00000254772	EEF1G		ENSG00000272514	CFAP206
			XR_001746387	nan		ENSG00000255043	NAV2-AS5		ENSG00000272674	PCDHB16
			XR_001747635	nan		ENSG00000255112	CHMP1B		ENSG00000273703	H2BC14
			XR_001748457	nan		ENSG00000255823	MTRNR2L8		ENSG00000273783	nan
			XR_001749348	nan		ENSG00000256525	POLG2		ENSG00000273802	H2BC4
			XR_001750825	nan		ENSG00000256576	LINC02361		ENSG00000273802	H2BC8
			XR_001750826	nan		ENSG00000257219	LNCOG		ENSG00000273802	H2BC6
			XR_001752363	nan		ENSG00000257642	KCCAT198		ENSG00000273802	H2BC7
			XR_001752394	nan		ENSG00000257671	KRT7-AS		ENSG00000273802	H2BC10
			XR_001752821	nan		ENSG00000258086	nan		ENSG00000274026	FAM27E3
			XR_001752906	nan		ENSG00000258545	RHOXF1-AS1		ENSG00000274070	CASTOR2
			XR_001755063	nan		ENSG00000259305	ZHX1-C8orf76		ENSG00000274290	H2BC4
			XR_923259	nan		ENSG00000259494	MRPL46		ENSG00000274290	H2BC8
			XR_929855	nan		ENSG00000259881	AC092384.2		ENSG00000274290	H2BC6
			XR_930393	nan		ENSG00000260549	MT1L		ENSG00000274290	H2BC7
			XR_930788	nan		ENSG00000261236	BOP1		ENSG00000274290	H2BC10
			XR_932423	nan		ENSG00000261824	LINC00662		ENSG00000274618	H4C8
			XR_934202	nan		ENSG00000262814	MRPL12		ENSG00000274618	H4C3
			XR_935595	nan		ENSG00000262966	AC005695.1		ENSG00000274618	H4C11
			XR_938521	nan		ENSG00000264309	MIR4694		ENSG00000274618	H4-16
			XR_947756	nan		ENSG00000265491	RNF115		ENSG00000274618	H4C15
			XR_950269	nan		ENSG00000266402	nan		ENSG00000274618	H4C14
						ENSG00000266472	MRPS21		ENSG00000274618	H4C12
						ENSG00000267534	S1PR2		ENSG00000274618	H4C6
						ENSG00000267673	FDX2		ENSG00000274618	H4C13
						ENSG00000269893	SNHG8		ENSG00000274618	H4C9
						ENSG00000270673	YTHDF3-AS1		ENSG00000274618	H4C5
						ENSG00000273356	nan		ENSG00000274618	H4C4
						ENSG00000273899	NOL12		ENSG00000274618	H4C1
						ENSG00000274602	PI4KAP1		ENSG00000274618	H4C2
						ENSG00000275700	AATF		ENSG00000274997	H2AC12
						ENSG00000276045	ORAI1		ENSG00000275538	RNVU1-19
						ENSG00000276141	nan		ENSG00000275713	H2BC9
						ENSG00000276386	nan		ENSG00000275714	H3C12
						ENSG00000277586	NEFL		ENSG00000275714	H3C4
						ENSG00000277654	nan		ENSG00000275714	H3C8
						ENSG00000277778	PGM5P2		ENSG00000275714	H3C6
						ENSG00000277925	nan		ENSG00000275714	H3C11
						ENSG00000278249	SCARNA2		ENSG00000275714	H3C1
						ENSG00000278619	MRM1		ENSG00000275714	H3C7
						ENSG00000278970	HEIH		ENSG00000275714	H3C10
						ENSG00000279457	WASH9P		ENSG00000275714	H3C2
						ENSG00000280109	PLAC4		ENSG00000275714	H3C3
						ENSG00000280237	nan		ENSG00000275793	RIMBP3
						ENSG00000281649	EBLN3P		ENSG00000276027	RNU12
						ENSG00000281903	nan		ENSG00000276368	H2AC14
						ENSG00000281991	TMEM265		ENSG00000276410	H2BC3
						ENSG00000282086	nan		ENSG00000276600	RAB7B
						ENSG00000283440	nan		ENSG00000277072	nan
						ENSG00000284458	MIR1304		ENSG00000277443	MARCKS
						ENSG00000284753	EEF1AKMT4		ENSG00000277449	nan
						ENSG00000285793	ANAPC1P2		ENSG00000278224	PRICKLE4
						NM_001079809	nan		ENSG00000278463	H2AC8
						NM_001136137	RPL28		ENSG00000278463	H2AC4
						NM_001271522	KCNMA1		ENSG00000278500	nan
						NM_001272013	ITPRIP		ENSG00000278588	H2BC4
						NM_001287346	GPR107		ENSG00000278588	H2BC8
						NM_001287749	FDFT1		ENSG00000278588	H2BC6
						NM_001318537	SPRY2		ENSG00000278588	H2BC7
						NM_001320751	STS		ENSG00000278588	H2BC10
						NM_001322842	nan		ENSG00000278637	H4C8
						NM_001346890	WHRN		ENSG00000278637	H4C3
						NM_001352910	ARSG		ENSG00000278637	H4C11
						NM_001366449	RABGAP1L		ENSG00000278637	H4-16
						NM_001367982	SCARB1		ENSG00000278637	H4C15
						NM_001369697	FAM180A		ENSG00000278637	H4C14
						NM_001370077	MIOS		ENSG00000278637	H4C12
						NM_001371272	RAB11FIP5		ENSG00000278637	H4C6
						NM_001372044	SHANK3		ENSG00000278637	H4C13
						NM_002856	NECTIN2		ENSG00000278637	H4C9
						NM_003390	WEE1		ENSG00000278637	H4C5
						NM_003483	HMGA2		ENSG00000278637	H4C4
						NM_004089	TSC22D3		ENSG00000278637	H4C1
						NM_004265	FADS2		ENSG00000278637	H4C2
						NM_004753	DHRS3		ENSG00000278677	H2AC13
						NM_005842	SPRY2		ENSG00000278677	H2AC11
						NM_006022	TSC22D1		ENSG00000278677	H2AC15
						NM_006079	CITED2		ENSG00000278677	H2AC16
						NM_006486	FBLN1		ENSG00000278677	H2AC17
						NM_012238	SIRT1		ENSG00000278709	NKILA
						NM_024060	AHNAK		ENSG00000278815	nan
						NM_032626	RBBP6		ENSG00000279369	nan
						NM_032714	INF2		ENSG00000280424	BX537318.2
						NM_032752	ZNF496		ENSG00000281000	SNORD3D
						NM_033397	ITPRIP		ENSG00000283160	MIR4521
						NM_078628	MSL3		ENSG00000284247	MIR2682
						NM_133503	DCN		ENSG00000284363	MIR224
						NM_178006	STARD13		ENSG00000284368	MIR5047
						NM_203290	POLR1C		ENSG00000284862	CCDC39
						NM_203364	CAPRIN1		ENSG00000284874	nan
						NM_203472	SELENOS		ENSG00000285331	AC090517.5
						NM_207342	STEAP1B		ENSG00000285967	NIPBL-DT
						NM_207342	STEAP1B		ENSG00000286058	nan
						NR_000026	nan		ENSG00000286190	AC055839.2
						NR_002594	nan		NM_001130072	EPN1
						NR_003940	nan		NM_001136004	MICAL3
						NR_015384	nan		NM_001145784	BORCS8
						NR_024497	nan		NM_001146227	RPS20
						NR_027508	nan		NM_001199039	SERINC2
						NR_027512	nan		NM_001280544	DPF3
						NR_027856	CLK1		NM_001288614	CST3
						NR_029193	nan		NM_001290114	IDH2
						NR_029410	nan		NM_001291163	EPHX1
						NR_033878	nan		NM_001317205	CXXC5
						NR_033885	nan		NM_001318152	MRPL40
						NR_033926	nan		NM_001330321	ANAPC15
						NR_034031	nan		NM_001330332	CD70
						NR_036515	nan		NM_001346768	MYO18A
						NR_036610	SRSF3		NM_001362435	CDH6
						NR_045112	nan		NM_001363487	YPEL4
						NR_073499	KHDRBS1		NM_001363824	BCL2L13
						NR_102404	nan		NM_001364296	TNPO1
						NR_103837	nan		NM_001365383	ZFAND2A
						NR_110801	RGS9		NM_001366346	AIG1
						NR_125750	TBX2-AS1		NM_001367941	LBHD1
						NR_132623	nan		NM_001370096	SBK2
						NR_132980	nan		NM_001370476	SLC35B3
						NR_132981	nan		NM_001371238	HSP90AB1
						NR_132999	nan		NM_001371478	GGPS1
						NR_135229	nan		NM_001372005	LIN52
						NR_146144	nan		NM_001386	DPYSL2
						NR_147975	STK4		NM_003113	SP100
						NR_147989	nan		NM_003135	SRP19
						NR_158150	nan		NM_004375	COX11
						NR_158192	nan		NM_004453	ETFDH
						NR_158981	RABGAP1L		NM_015241	MICAL3
						NR_158984	HMGA2-AS1		NM_015344	LEPROTL1
						NR_160651	nan		NM_020753	CASKIN2
						NR_160736	nan		NM_020954	RNF213
						NR_160746	nan		NM_022549	FEZ1
						NR_160935	FAM218A		NM_022549	FEZ1
						NR_161183	nan		NM_024494	WNT2B
						NR_161242	nan		NM_025136	OPA3
						NR_161255	nan		NM_032208	ANTXR1
						NR_161301	nan		NM_078469	BCCIP
						NR_161468	DHPS		NM_080654	CCDC34
						NR_163424	ARFIP2		NM_138729	ST7L
						XM_005247694	BCL6		NM_139199	BRD8
						XM_005251948	UBQLN1		NM_147161	ACOT11
						XM_005252069	nan		NM_173832	ZFP41
						XM_005254549	B2M		NM_182838	SLC35E2A
						XM_005266421	IL17D		NM_183009	VIRMA
						XM_005268151	ADAM20		NM_198392	TCF21
						XM_005268325	PCID2		NM_199168	CXCL12
						XM_005268469	WDR55		NM_199367	SPG7
						XM_005271658	nan		NM_213566	DFFA
						XM_006710946	nan		NR_001575	nan
						XM_006711278	GLUL		NR_002186	nan
						XM_006714597	DMGDH		NR_002807	nan
						XM_006714821	nan		NR_003528	nan
						XM_006717914	PPP2R2D		NR_015422	nan
						XM_006722254	TBC1D3E		NR_023311	nan
						XM_006723833	nan		NR_023390	LINC00476
						XM_011511663	NBEAL1		NR_024254	nan
						XM_011516792	NDRG1		NR_024567	nan
						XM_011516937	DENND3		NR_024569	SPON2
						XM_011518582	nan		NR_026789	nan
						XM_011518646	ERCC6L2		NR_026981	nan
						XM_011519121	AOPEP		NR_027266	nan
						XM_011520451	NAV2		NR_027420	nan
						XM_011521166	nan		NR_027442	nan
						XM_011523912	GEMIN4		NR_030737	nan
						XM_011526044	ZCCHC2		NR_033910	nan
						XM_011526330	RUVBL2		NR_036444	FENDRR
						XM_011527854	nan		NR_036473	SNHG3
						XM_011528273	KXD1		NR_036501	nan
						XM_011529254	PLCB4		NR_036538	nan
						XM_011533099	XPO1		NR_037847	nan
						XM_011533166	HNRNPLL		NR_037934	nan
						XM_011535010	nan		NR_038859	nan
						XM_011537507	TMCO3		NR_038921	nan
						XM_011537609	nan		NR_038939	nan
						XM_011539784	KCNMA1		NR_039981	nan
						XM_011540239	nan		NR_045387	nan
						XM_011543709	nan		NR_046312	nan
						XM_011544554	SLC25A37		NR_046442	nan
						XM_011545026	PCNX3		NR_046681	nan
						XM_011546267	nan		NR_047526	LINC01128
						XM_017000319	NAXE		NR_073010	nan
						XM_017005682	GALNT15		NR_103838	nan
						XM_017008408	nan		NR_104643	nan
						XM_017008584	UBE2D3		NR_109770	nan
						XM_017009239	ELL2		NR_110032	nan
						XM_017009242	ELL2		NR_110439	nan
						XM_017010267	STXBP5		NR_110514	nan
						XM_017012456	nan		NR_110626	nan
						XM_017013242	DENND3		NR_110799	nan
						XM_017013884	nan		NR_110900	nan
						XM_017014199	SEMA4D		NR_120386	nan
						XM_017014255	nan		NR_121655	ZIC1
						XM_017014302	CAMSAP1		NR_122112	DUXAP9
						XM_017015283	LRSAM1		NR_125361	MORN1
						XM_017017789	ATM		NR_135921	nan
						XM_017018259	ZBTB16		NR_138145	NBR2
						XM_017018523	NAV2		NR_138463	nan
						XM_017018526	NAV2		NR_145484	nan
						XM_017018876	nan		NR_145781	nan
						XM_017018988	nan		NR_146000	nan
						XM_017020646	DCUN1D2		NR_146275	nan
						XM_017020670	PCID2		NR_146320	SNHG26
						XM_017022206	MFGE8		NR_146771	nan
						XM_017023968	nan		NR_146877	nan
						XM_017024808	WIPI1		NR_147620	nan
						XM_017024817	VPS53		NR_148241	HOXD3
						XM_017026991	nan		NR_148535	nan
						XM_017028003	nan		NR_148989	AL589787.1
						XM_017028290	ETS2		NR_149009	nan
						XM_017028894	RANGAP1		NR_149150	nan
						XM_017029895	nan		NR_152406	nan
						XM_017030007	nan		NR_155756	TBCB
						XM_024446006	nan		NR_157851	nan
						XM_024446532	TNFAIP3		NR_158201	nan
						XM_024448126	MMS19		NR_160800	MIR1915HG
						XM_024448221	SLC25A28		NR_160937	C10orf55
						XM_024448681	ZBTB16		NR_160971	AL008729.1
						XM_024448939	GOLGA3		NR_161172	CCDC140
						XM_024448942	GOLGA3		NR_161235	C5orf66
						XM_024450211	MAPK8IP3		NR_162100	nan
						XM_024450645	nan		NR_164122	nan
						XM_024451302	THRAP3		NR_164158	nan
						XM_024451891	OSER1		XM_005253015	PARVA
						XM_024452027	nan		XM_005254159	SLC51B
						XM_024454179	TRAPPC11		XM_005258990	PLAUR
						XR_001737203	ATF3		XM_005261738	CRELD2
						XR_001737482	USP48		XM_005265743	PDGFRA
						XR_001737762	nan		XM_005267318	CLBA1
						XR_001737880	nan		XM_005268446	C5orf46
						XR_001738126	nan		XM_005271889	C5orf24
						XR_001738279	nan		XM_006714041	PDGFRA
						XR_001739683	nan		XM_006717030	nan
						XR_001740978	nan		XM_006717864	nan
						XR_001740981	nan		XM_006718390	nan
						XR_001741040	nan		XM_006718483	DTX4
						XR_001742992	nan		XM_006718521	nan
						XR_001743252	PXDC1		XM_006718770	LAYN
						XR_001744158	nan		XM_006721865	PRAC2
						XR_001745919	nan		XM_011509398	nan
						XR_001746004	nan		XM_011510189	nan
						XR_001746759	nan		XM_011511350	nan
						XR_001746889	nan		XM_011513341	nan
						XR_001747515	nan		XM_011514463	ZNF451
						XR_001748050	CEP57		XM_011515479	TNS3
						XR_001748143	nan		XM_011516337	CROT
						XR_001748385	nan		XM_011518086	MELK
						XR_001748392	nan		XM_011520069	nan
						XR_001748767	TPCN1		XM_011520523	TRIM66
						XR_001751368	ATP10A		XM_011521561	nan
						XR_001751982	nan		XM_011522462	C16orf72
						XR_001752091	nan		XM_011523282	MTHFSD
						XR_001752365	nan		XM_011523731	ALDH3A1
						XR_001752983	nan		XM_011524391	nan
						XR_001753753	ZNF90		XM_011525236	MFSD11
						XR_002956223	nan		XM_011526142	SLC14A1
						XR_002956471	ESYT2		XM_011526670	ZC3H4
						XR_002956724	nan		XM_011526752	UBE2S
						XR_002956729	nan		XM_011528066	nan
						XR_002956904	nan		XM_011530030	CABIN1
						XR_002957084	nan		XM_011530476	nan
						XR_002957562	nan		XM_011531140	nan
						XR_002957996	nan		XM_011531226	nan
						XR_002958084	CEP95		XM_011537637	NR3C1
						XR_002958353	TYK2		XM_011538220	GAS2L3
						XR_002958497	nan		XM_011540700	KLF17
						XR_002958577	nan		XM_011541631	ST7L
						XR_002958591	nan		XM_011544237	nan
						XR_002958906	nan		XM_011544408	LETM2
						XR_002959367	nan		XM_011544469	nan
						XR_002959566	CCDC191		XM_011545980	BCL7C
						XR_243043	ARGLU1		XM_017000412	nan
						XR_430640	nan		XM_017000537	nan
						XR_922483	nan		XM_017001251	GPR153
						XR_923872	nan		XM_017001517	MXRA8
						XR_923949	nan		XM_017002753	nan
						XR_924588	nan		XM_017002754	nan
						XR_925212	nan		XM_017003065	nan
						XR_928310	DENND3		XM_017003829	nan
						XR_929580	nan		XM_017004816	TNS1
						XR_930386	nan		XM_017005076	ANTXR1
						XR_930598	nan		XM_017005750	XXYLT1
						XR_931726	nan		XM_017006783	SETD5
						XR_931838	MFGE8		XM_017007985	nan
						XR_936722	nan		XM_017008171	RBPJ
						XR_936724	nan		XM_017009220	SLC36A1
						XR_936848	nan		XM_017009586	PIK3R1
						XR_938003	nan		XM_017009896	PRR7
						XR_941250	nan		XM_017010437	nan
						XR_941565	nan		XM_017010668	WDR27
						XR_946094	nan		XM_017011380	LRP11
						XR_946494	nan		XM_017012453	nan
						XR_948344	nan		XM_017012455	FAM20C
						XR_948569	nan		XM_017014251	ZNF618
									XM_017015409	nan
									XM_017016440	ZMIZ1
									XM_017016838	PYROXD2
									XM_017020528	PAN3
									XM_017020726	UCHL3
									XM_017021450	ZNF839
									XM_017022463	nan
									XM_017022664	nan
									XM_017023084	nan
									XM_017023097	nan
									XM_017023098	nan
									XM_017023225	KIFC3
									XM_017023243	ABCC1
									XM_017024896	NUFIP2
									XM_017026134	UBA2
									XM_017026470	AKT2
									XM_017027336	ELL
									XM_017028186	nan
									XM_017028199	nan
									XM_017028766	nan
									XM_017028786	nan
									XM_017028821	nan
									XM_017029023	KLHL22
									XM_024446288	nan
									XM_024446785	nan
									XM_024446932	MICALL2
									XM_024447367	NVL
									XM_024447968	HELLS
									XM_024449274	SCAF11
									XM_024451788	KCNK6
									XM_024454324	LHFPL2
									XM_024454356	nan
									XR_001737079	DNAJC16
									XR_001737631	nan
									XR_001737736	nan
									XR_001737882	nan
									XR_001738109	nan
									XR_001738244	nan
									XR_001738546	nan
									XR_001738560	nan
									XR_001739166	nan
									XR_001739534	nan
									XR_001739579	nan
									XR_001739666	nan
									XR_001739707	nan
									XR_001739969	nan
									XR_001740139	nan
									XR_001740466	nan
									XR_001740480	nan
									XR_001740491	nan
									XR_001740625	nan
									XR_001740721	nan
									XR_001740893	nan
									XR_001741276	TBC1D19
									XR_001741550	nan
									XR_001741666	nan
									XR_001741804	nan
									XR_001742489	AC109466.1
									XR_001742548	nan
									XR_001742630	nan
									XR_001742657	nan
									XR_001742877	nan
									XR_001742894	nan
									XR_001742939	nan
									XR_001743969	nan
									XR_001744071	nan
									XR_001744100	nan
									XR_001744179	nan
									XR_001744298	nan
									XR_001744312	nan
									XR_001745468	nan
									XR_001745738	nan
									XR_001745769	nan
									XR_001745877	nan
									XR_001745895	nan
									XR_001745963	nan
									XR_001746138	nan
									XR_001746387	nan
									XR_001746837	nan
									XR_001746979	nan
									XR_001747404	nan
									XR_001747421	nan
									XR_001747422	nan
									XR_001747427	nan
									XR_001747495	nan
									XR_001747635	nan
									XR_001748410	nan
									XR_001748457	nan
									XR_001749000	nan
									XR_001749348	nan
									XR_001749675	NAA16
									XR_001749707	nan
									XR_001750048	nan
									XR_001750084	nan
									XR_001750825	nan
									XR_001750826	nan
									XR_001750859	nan
									XR_001750901	nan
									XR_001751506	nan
									XR_001751595	nan
									XR_001752232	nan
									XR_001752298	nan
									XR_001752394	nan
									XR_001752716	nan
									XR_001752821	nan
									XR_001752992	nan
									XR_001753050	nan
									XR_001753208	nan
									XR_001753941	nan
									XR_001754062	nan
									XR_001754452	nan
									XR_001754466	nan
									XR_001755063	nan
									XR_001755583	nan
									XR_002956215	nan
									XR_002956358	nan
									XR_002956487	nan
									XR_002956699	nan
									XR_002956817	MPDZ
									XR_002956921	nan
									XR_002957010	UROS
									XR_002957397	nan
									XR_002957497	nan
									XR_002957771	nan
									XR_002957933	nan
									XR_002958175	NDUFV2
									XR_002958207	nan
									XR_002958283	nan
									XR_002958385	nan
									XR_002958526	nan
									XR_002958578	nan
									XR_002958639	nan
									XR_002958643	nan
									XR_002958676	EWSR1
									XR_002958812	nan
									XR_002958858	nan
									XR_002959325	SPTBN1
									XR_002959370	nan
									XR_002959409	nan
									XR_002959658	nan
									XR_159169	AC245407.2
									XR_241351	nan
									XR_241722	nan
									XR_241794	nan
									XR_245039	nan
									XR_247234	nan
									XR_426873	nan
									XR_427149	nan
									XR_922296	nan
									XR_922306	nan
									XR_922778	nan
									XR_924518	nan
									XR_926373	nan
									XR_926612	nan
									XR_926664	nan
									XR_926759	nan
									XR_928104	nan
									XR_929077	nan
									XR_929599	nan
									XR_929855	nan
									XR_930393	nan
									XR_930788	nan
									XR_930807	nan
									XR_931150	nan
									XR_931426	nan
									XR_931902	ICE2
									XR_932209	nan
									XR_932423	nan
									XR_932500	nan
									XR_933220	AARS1
									XR_933597	nan
									XR_933871	nan
									XR_933959	nan
									XR_934145	nan
									XR_934202	nan
									XR_934764	nan
									XR_935004	nan
									XR_935595	nan
									XR_936275	nan
									XR_936324	nan
									XR_936960	nan
									XR_936966	nan
									XR_937799	nan
									XR_938521	nan
									XR_939831	nan
									XR_940252	nan
									XR_940700	nan
									XR_944296	nan
									XR_944936	nan
									XR_945528	nan
									XR_946358	nan
									XR_946449	nan
									XR_947744	nan
									XR_947756	nan
									XR_948252	C5orf63
									XR_948723	nan
									XR_949021	AF241728.2
									XR_949294	nan
									XR_950206	nan
									XR_950269	nan
									XR_951301	nan
