# Supplementary material for: Vitamin D Modulation of Mitochondrial Oxidative Metabolism and mTOR Enforces Stress Adaptations and Anticancer Responses
Source: JBMR Plus. 2021 Dec 1;6(1):e10572. doi: 10.1002/jbm4.10572 (PMC8771003; doi:10.1002/jbm4.10572)
Supplement: Supplementary file 6 [file JBM4-6-e10572-s007.csv]

Row-names	Symbol	VitD24hr-Veh24hr___log2FoldChange	VitD24hr-Veh24hr___padj	VitD48hr-Veh48hr___log2FoldChange	VitD48hr-Veh48hr___padj	data	Veh24hr1	Veh24hr2	VitD24hr1	VitD24hr2	Veh48hr1	Veh48hr2	VitD48hr1	VitD48hr2
ENSG00000000457	SCYL3	-0.474614588	0.807913367	-0.68393007	0.593026849		5.277241927	4.723219766	4.400652726	4.824543469	4.865080607	4.816017486	3.724393942	4.645079109
ENSG00000000460	C1orf112	-0.051405557	NA	-2.970488147	0.299513981		3.400847935	3.976414964	3.650861076	3.691874768	2.742846912	3.591704541	2	2.388614211
ENSG00000000971	CFH	-1.526165116	0.04605076	-1.454376962	0.053539128		5.348682428	5.945689077	4.400652726	4.278917139	5.66375049	6.179466952	4.984268242	4.235611771
ENSG00000001036	FUCA2	0.021139659	0.973634414	0.446710838	0.025881959		11.41570764	11.33045904	11.4159212	11.37403204	10.9158302	11.35049224	11.64845034	11.54007068
ENSG00000001460	STPG1	1.624137733	NA	-2.036465767	NA		2.219161375	2	2	2.685617105	3.085736118	2.323954017	2	2.388614211
ENSG00000001461	NIPAL3	1.63544013	NA	-2.429801578	NA		2.219161375	2.616980395	3.320858403	2.685617105	2.742846912	2	2	2
ENSG00000001561	ENPP4	0.256597772	0.749498428	0.642087382	0.108754099		7.621544366	7.654312892	7.856228499	7.921774348	7.402806085	8.489768757	8.699474456	8.656077325
ENSG00000001617	SEMA3F	-0.302748146	NA	-3.074273616	NA		2.988659535	2.616980395	2.715509499	2.685617105	3.230786983	3.327997347	2	2.388614211
ENSG00000001629	ANKIB1	0.188687885	0.6188706	-0.219545316	0.420375752		10.94594182	10.79508553	11.07598949	11.04679542	11.09648492	11.57376094	11.16980227	11.10010448
ENSG00000001630	CYP51A1	1.370468668	0.006122889	1.921585366	2.79E-05		5.067389706	6.042311003	7.103802981	6.674595627	5.501644882	5.468617519	7.533567059	7.050940074
ENSG00000002016	RAD52	0.467784518	NA	0.244997026	0.922961411		3.308308801	3.875115206	4.073928213	3.779704863	3.59475142	3.327997347	3.883027056	3.348049102
ENSG00000002549	LAP3	-0.024413161	0.967375288	-0.011034035	0.979854862		11.41501439	11.33642615	11.42807437	11.27219321	11.28687597	11.61371469	11.51773856	11.37591773
ENSG00000002586	CD99	-0.211932637	NA	0.168427379	0.940904437		3.569821985	3.519952647	3.191642265	3.598349029	4.05063503	3.91430511	4.385363904	3.796216647
ENSG00000002587	HS3ST1	-1.07062649	NA	-0.978437202	NA		2.864163296	2	2	2.491179127	3.085736118	2.811692706	2	2.946660432
ENSG00000002746	HECW1	0.323940668	0.868125934	0.531597449	0.618345934		4.041620764	5.253775885	5.191056969	4.824543469	5.557728469	5.096379401	5.92700002	5.740432415
ENSG00000002822	MAD1L1	-0.499331056	0.759496944	0.50617698	0.63394912		4.605437147	4.835340193	4.145460992	4.449303927	5.032758947	5.401459719	5.962975997	5.360934368
ENSG00000002834	LASP1	-0.320377113	NA	-1.144658125	0.595048959		2.864163296	4.468876637	3.745982084	3.498337398	3.970261451	3.707440439	2.822230563	3.348049102
ENSG00000002919	SNX11	-0.440901345	NA	-0.024337571	0.994003268		3.921803616	2.848391772	3.439446578	3.010051523	4.05063503	3.465867885	3.883027056	3.661725486
ENSG00000003056	M6PR	-0.248197207	NA	-2.513952014	NA		2.219161375	3.222900086	2.279793386	3.010051523	2.292182916	2.588337459	2	2
ENSG00000003096	KLHL13	-3.780951637	NA	-1.980196733	NA		2	3.047764259	2	2	2	2.588337459	2	2
ENSG00000003137	CYP26B1	-0.911069896	NA	-2.217955889	0.262776522		4.152245546	3.766161836	3.439446578	3.274754395	3.794689496	3.707440439	2.468915666	2.694452873
ENSG00000003249	DBNDD1	-1.43438224	NA	-1.775576998	NA		2.988659535	3.519952647	2.715509499	2.491179127	2.924454553	2.323954017	2	2.388614211
ENSG00000003393	ALS2	-0.128624882	0.961743145	-0.069394101	0.970812598		5.122783113	4.835340193	4.972448614	4.782639533	4.267942561	4.816017486	4.025932571	4.844527474
ENSG00000003402	CFLAR	-1.252408347	NA	0.071162949	0.984655703		2.727900365	3.766161836	2.715509499	2.685617105	3.59475142	3.005059481	3.724393942	2.946660432
ENSG00000003436	TFPI	-0.153406846	NA	1.087678033	NA		3.209424589	2	2.279793386	3.010051523	3.230786983	2	3.724393942	2.694452873
ENSG00000003509	NDUFAF7	0.050614033	0.985057338	-0.556687379	0.699788663		4.717633428	4.536788081	4.457972752	4.865264556	4.456762175	4.708991552	4.025932571	4.235611771
ENSG00000003756	RBM5	-0.055584645	0.964937028	1.333027176	9.80E-05		6.669279294	6.549286971	6.55288152	6.567619658	6.745051083	6.419018445	7.659492941	8.082643525
ENSG00000004059	ARF5	0.081717141	0.882842473	-0.059210343	0.872710716		9.432687212	9.394916912	9.582651721	9.403618656	9.845373789	10.01428254	9.859282697	9.886069049
ENSG00000004139	SARM1	0.076176146	0.926655097	-0.20424925	0.618865703		8.106840078	8.359601926	8.482052454	8.115667027	8.518765181	8.505844769	8.330957074	8.290642354
ENSG00000004142	POLDIP2	-0.417358888	0.83207027	-0.497309138	0.711146443		5.543952094	5.253775885	4.278691981	5.529249183	5.501644882	4.708991552	5.117923749	4.235611771
ENSG00000004455	AK2	1.102684805	0.513647335	-0.506476577	0.782161101		2.988659535	4.601645956	5.011261835	4.69499345	4.865080607	4.095193705	3.883027056	4.32733065
ENSG00000004478	FKBP4	-0.261420984	0.893695589	-0.162616699	0.903893292		5.481753267	5.082577499	5.191056969	4.943412771	4.908862347	5.053274763	4.836954385	4.844527474
ENSG00000004660	CAMKK1	0.300696691	NA	2.406493791	NA		2.988659535	2.616980395	3.320858403	2.491179127	2.535040934	2	3.342711309	2.946660432
ENSG00000004766	VPS50	-1.201155733	NA	-0.668231325	0.821024524		3.400847935	3.648303113	2	3.390872817	3.69818128	4.007582584	4.025932571	2.388614211
ENSG00000004776	HSPB6	-1.303448148	NA	-0.327942773	0.912771865		3.921803616	3.766161836	3.439446578	2.491179127	3.085736118	3.591704541	3.546138336	2.694452873
ENSG00000004777	ARHGAP33	-2.208061225	NA	-0.448625366	NA		2.864163296	4.322638776	2.279793386	2.856935046	3.483329823	2	2.468915666	2.946660432
ENSG00000004779	NDUFAB1	0.414217669	NA	-0.913919687	0.692508843		3.569821985	3.047764259	2.892262027	4.085678118	4.199080583	3.591704541	2.822230563	3.661725486
ENSG00000004799	PDK4	5.239186507	3.05E-196	7.182439328	0		6.819331884	6.734209252	11.74581241	12.16212295	7.555226714	7.541265082	14.66336997	14.73547085
ENSG00000004866	ST7	-2.015874349	NA	0	NA		2.40937841	3.222900086	2	2.491179127	2	2	2	2
ENSG00000004897	CDC27	-1.904474091	NA	1.426619876	NA		2.577412104	3.047764259	2	2.491179127	2.924454553	2	3.342711309	2.946660432
ENSG00000004961	HCCS	-0.209147861	0.937557028	-0.69827479	0.634420905		4.525478912	4.888293559	4.617417021	4.449303927	4.199080583	4.531911566	3.883027056	3.796216647
ENSG00000005020	SKAP2	0.418735424	NA	0.008926264	NA		2.577412104	2.341223973	2.514038426	2.685617105	2.535040934	3.465867885	2	3.661725486
ENSG00000005022	SLC25A5	-0.018532665	0.975136719	0.600706075	0.000450977		12.36203014	12.27227279	12.31441885	12.28445993	12.06826911	12.47617063	12.85832018	12.91438834
ENSG00000005073	HOXA11	0.04972485	0.964819901	-1.055965432	0.001519997		7.511703062	7.329989802	7.438830418	7.511444416	7.58251841	7.703393714	6.390363511	6.801922818
ENSG00000005075	POLR2J	-0.755029873	0.328654523	-1.198529442	0.072753572		6.288241234	6.447103791	5.521933849	5.784104633	5.92057656	5.623989177	4.275212129	5.01972183
ENSG00000005156	LIG3	0.300425577	0.812008245	0.738719995	0.225223923		5.622920357	5.332314223	5.95916073	5.55437029	5.66375049	6.138808983	6.676967122	6.558688689
ENSG00000005175	RPAP3	-0.353508236	NA	-2.090885973	0.239319985		4.041620764	3.976414964	3.191642265	4.153008322	3.230786983	4.763496753	2.468915666	3.161269341
ENSG00000005187	ACSM3	-0.092999205	NA	-3.443433356	NA		2.727900365	2	2.715509499	2	3.085736118	2.323954017	2	2
ENSG00000005206	SPPL2B	0.020177152	0.990170464	-0.013875132	0.990104838		6.426740549	6.447103791	6.49927965	6.411403228	6.436510359	5.623989177	6.222430943	5.927917677
ENSG00000005302	MSL3	-3.12429638	NA	1.058560785	NA		2.577412104	3.222900086	2	2.266392701	2.535040934	2	2	2.946660432
ENSG00000005339	CREBBP	-0.803113477	NA	-0.29083862	0.936434416		3.308308801	3.976414964	3.191642265	3.148465359	3.085736118	2.588337459	2.468915666	2.946660432
ENSG00000005421	PON1	1.426426318	NA	-3.682936534	NA		2	2	2	2.266392701	3.085736118	2.588337459	2	2
ENSG00000005436	GCFC2	-0.82592348	NA	-1.33688355	NA		2.864163296	2.341223973	2.514038426	2.266392701	3.230786983	2.588337459	2.822230563	2
ENSG00000005469	CROT	-2.145012807	0.042637713	-1.30399477	0.296553438		4.717633428	5.477622229	3.191642265	3.691874768	4.992630793	4.33001477	3.724393942	3.661725486
ENSG00000005483	KMT2E	0.347965546	NA	0	NA		2.864163296	2.848391772	2.715509499	3.274754395	2	2	2	2
ENSG00000005486	RHBDD2	-0.353184476	0.914278784	-0.123185561	0.958657524		3.982955698	4.322638776	3.835217543	3.940787857	3.885144654	3.707440439	4.025932571	3.348049102
ENSG00000005513	SOX8	0.819217248	NA	-0.61409218	0.772208217		3.103260706	3.222900086	3.439446578	3.862493393	4.333666852	4.007582584	4.155949712	3.161269341
ENSG00000005810	MYCBP2	-3.774644743	NA	-2.46939207	NA		2	3.047764259	2	2	2.535040934	2.323954017	2	2
ENSG00000005812	FBXL3	0.034791335	NA	0.219006395	0.938314298		3.647423908	3.648303113	3.650861076	3.691874768	3.230786983	3.175545554	3.105816454	3.513395648
ENSG00000005882	PDK2	-4.151638785	NA	-3.89039464	NA		2.864163296	2.616980395	2	2	3.085736118	2.811692706	2	2
ENSG00000005884	ITGA3	0.93601218	NA	1.21341903	NA		2.864163296	2	2.892262027	2.856935046	2.535040934	2.588337459	2	3.661725486
ENSG00000005889	ZFX	-1.374695162	NA	-4.706532403	0.061028663		3.982955698	3.976414964	2.715509499	3.390872817	3.483329823	3.327997347	2	2
ENSG00000005893	LAMP2	0.773677113	0.125734238	0.254109782	0.71026236		6.415693441	7.021748311	7.365830719	7.604581461	6.904937822	7.836472383	7.509441908	7.84728942
ENSG00000006015	REX1BD	-0.351238401	0.785130013	0.140177037	0.897666606		6.066041515	6.258858214	5.95916073	5.696550267	5.983353717	5.29447072	5.352991709	6.145131763
ENSG00000006016	CRLF1	-0.917200451	0.000570394	-0.440049633	0.161440318		8.46933731	8.969739963	8.036379022	7.592505145	9.530278723	9.657509502	9.27623229	9.031624867
ENSG00000006025		1.256902968	NA	3.187178828	NA		2.864163296	2	3.049703972	3.010051523	2	2.323954017	3.546138336	2.388614211
ENSG00000006042	TMEM98	1.700155264	NA	-4.069685513	0.120544446		2.219161375	2.848391772	3.439446578	3.148465359	4.199080583	3.707440439	2.468915666	2
ENSG00000006047	YBX2	0.340334408	NA	2.877363736	0.046079128		3.569821985	3.047764259	3.049703972	3.940787857	2.924454553	2.588337459	4.757243496	4.494935126
ENSG00000006062	MAP3K14	-0.160450001	NA	-4.186802793	NA		3.487807409	2	2.892262027	2.856935046	3.483329823	2.588337459	2	2
ENSG00000006327	TNFRSF12A	-0.071747763	0.89441669	0.643104912	0.000180289		12.70941014	12.6863958	12.68208969	12.56826416	12.19828142	12.51367167	13.14583903	12.8542254
ENSG00000006377	DLX6	-0.361584195	NA	-0.965482524	0.648951522		3.209424589	2.848391772	3.049703972	2.685617105	3.483329823	4.915649119	4.025932571	3.161269341
ENSG00000006453	BAIAP2L1	1.036343351	4.24E-09	2.052641565	8.41E-35		8.962303512	8.897314166	9.989745597	9.932840282	8.691648403	8.987301314	10.97765239	10.79539041
ENSG00000006459	KDM7A	0.218773912	0.904704323	0.751614581	0.312456961		4.854824689	5.036403907	4.891541719	5.339970717	5.637966447	5.21846602	6.19243851	6.093816691
ENSG00000006468	ETV1	-4.173001785	NA	-2.981006244	NA		2.40937841	3.047764259	2	2	2	3.005059481	2	2
ENSG00000006530	AGK	-2.648450045	NA	1.539069217	NA		3.209424589	3.875115206	2.514038426	2.266392701	2.535040934	2.588337459	3.342711309	3.161269341
ENSG00000006607	FARP2	0.401004838	NA	-0.290756823	NA		2.988659535	2.616980395	2	3.598349029	3.230786983	3.327997347	2.822230563	3.348049102
ENSG00000006625	GGCT	0.305244712	NA	0.469133033	0.859997016		3.209424589	4.159888066	3.650861076	4.217335855	3.230786983	3.175545554	4.025932571	2.694452873
ENSG00000006638	TBXA2R	-1.303510548	NA	-1.889304243	0.289682834		2.988659535	4.243557198	2.715509499	3.148465359	4.05063503	4.467701556	3.105816454	2.946660432
ENSG00000006652	IFRD1	1.040046467	NA	0.359983565	0.875841515		2.727900365	3.222900086	3.650861076	3.498337398	3.69818128	3.814577333	3.883027056	4.137663629
ENSG00000006695	COX10	0.22903443	0.619128492	0.765840562	0.001288633		9.326098174	9.374183137	9.667110492	9.482627463	8.871131171	9.40021023	9.737349096	10.07983666
ENSG00000006712	PAF1	-0.846852722	0.656410513	0.351905077	0.847889771		4.097993223	4.835340193	3.439446578	4.153008322	3.885144654	4.400500095	4.385363904	4.494935126
ENSG00000006756	ARSD	0.844532656	NA	0.03303051	0.990299598		3.103260706	2.848391772	3.650861076	3.274754395	3.970261451	4.007582584	4.487698744	3.348049102
ENSG00000006788	MYH13	4.181624786	0.000298684	2.430141216	0.042117906		2.727900365	2.341223973	5.156845937	5.451149596	3.230786983	2.588337459	4.836954385	4.32733065
ENSG00000006837	CDKL3	-2.299697262	NA	0.791899475	NA		3.308308801	2.616980395	2.279793386	2.266392701	2.535040934	3.005059481	3.546138336	2.694452873
ENSG00000007047	MARK4	-0.124856258	NA	-2.293053036	NA		2.864163296	2.341223973	2	3.010051523	2.924454553	2.811692706	2	2.388614211
ENSG00000007080	CCDC124	-0.880209153	0.619128492	0.111427169	0.956522535		4.566011897	4.397609827	3.919253536	3.691874768	4.126766246	4.095193705	4.155949712	4.235611771
ENSG00000007168	PAFAH1B1	0.216099913	0.949783186	-0.117245522	0.956651717		3.857944279	3.976414964	3.919253536	4.217335855	3.885144654	4.467701556	4.385363904	3.796216647
ENSG00000007171	NOS2	-0.778881514	0.783848943	-1.539483641	0.394786752		4.350898418	4.835340193	4.666875908	2.685617105	3.885144654	4.33001477	2.468915666	3.513395648
ENSG00000007202	KIAA0100	-0.447963978	NA	1.029616298	NA		2.864163296	2.341223973	2	2.856935046	3.085736118	2.323954017	2	3.919232413
ENSG00000007255	TRAPPC6A	3.765115888	NA	2.496915907	NA		2	2	2.715509499	2.491179127	2.535040934	2	3.724393942	2.388614211
ENSG00000007314	SCN4A	-3.697018588	NA	0	NA		2.988659535	2	2	2	2	2	2	2
ENSG00000007341	ST7L	-0.364004901	NA	1.106200527	0.660465482		3.103260706	3.875115206	3.320858403	3.274754395	3.362577295	2.323954017	3.105816454	3.919232413
ENSG00000007372	PAX6	0.930867899	NA	0.020230914	NA		2.219161375	2.616980395	3.049703972	2.266392701	2.742846912	3.005059481	2.822230563	2.946660432
ENSG00000007376	RPUSD1	0.953662934	NA	-0.507075153	0.884797017		3.308308801	3.222900086	4.213613904	3.498337398	2.535040934	3.005059481	2.468915666	2.694452873
ENSG00000007384	RHBDF1	-0.998918947	0.6188706	0.661296381	0.718806646		4.204531442	4.723219766	3.650861076	3.779704863	4.267942561	3.005059481	3.883027056	4.571959457
ENSG00000007392	LUC7L	-0.896512562	NA	0.820062828	0.673819243		3.487807409	3.976414964	3.439446578	2.856935046	3.230786983	3.91430511	4.275212129	4.137663629
ENSG00000007520	TSR3	0.062714613	0.934647796	0.340674592	0.260796279		9.228467733	9.507091801	9.521788393	9.341837245	9.259322654	9.489825152	9.940471174	9.459190448
ENSG00000007545	CRAMP1	0.086979843	0.859448612	0.577878579	0.000722481		10.19405222	10.02879089	10.12640161	10.27357946	10.14674927	10.25562082	10.80382077	10.75260256
ENSG00000007866	TEAD3	0.166097381	0.670875784	0.694278894	0.00014401		9.564813555	9.611170409	9.860197492	9.637583317	9.465786353	9.648486675	10.22232797	10.27819127
ENSG00000007944	MYLIP	-4.101183231	NA	-1.908833032	NA		2	3.222900086	2	2	2.292182916	2.323954017	2	2
ENSG00000007968	E2F2	-0.112094395	NA	-0.491479771	NA		2.988659535	2.848391772	2.715509499	3.010051523	2.292182916	2.323954017	2	2.388614211
ENSG00000008018	PSMB1	-0.078419658	0.868301698	-0.446745066	0.010859147		12.83677636	12.71278413	12.75429749	12.63932381	12.74644043	13.06554847	12.51713232	12.41784862
ENSG00000008086	CDKL5	-0.325622967	0.813832057	0.788429387	0.255300641		5.394416814	5.994808774	5.257137422	5.55437029	5.351085091	5.737261838	6.032343528	6.500768353
ENSG00000008130	NADK	1.669602909	NA	2.944226113	NA		2.988659535	2	3.320858403	3.498337398	2.292182916	2	3.342711309	2.388614211
ENSG00000008283	CYB561	-1.689820413	NA	-0.885828404	NA		2	3.222900086	2	2.491179127	2.292182916	2	2	2
ENSG00000008294	SPAG9	-1.368503281	NA	-3.537796024	NA		2.40937841	3.766161836	2.514038426	2.685617105	2.292182916	3.175545554	2	2
ENSG00000008300	CELSR3	0.123929241	0.931048294	0.142049472	0.868036087		5.679433354	6.0882989	6.145158855	5.846450784	6.480698457	6.401939291	6.655141981	6.500768353
ENSG00000008323	PLEKHG6	0.891016031	NA	-3.305416343	NA		2.40937841	2	2.715509499	2	2	3.175545554	2	2
ENSG00000008382	MPND	0.454855129	NA	0.383156231	NA		2.727900365	2.616980395	2.279793386	3.274754395	2	2.588337459	2	2.694452873
ENSG00000008394	MGST1	0.389569287	NA	4.843683899	NA		2.727900365	2.848391772	3.320858403	2.491179127	2	2	3.546138336	2.694452873
ENSG00000008405	CRY1	-0.79060515	NA	-0.745158528	NA		3.209424589	2.848391772	2.279793386	3.010051523	2.535040934	3.175545554	2.468915666	2.694452873
ENSG00000008438	PGLYRP1	-1.673787464	NA	-2.133793559	0.403550829		3.569821985	4.536788081	3.320858403	2.685617105	3.69818128	2.811692706	2.468915666	2.388614211
ENSG00000008441	NFIX	-0.148856262	NA	-0.201359145	NA		3.209424589	2.341223973	3.049703972	2.491179127	3.69818128	2.323954017	3.546138336	2.388614211
ENSG00000008513	ST3GAL1	1.436375828	0.001964613	-0.294463493	0.736445236		5.917324732	5.701259703	7.165326071	7.21326156	5.832384361	5.709766484	5.890103929	5.01972183
ENSG00000008710	PKD1	-0.189178731	0.93606108	0.941390816	0.343005042		4.6438136	5.127319017	4.932562253	4.501903259	4.623704787	4.177787658	5.180377829	5.27139407
ENSG00000008838	MED24	0.43257212	NA	1.658017044	0.361989139		4.396563708	2.616980395	4.213613904	4.015051145	3.362577295	2.588337459	3.546138336	4.494935126
ENSG00000008853	RHOBTB2	-1.903014795	NA	2.101704272	NA		2	3.379058332	2.279793386	2.266392701	2.292182916	2	2.468915666	2.694452873
ENSG00000008869	HEATR5B	-0.596765111	NA	-0.981264628	0.724628096		3.308308801	3.222900086	2.715509499	3.148465359	2.924454553	4.007582584	2.468915666	3.348049102
ENSG00000008952	SEC62	-0.173378297	0.901454479	-0.824437408	0.128923359		5.901573848	6.132866041	5.978877409	5.718942018	6.57882683	6.842638059	5.773391976	6.06745806
ENSG00000008988	RPS20	-0.690618081	0.619695513	-1.044977581	0.265031429		5.176128056	4.723219766	4.278691981	4.501903259	5.146851863	5.764242961	4.487698744	4.645079109
ENSG00000009335	UBE3C	0.254241819	NA	-2.388645572	0.316488792		3.209424589	3.519952647	3.650861076	3.390872817	3.230786983	3.707440439	2.468915666	2.388614211
ENSG00000009413	REV3L	0.96260506	0.249217426	0.977909872	0.148211827		4.787859198	4.243557198	5.32032326	5.477655343	5.738447904	5.096379401	6.336529076	6.398746746
ENSG00000009724	MASP2	-0.549129194	0.759496944	-1.55252832	0.104904758		5.227570654	5.253775885	4.073928213	5.219503234	5.899028768	4.915649119	4.487698744	3.796216647
ENSG00000009780	FAM76A	-0.506043221	NA	0.294265703	0.926241457		3.721063865	2.616980395	2.279793386	3.498337398	3.59475142	3.175545554	3.342711309	3.796216647
ENSG00000009844	VTA1	0.437403625	0.788978785	-1.18568401	0.195821528		5.438745826	5.332314223	6.246238164	5.122054925	5.501644882	5.178907404	4.757243496	3.796216647
ENSG00000010072	SPRTN	-1.669692686	0.107645624	-0.609417819	0.670319081		4.854824689	5.332314223	3.650861076	3.862493393	4.675318962	4.652346011	4.487698744	3.796216647
ENSG00000010219	DYRK4	-1.717486906	NA	-0.544879884	NA		3.721063865	3.766161836	2	3.274754395	2.535040934	2.588337459	2	2.694452873
ENSG00000010244	ZNF207	-1.070356815	NA	-2.880236502	NA		3.487807409	3.875115206	3.549022988	2.266392701	2.742846912	2.323954017	2	2
ENSG00000010256	UQCRC1	-3.406042536	NA	3.01256617	NA		3.400847935	2.616980395	2.279793386	2	2.292182916	2.323954017	3.724393942	3.348049102
ENSG00000010278	CD9	-0.013357941	NA	0.099659809	NA		2.864163296	2	2.892262027	2	2.924454553	2.588337459	3.342711309	2
ENSG00000010292	NCAPD2	-0.385082319	0.043158441	0.066015045	0.834140657		13.57466848	13.5521156	13.15907938	13.1976936	13.02750881	13.39245134	13.28357366	13.29112657
ENSG00000010318	PHF7	0.190692152	NA	-0.850449471	0.720282369		3.982955698	4.159888066	4.340960741	4.085678118	3.69818128	3.175545554	2	3.513395648
ENSG00000010322	NISCH	-0.416114293	0.891291092	-0.546470703	0.775161787		4.204531442	4.601645956	4.145460992	4.015051145	4.865080607	3.327997347	3.546138336	4.137663629
ENSG00000010810	FYN	2.470536064	NA	0.82102954	0.79589851		2	2.848391772	3.745982084	3.390872817	3.483329823	2.323954017	3.105816454	3.796216647
ENSG00000010818	HIVEP2	0.224059378	NA	-0.786908313	NA		2.577412104	2	2.279793386	2.491179127	3.362577295	2.323954017	2.822230563	2.388614211
ENSG00000011007	ELOA	-0.321248274	0.133095279	-0.016205988	0.966328448		11.54045583	11.54507881	11.29086989	11.14979616	11.31613166	11.6151048	11.46774955	11.44601184
ENSG00000011021	CLCN6	-0.5228947	NA	-3.053254838	NA		3.209424589	2.848391772	3.191642265	2.266392701	3.970261451	2	2.468915666	2
ENSG00000011028		-0.37576261	0.210353619	-0.27645275	0.347191597		9.776074084	10.26109929	9.69419928	9.628740818	10.68350773	10.77991606	10.63010984	10.26230136
ENSG00000011198	ABHD5	0.057062347	NA	0.615964301	0.816506685		2.988659535	2.848391772	2.892262027	3.010051523	3.085736118	3.465867885	3.546138336	3.796216647
ENSG00000011243	AKAP8L	-0.35261985	NA	-0.020120813	NA		2.864163296	3.519952647	2.715509499	3.274754395	2.924454553	3.175545554	3.342711309	2.694452873
ENSG00000011258	MBTD1	-0.737712849	NA	-1.36702616	NA		3.791126836	3.222900086	3.191642265	3.010051523	2.535040934	3.175545554	2	2.694452873
ENSG00000011260	UTP18	0.41171973	0.367360098	0.468643417	0.203524898		7.448066764	7.551359632	7.882635543	7.921774348	7.506187546	8.139240491	8.330957074	8.301991723
ENSG00000011275	RNF216	-0.365324889	NA	1.132806155	0.648316345		3.791126836	3.976414964	3.745982084	3.498337398	3.230786983	2.323954017	2.468915666	4.032578026
ENSG00000011295	TTC19	-2.702505789	NA	2.448587246	NA		2	2.616980395	2	2	2	2.588337459	3.105816454	3.348049102
ENSG00000011376	LARS2	0.297397561	NA	-0.661072807	0.849511744		3.721063865	2	3.549022988	3.010051523	3.69818128	3.465867885	2	3.796216647
ENSG00000011422	PLAUR	-1.569355272	NA	0.035185202	0.990299598		4.254988489	4.397609827	3.191642265	3.274754395	3.59475142	3.327997347	2.822230563	3.919232413
ENSG00000011451	WIZ	0.011114789	NA	-1.172041685	NA		3.103260706	2	2.279793386	3.010051523	3.362577295	3.707440439	2.822230563	2.946660432
ENSG00000011454	RABGAP1	-0.742114922	NA	-3.012282992	0.067581375		3.721063865	4.322638776	3.191642265	3.779704863	4.675318962	4.007582584	2.822230563	2.388614211
ENSG00000011465	DCN	0.357639876	0.717876001	0.175274452	0.839536029		5.978662972	5.759267999	6.127601717	6.296992365	6.04351273	6.276364818	6.251812535	6.398746746
ENSG00000011523	CEP68	0.371664967	NA	-1.741876957	0.517213814		3.647423908	2	2.892262027	3.598349029	4.199080583	3.005059481	2.822230563	2.694452873
ENSG00000011590	ZBTB32	-0.114898689	0.964819901	-0.254363183	0.862842747		5.301450635	5.036403907	4.617417021	5.424147746	5.286167561	4.708991552	5.240240092	4.235611771
ENSG00000012048	BRCA1	-0.072577639	NA	-3.981206617	NA		2.40937841	2.848391772	2.892262027	2.266392701	2	3.591704541	2	2
ENSG00000012171	SEMA3B	-2.89011134	NA	-5.104202412	NA		2.988659535	2.616980395	2	2.266392701	4.199080583	2.811692706	2	2
ENSG00000012174	MBTPS2	-0.01998031	0.979726151	0.104616155	0.834140657		9.395215948	9.60920018	9.541810563	9.425908549	9.2719511	9.885039749	9.441541268	9.939732138
ENSG00000012660	ELOVL5	0.700793101	NA	-0.716023632	0.829936163		3.308308801	3.047764259	3.650861076	3.598349029	3.085736118	3.005059481	2	3.161269341
ENSG00000012822	CALCOCO1	3.470374407	NA	0.790377893	NA		2	2	2.892262027	2	2.924454553	2	2	3.348049102
ENSG00000012983	MAP4K5	2.831551824	NA	0.274382754	0.926304624		2.577412104	2	3.919253536	3.148465359	3.483329823	3.591704541	3.105816454	4.137663629
ENSG00000013016	EHD3	-0.303397614	0.920447608	-1.102093161	0.395100256		4.525478912	4.071066175	4.457972752	3.598349029	4.570175318	5.401459719	4.583252972	3.513395648
ENSG00000013275	PSMC4	-2.089462714	NA	-2.908708626	NA		2.577412104	3.222900086	2.514038426	2	2.535040934	2.588337459	2	2
ENSG00000013288	MAN2B2	1.419659971	NA	1.688043451	NA		2.219161375	2.848391772	2.892262027	3.390872817	2	2.588337459	2	3.348049102
ENSG00000013297	CLDN11	0.064912577	NA	-1.867470105	0.320776388		3.982955698	4.159888066	4.340960741	3.862493393	3.483329823	4.007582584	2	3.161269341
ENSG00000013306	SLC25A39	-0.202916409	0.860554261	0.796521603	0.101522031		6.687764327	7.310721172	7.039538946	6.579905198	6.670703718	6.118042084	7.072356601	7.297660161
ENSG00000013375	PGM3	-2.444889984	NA	0.390786789	NA		2.864163296	2.341223973	2	2.266392701	3.085736118	3.465867885	3.546138336	3.513395648
ENSG00000013441	CLK1	0.350656788	0.909863851	-0.328921514	0.872710716		3.721063865	4.468876637	4.617417021	4.153008322	4.456762175	3.591704541	4.025932571	3.661725486
ENSG00000013503	POLR3B	0.067844119	NA	0.232512541	0.948411113		3.103260706	3.519952647	3.439446578	3.274754395	2.924454553	3.005059481	2	3.661725486
ENSG00000013563	DNASE1L1	-0.329701228	NA	0.088780784	0.980566375		3.647423908	3.976414964	4.073928213	2.856935046	3.362577295	2.811692706	3.546138336	2.694452873
ENSG00000013573	DDX11	-1.986596898	NA	-1.090439912	NA		3.791126836	3.379058332	2.279793386	2.856935046	2.292182916	2.588337459	2	2.388614211
ENSG00000013583	HEBP1	0.469482738	0.235676169	1.168323251	9.66E-06		7.880490292	7.449328461	8.367056558	7.897439359	8.021926402	8.354273295	9.261862831	9.438771053
ENSG00000013588	GPRC5A	-0.234835733	0.753870108	2.104989596	3.85E-13		7.23835538	7.551359632	7.139279617	7.197401601	6.343854097	6.975563418	8.600168661	8.884625753
ENSG00000014123	UFL1	0.443178355	0.032522128	0.563597473	0.002071497		10.87158998	10.95876243	11.28939029	11.42301614	11.20692647	11.61417821	11.99426085	11.98060625
ENSG00000014138	POLA2	1.75608385	NA	0.588855	NA		2.864163296	2	3.439446578	3.148465359	2	2.811692706	3.105816454	2
ENSG00000014824	SLC30A9	0.514201898	0.883655242	-0.602845703	0.771593876		3.857944279	2.341223973	3.549022988	3.779704863	4.396526976	4.467701556	3.883027056	4.032578026
ENSG00000014914	MTMR11	0.146435984	NA	-3.798715738	0.145618675		3.569821985	2.848391772	3.439446578	3.274754395	3.794689496	3.707440439	2	2.388614211
ENSG00000014919	COX15	0.272013949	NA	0.768833833	NA		2.864163296	3.379058332	2.715509499	3.691874768	2.292182916	3.005059481	3.105816454	2.946660432
ENSG00000015133	CCDC88C	1.856085307	0.081266094	1.878268642	0.052837673		2.864163296	4.071066175	5.121803904	4.824543469	3.59475142	4.095193705	5.297717111	5.524891167
ENSG00000015153	YAF2	0.577847463	0.772844251	-0.512801508	0.717504307		4.440827803	3.766161836	4.457972752	4.782639533	5.584973324	4.531911566	4.385363904	4.963654755
ENSG00000015413	DPEP1	-0.488242843	NA	-2.692377747	NA		2.864163296	2	2	2.685617105	2.742846912	3.327997347	2	2.388614211
ENSG00000015532	XYLT2	-0.467588395	0.898691544	0.364015029	0.884609213		4.254988489	4.397609827	3.745982084	4.153008322	4.05063503	2.588337459	4.385363904	2.694452873
ENSG00000015676	NUDCD3	-0.611694049	0.601522873	0.578806927	0.560338317		5.37173084	5.945689077	5.191056969	5.053229142	4.992630793	4.531911566	5.40622646	5.175926593
ENSG00000016082	ISL1	0.495003909	NA	1.220814907	0.597234397		3.103260706	3.047764259	3.439446578	3.274754395	3.230786983	2.588337459	3.342711309	3.919232413
ENSG00000016391	CHDH	-2.707394128	NA	-1.104739202	NA		2.40937841	3.047764259	2.279793386	2	2.292182916	2.588337459	2	2.388614211
ENSG00000016864	GLT8D1	-0.270893133	NA	0.113669384	0.970812598		3.487807409	3.766161836	2	4.153008322	4.05063503	4.007582584	3.724393942	4.413565443
ENSG00000017260	ATP2C1	2.860871066	NA	3.526368624	NA		2.219161375	2	2.514038426	3.010051523	2	2	2.468915666	2.694452873
ENSG00000017797	RALBP1	0.087504675	0.868265743	0.372719483	0.0792234		10.81962957	10.89873189	11.00324318	10.88788738	10.88601936	11.26452295	11.54618019	11.36784004
ENSG00000018189	RUFY3	0.99223629	NA	-4.361860702	NA		2.40937841	2.616980395	3.191642265	2.491179127	3.230786983	3.175545554	2	2
ENSG00000018408	WWTR1	1.527134054	NA	-2.469219422	NA		2.40937841	2.848391772	3.745982084	2.856935046	2.535040934	3.327997347	2.468915666	2
ENSG00000018510	AGPS	-2.260219025	NA	-1.497895075	NA		2.727900365	3.766161836	2.514038426	2.266392701	3.362577295	2.323954017	2	2.694452873
ENSG00000018625	ATP1A2	-0.340963599	0.881776254	-0.354934154	0.794244088		4.787859198	4.071066175	4.400652726	4.015051145	5.529959184	5.43542936	5.601458272	4.571959457
ENSG00000019102	VSIG2	0.532674603	NA	0	NA		3.103260706	2	3.320858403	2.266392701	2	2	2	2
ENSG00000019144	PHLDB1	-1.122547758	0.01550756	-0.792947146	0.118396881		7.420700239	7.661936226	6.565976491	6.340966499	7.880657155	6.842638059	6.952210862	6.377447198
ENSG00000019186	CYP24A1	-8.038860743	4.36E-06	-8.572013558	5.67E-07		5.252620049	5.671356787	2	2	6.327815881	6.916656304	2	2
ENSG00000019549	SNAI2	-1.150018419	1.16E-07	-1.043877329	9.22E-07		8.886313153	9.162097972	7.807442484	7.969246471	9.975888966	10.31954591	9.225300268	9.007564201
ENSG00000019582	CD74	-0.843539331	NA	-1.179571371	NA		3.209424589	2.616980395	2.715509499	2.491179127	2.924454553	2.811692706	2.822230563	2
ENSG00000019991	HGF	-1.868512277	5.78E-11	-2.051034629	3.08E-11		8.308431182	8.364282242	6.457729464	6.567619658	7.875149722	8.397998371	6.222430943	6.119702367
ENSG00000019995	ZRANB1	0.258526855	NA	0.806335398	NA		2.40937841	2.616980395	2	3.010051523	2.292182916	2.588337459	2	3.161269341
ENSG00000020129	NCDN	1.261208944	NA	-1.766239471	0.444281071		3.209424589	2.341223973	3.745982084	3.390872817	3.483329823	3.91430511	2.468915666	2.946660432
ENSG00000020256	ZFP64	-0.785059776	NA	-1.573400407	NA		2.727900365	2.848391772	2.715509499	2.266392701	2.742846912	3.327997347	2.822230563	2
ENSG00000020426	MNAT1	-5.02916055	NA	-0.503311092	NA		2.727900365	3.519952647	2	2	2.924454553	2	2	2.694452873
ENSG00000020577	SAMD4A	-1.490764975	NA	-2.026335509	NA		2.219161375	3.379058332	2	2.685617105	2.535040934	3.005059481	2.468915666	2
ENSG00000021355	SERPINB1	-0.736128395	NA	0.166234693	0.950485347		3.400847935	3.519952647	3.320858403	2.685617105	3.69818128	3.591704541	3.724393942	3.796216647
ENSG00000021488	SLC7A9	-3.418591535	NA	-0.810031758	NA		3.103260706	3.047764259	2	2.266392701	3.230786983	3.175545554	3.342711309	2
ENSG00000021762	OSBPL5	-1.403617087	NA	3.600969791	NA		3.400847935	3.047764259	2.279793386	2.856935046	2	2	2.822230563	2.388614211
ENSG00000021776	AQR	0.112621073	0.839528486	-0.028199698	0.948012505		10.94929738	10.73311018	10.88674633	11.02674166	10.78977829	11.304706	11.02628339	11.05637647
ENSG00000022277	RTF2	-0.794703967	0.685246973	1.048168112	0.406383059		4.303740314	4.601645956	3.320858403	4.217335855	3.69818128	4.593385139	4.583252972	5.445240648
ENSG00000022567	SLC45A4	1.599151396	NA	0.154431037	0.95743737		2.727900365	2.848391772	3.650861076	3.691874768	3.362577295	3.591704541	3.105816454	3.919232413
ENSG00000022976	ZNF839	-0.461734137	NA	-2.807127086	NA		2.219161375	3.379058332	2.514038426	2.856935046	2.292182916	3.707440439	2.468915666	2
ENSG00000023041	ZDHHC6	0.455607581	NA	1.338780249	0.542939872		3.400847935	3.047764259	3.650861076	3.390872817	3.085736118	2.588337459	3.724393942	3.513395648
ENSG00000023228	NDUFS1	0.09815731	NA	-0.126272818	NA		3.308308801	2.848391772	2.715509499	3.498337398	2.924454553	3.175545554	2.468915666	3.348049102
ENSG00000023287	RB1CC1	1.098084265	NA	-1.339351466	0.691836056		3.569821985	2	3.919253536	3.390872817	3.59475142	2.811692706	3.105816454	2
ENSG00000023318	ERP44	0.368614318	0.187585379	0.397178899	0.10340213		10.50281231	10.39062453	10.78752152	10.84399365	10.48719555	11.06739726	11.18130094	11.22236504
ENSG00000023445	BIRC3	3.734151108	7.35E-85	4.907302248	1.21E-112		6.437703709	6.49909987	10.20384151	10.06871768	5.61171319	5.764242961	10.42292805	10.53781333
ENSG00000023516	AKAP11	-0.246783703	NA	0.098740526	0.976991332		3.647423908	3.047764259	3.650861076	2.685617105	3.885144654	2.811692706	3.342711309	3.661725486
ENSG00000023608	SNAPC1	0.729209341	9.66E-05	0.741769221	5.50E-05		9.312761683	9.217466528	10.00304607	9.982271381	9.36329726	9.680708126	10.25534288	10.28106164
ENSG00000023734	STRAP	0.184437185	0.929800499	0.965657773	0.23318288		4.980095301	4.663713088	5.191056969	4.782639533	4.908862347	4.866693194	5.962975997	5.524891167
ENSG00000023892	DEF6	-1.111631916	NA	-2.82394653	NA		3.791126836	3.648303113	3.650861076	2	2.924454553	3.327997347	2	2.388614211
ENSG00000023909	GCLM	0.698525713	NA	2.271114567	0.290295717		2.988659535	2.848391772	3.320858403	3.274754395	2.292182916	2.811692706	3.342711309	4.032578026
ENSG00000024048	UBR2	1.081296155	NA	1.356616534	NA		2.577412104	2.341223973	2.279793386	3.274754395	2.742846912	2	3.105816454	2.694452873
ENSG00000024422	EHD2	-0.327233893	0.125163485	-0.125360315	0.648951522		10.49823771	10.70386686	10.24207664	10.31091038	11.04529783	11.2029933	11.01775682	10.98423678
ENSG00000024526	DEPDC1	-0.591773978	0.327911964	-1.03531784	0.041414744		6.992889226	6.92369116	6.370857047	6.411403228	6.174834954	6.469075282	5.507142302	5.224449859
ENSG00000024862	CCDC28A	0.240706848	0.686394009	0.938484753	0.000444257		7.134377061	7.395472786	7.452997348	7.54316289	7.674167806	7.952452103	8.650675836	8.8307926
ENSG00000025293	PHF20	-2.049458545	NA	-4.190625511	NA		3.569821985	4.071066175	2.514038426	2.856935046	3.483329823	2.588337459	2	2
ENSG00000025434	NR1H3	-0.166488932	NA	1.05195561	NA		2.727900365	2	2	2.685617105	2.924454553	2	2	3.513395648
ENSG00000025770	NCAPH2	-0.242226335	NA	2.743502301	0.213536633		3.569821985	4.071066175	3.320858403	3.940787857	2.535040934	2.323954017	2	4.494935126
ENSG00000025772	TOMM34	1.93273186	NA	-2.471763533	NA		2	2.616980395	3.439446578	2.266392701	2.535040934	2.323954017	2	2
ENSG00000025796	SEC63	0.730673917	0.056624296	0.129148201	0.834728461		7.107167844	6.675163503	7.445931273	7.790498122	7.54832235	7.910799611	7.75492745	7.966197994
ENSG00000025800	KPNA6	-1.007947787	NA	-1.494249104	NA		2.864163296	3.222900086	3.049703972	2	2.535040934	2.588337459	2	2.388614211
ENSG00000026025	VIM	0.970378753	NA	-1.688631884	0.518039481		2.864163296	2.848391772	3.919253536	2.491179127	4.267942561	2.811692706	3.105816454	2.388614211
ENSG00000026103	FAS	-0.594149186	NA	0.652159513	0.829936163		4.152245546	3.379058332	3.919253536	2.685617105	2.535040934	3.175545554	2.822230563	3.513395648
ENSG00000026297	RNASET2	-0.469808689	NA	-0.518472233	0.801391984		3.721063865	4.071066175	3.320858403	3.779704863	4.456762175	3.707440439	3.546138336	3.919232413
ENSG00000026508	CD44	-1.358137971	0.02206115	-1.574254254	0.012590374		6.370639155	6.644708965	4.932562253	5.503682889	6.174834954	5.790728736	4.836954385	4.32733065
ENSG00000026559	KCNG1	0.85390475	0.1881222	1.021813803	0.088430016		6.05184101	5.442644133	6.690776712	6.504571882	5.382480312	5.053274763	6.390363511	5.927917677
ENSG00000026652	AGPAT4	-0.620465126	NA	0.831732715	0.733317663		3.721063865	3.519952647	3.439446578	3.010051523	2.924454553	3.175545554	3.724393942	3.348049102
ENSG00000027075	PRKCH	-1.300149747	NA	-0.885367818	NA		2	3.047764259	2.514038426	2	2.292182916	2	2	2
ENSG00000027644	INSRR	-0.604045983	NA	-1.7710547	NA		2	3.222900086	2.892262027	2	2.292182916	3.005059481	2.468915666	2
ENSG00000027847	B4GALT7	-0.05043507	0.986409755	-0.397779384	0.828975691		4.303740314	4.397609827	4.278691981	4.337977088	4.267942561	4.007582584	4.025932571	3.661725486
ENSG00000028137	TNFRSF1B	-0.297539134	NA	-0.633994634	NA		2.988659535	3.047764259	2.892262027	2.856935046	3.085736118	2	2.822230563	2
ENSG00000028277	POU2F2	0.617803575	NA	1.037860395	0.703228089		2.577412104	3.222900086	3.320858403	3.148465359	2.924454553	2.811692706	3.342711309	3.513395648
ENSG00000028310	BRD9	-0.00774856	0.997686996	0.437477072	0.83546326		3.721063865	4.888293559	4.145460992	4.601676343	3.69818128	3.327997347	3.724393942	3.919232413
ENSG00000028528	SNX1	-1.427237643	NA	-3.689891133	NA		3.857944279	3.766161836	2.892262027	3.010051523	3.085736118	2.588337459	2	2
ENSG00000029364	SLC39A9	0.818424554	NA	0.325260221	NA		2.40937841	3.519952647	3.549022988	3.498337398	2.742846912	2.588337459	3.342711309	2
ENSG00000029639	TFB1M	3.051638696	NA	2.702016511	NA		2	2	2.715509499	2	2.535040934	2	3.883027056	2.388614211
ENSG00000029993	HMGB3	0.211993292	NA	-0.474112672	NA		2.727900365	2.848391772	3.049703972	2.685617105	3.085736118	3.465867885	3.105816454	2.946660432
ENSG00000030066	NUP160	0.126331842	NA	-1.518048021	0.509784679		3.308308801	3.379058332	3.650861076	3.148465359	3.483329823	3.707440439	3.105816454	2.388614211
ENSG00000030110	BAK1	-0.936002065	NA	0.564471579	NA		2.219161375	3.047764259	2.514038426	2.266392701	2	2.323954017	2.468915666	2
ENSG00000030419	IKZF2	-2.192737368	NA	-0.940424959	NA		2.40937841	3.379058332	2.279793386	2.266392701	2	2.323954017	2	2
ENSG00000030582	GRN	-0.423129464	NA	0.815582763	0.710652159		3.400847935	2.616980395	3.191642265	2.491179127	3.885144654	3.327997347	4.025932571	4.413565443
ENSG00000031003	FAM13B	-0.354200258	NA	-2.679663002	NA		4.041620764	2.341223973	3.320858403	3.148465359	2.742846912	3.327997347	2	2.388614211
ENSG00000031081	ARHGAP31	0.428810457	0.737144418	-0.861808252	0.220696218		5.37173084	5.545132694	5.856320789	5.846450784	6.359715978	6.401939291	4.757243496	6.06745806
ENSG00000031698	SARS	0.480781371	0.565364091	0.674697097	0.265744801		5.963571165	6.845510854	6.849135134	6.982869821	6.120010904	6.009472019	6.308839309	7.010003937
ENSG00000032219	ARID4A	1.147430273	NA	-0.060190462	NA		2	2.848391772	2.514038426	3.148465359	3.085736118	2.323954017	2.468915666	2.946660432
ENSG00000032389	EIPR1	-1.040677617	NA	-3.726033553	NA		3.487807409	2.341223973	2.279793386	2.856935046	2.742846912	3.005059481	2	2
ENSG00000032444	PNPLA6	0.962420584	0.598939226	-0.503891277	0.755411336		3.308308801	3.519952647	3.998662762	4.153008322	4.773317522	4.708991552	4.583252972	4.032578026
ENSG00000033011	ALG1	-2.694081361	NA	0.479764724	NA		3.209424589	2	2	2.266392701	2.535040934	2	2	2.694452873
ENSG00000033030	ZCCHC8	-0.568552961	NA	0.583296753	NA		3.400847935	2.848391772	2.892262027	2.856935046	2.535040934	2.323954017	2.822230563	2.388614211
ENSG00000033050	ABCF2	-0.011006111	0.987187053	-0.276738666	0.324187237		9.495679713	9.587348202	9.589080335	9.469481054	9.18559514	9.535567457	9.12565977	9.065315741
ENSG00000033100	CHPF2	0.170406429	0.763341163	0.000104368	0.99998154		8.4259525	8.722434826	8.880874911	8.598764091	8.967443851	9.118552794	9.180165791	8.899644778
ENSG00000033170	FUT8	-1.748235905	NA	-1.462841371	NA		3.487807409	2.341223973	2.514038426	2.266392701	2.742846912	2.323954017	2	2.388614211
ENSG00000033178	UBA6	0.158285683	0.96738459	-1.611328322	0.337347102		4.440827803	2.848391772	3.745982084	4.217335855	4.05063503	4.593385139	2.822230563	3.513395648
ENSG00000033627	ATP6V0A1	0.009906324	NA	0.879192215	NA		3.103260706	2.341223973	3.191642265	2.266392701	2.742846912	3.005059481	3.342711309	3.348049102
ENSG00000033800	PIAS1	-0.311453665	NA	0.411068408	0.894844655		3.308308801	3.047764259	2.715509499	3.274754395	3.483329823	2.588337459	3.342711309	3.348049102
ENSG00000033867	SLC4A7	0.232603413	NA	-2.400703595	0.250376606		3.400847935	3.766161836	2.715509499	4.337977088	4.199080583	3.465867885	2.468915666	2.694452873
ENSG00000034152	MAP2K3	0.40812689	NA	0.255926647	NA		3.308308801	2	2.279793386	3.498337398	2.292182916	3.175545554	3.105816454	2.694452873
ENSG00000034510	TMSB10	0.023005195	0.964937028	0.2040251	0.330654192		15.38724094	15.31674536	15.40653717	15.34367747	15.42744759	15.55919319	15.8379471	15.54494773
ENSG00000034533	ASTE1	-0.026585824	0.99259074	0.724832304	0.515142368		4.787859198	4.536788081	4.340960741	4.904867743	4.267942561	4.866693194	5.40622646	5.01972183
ENSG00000034677	RNF19A	-0.393666622	0.90205262	0.9545051	0.510388694		4.152245546	3.379058332	3.049703972	3.940787857	4.456762175	3.707440439	5.052643222	4.781059758
ENSG00000034693	PEX3	0.017934664	0.9787569	-0.424508826	0.0928972		9.402228899	9.263290613	9.360171361	9.347237698	9.388644113	9.789774829	9.101654553	9.252441188
ENSG00000034713	GABARAPL2	-0.212869313	0.529208897	-0.492989365	0.014587917		9.884215444	9.88637756	9.697177986	9.649289637	10.2289286	10.57136258	9.903922377	9.932447944
ENSG00000034971	MYOC	0.437440829	0.572071917	-0.588735446	0.247059294		5.932905509	5.759267999	5.877483607	6.567619658	7.602653625	7.304465549	6.915962021	6.864498798
ENSG00000035115	SH3YL1	1.109110981	0.553111916	-0.440000053	0.815844336		3.569821985	3.222900086	3.745982084	4.552652135	4.199080583	4.531911566	4.025932571	4.032578026
ENSG00000035141	FAM136A	0.265364459	NA	1.682577358	0.463448297		3.103260706	3.047764259	2.514038426	3.691874768	2.924454553	2.588337459	3.883027056	3.513395648
ENSG00000035403	VCL	-0.256830666	0.885111872	0.533423795	0.587908493		6.148428738	5.545132694	5.600399694	5.696550267	5.61171319	4.467701556	5.852239422	5.403703243
ENSG00000035499	DEPDC1B	-1.494040685	0.240522818	-1.055703974	0.470260956		4.605437147	5.332314223	3.650861076	3.940787857	4.514582914	4.007582584	3.342711309	3.661725486
ENSG00000035664	DAPK2	0.400428234	0.803559017	0.886785962	0.258221417		5.227570654	4.468876637	5.38085747	5.15527445	5.472763741	5.709766484	6.915962021	5.706671642
ENSG00000035681	NSMAF	-2.184368436	NA	-1.328135926	NA		2.727900365	2.341223973	2	2.266392701	3.230786983	2.588337459	2.822230563	2
ENSG00000035687	ADSS	0.68340673	0.580107553	-0.013748256	0.993502578		4.605437147	4.835340193	5.350907837	5.280994015	5.4432926	4.763496753	4.912490778	5.316858768
ENSG00000035862	TIMP2	0.119498926	0.755814654	0.196101897	0.383274243		13.47025866	13.60497787	13.65595043	13.66108553	14.00778997	14.35730545	14.39016291	14.38806293
ENSG00000036257	CUL3	2.403428253	NA	4.154638764	NA		2	2	2	2.491179127	2	2	2	3.348049102
ENSG00000036448	MYOM2	-0.668561381	0.755749774	-1.772417625	0.128923359		5.20207863	3.648303113	3.919253536	4.278917139	5.382480312	4.763496753	3.724393942	3.661725486
ENSG00000036549		0.359062594	NA	2.66044896	NA		2.727900365	3.222900086	3.439446578	2.856935046	2.292182916	2	3.342711309	2
ENSG00000036672	USP2	1.872522546	NA	-4.087336877	NA		2	2.341223973	2.514038426	2.491179127	2.924454553	3.175545554	2	2
ENSG00000037042	TUBG2	-0.167616857	0.907714442	-0.318812859	0.700450994		6.25143437	6.613597658	6.49927965	6.018789523	6.343854097	5.986741952	5.646400497	6.06745806
ENSG00000037241	RPL26L1	1.244066536	0.45425741	-0.094616317	0.969195611		3.647423908	3.379058332	4.340960741	4.552652135	3.69818128	4.095193705	3.883027056	3.796216647
ENSG00000037637	FBXO42	1.149397557	NA	-1.042148229	NA		2.988659535	2	3.549022988	2.491179127	2.292182916	4.177787658	3.342711309	2.388614211
ENSG00000037749	MFAP3	0.372983483	0.895943246	-0.994682601	0.5254309		3.857944279	4.468876637	4.400652726	4.552652135	4.199080583	4.095193705	3.546138336	3.348049102
ENSG00000037757	MRI1	1.571991539	NA	-3.891078482	NA		2.727900365	2	3.049703972	3.010051523	3.085736118	2.811692706	2	2
ENSG00000037897	METTL1	-0.225320135	NA	1.285216311	0.44603088		3.209424589	3.519952647	2.892262027	3.498337398	3.59475142	3.327997347	3.883027056	4.781059758
ENSG00000037965		0.371034769	0.346216041	-0.636503793	0.025768084		7.896471771	7.944170107	8.468169348	8.077185017	8.601138152	8.66105281	7.882505859	8.108728646
ENSG00000038274	MAT2B	0.589418427	NA	0.760708235	0.794244088		2.988659535	2.848391772	3.191642265	3.274754395	3.085736118	2.811692706	3.724393942	2.946660432
ENSG00000038358	EDC4	-0.29555609	0.250371297	0.119848718	0.703228089		10.76082526	10.91636752	10.64439414	10.43867131	10.47814164	10.70964952	10.80506009	10.62624751
ENSG00000038382	TRIO	0.217845309	0.954130951	1.315211561	0.445697299		4.152245546	4.723219766	4.805826548	4.449303927	3.483329823	2.811692706	2.468915666	4.781059758
ENSG00000038532	CLEC16A	-1.172193612	NA	-0.011134257	NA		3.308308801	3.222900086	2.715509499	2.685617105	3.230786983	3.005059481	2.822230563	3.348049102
ENSG00000039123	MTREX	0.20067597	0.557948455	0.286674936	0.221651238		12.56954538	12.44376206	12.69201588	12.72530837	12.31627024	12.80085135	12.8069755	12.92084415
ENSG00000039139	DNAH5	1.043572693	NA	-1.497533215	NA		2.727900365	2	2.892262027	2.685617105	3.085736118	3.591704541	3.105816454	2
ENSG00000039560	RAI14	1.631765345	NA	-0.265481546	NA		2.219161375	2	2.279793386	2.491179127	2.924454553	3.465867885	2	3.661725486
ENSG00000039650	PNKP	-0.349075824	0.215426377	0.429900009	0.069724503		9.449033733	9.615102812	9.294816597	9.068642539	9.32744981	9.07072181	9.621136782	9.644455755
ENSG00000039987	BEST2	1.441616572	NA	-2.542464155	0.292793178		2.988659535	2	3.049703972	3.498337398	3.970261451	3.91430511	2	2.946660432
ENSG00000040199	PHLPP2	-0.40504915	NA	-1.129582773	NA		3.103260706	3.222900086	2.892262027	3.010051523	2	2.811692706	2	2.388614211
ENSG00000040341	STAU2	-1.061470899	NA	0.837050083	NA		2.727900365	3.047764259	2	2.856935046	2.535040934	2.588337459	2.822230563	2.946660432
ENSG00000040608	RTN4R	0.053321229	0.971441226	0.271842087	0.711871749		5.820131849	6.516023632	6.355855784	6.123213007	6.466118957	6.682131824	6.859821638	6.817823103
ENSG00000040933	INPP4A	-0.717981574	0.762010217	-0.607123689	0.751300128		4.041620764	5.036403907	3.549022988	4.39471407	4.623704787	3.591704541	3.546138336	3.919232413
ENSG00000041357	PSMA4	-1.389731873	NA	2.443205335	NA		3.308308801	3.766161836	3.049703972	2.491179127	2.292182916	2	2	3.161269341
ENSG00000041802	LSG1	-0.041140354	0.957195833	0.404102599	0.126379165		8.803979909	8.910173994	8.830218188	8.801212338	8.346389708	8.537469167	8.916828528	8.770794112
ENSG00000041982	TNC	-0.411825808	NA	-0.495537808	NA		2.40937841	3.379058332	2	3.274754395	2.292182916	2.323954017	2	2.388614211
ENSG00000042062	RIPOR3	-0.07522421	NA	-1.979963126	NA		2.864163296	2.341223973	3.049703972	2	3.483329823	3.591704541	2	2.946660432
ENSG00000042088	TDP1	-0.204785302	NA	-0.888837618	NA		2.219161375	3.047764259	2.715509499	2.491179127	2.292182916	2	2	2
ENSG00000042429	MED17	-0.045076005	0.945415704	-0.420233709	0.05198312		9.915922225	9.823189636	9.771128544	9.879171979	9.900632162	10.20112605	9.632350866	9.646683048
ENSG00000042445	RETSAT	0.427678387	0.053737363	0.436722498	0.034641307		10.06566012	10.15029359	10.56264318	10.50540482	10.35989577	10.75910927	11.05469409	10.9611565
ENSG00000042493	CAPG	1.041695071	NA	-4.470593328	NA		2.577412104	3.047764259	3.549022988	3.148465359	3.483329823	3.005059481	2	2
ENSG00000042781	USH2A	0.509898645	0.830420565	-0.608595181	0.714413851		4.204531442	3.976414964	4.513102142	4.501903259	3.970261451	4.593385139	4.025932571	3.661725486
ENSG00000043143	JADE2	-1.846956639	NA	-0.956937673	NA		3.400847935	3.648303113	2.715509499	2.491179127	2.924454553	2.588337459	2.822230563	2
ENSG00000043355	ZIC2	-0.048025486	0.947837951	0.426385001	0.078155037		9.255051985	9.511317948	9.324015153	9.35261801	9.14039809	9.465371144	9.687149892	9.780492485
ENSG00000043514	TRIT1	0.78250084	NA	-0.350716527	0.905155282		3.569821985	4.243557198	5.085889491	3.691874768	3.69818128	2.323954017	2.468915666	3.348049102
ENSG00000043591	ADRB1	4.445429958	NA	2.955331149	NA		2	2	3.049703972	2.685617105	2.292182916	2	3.342711309	2.388614211
ENSG00000044090	CUL7	-0.782692402	NA	0.536828109	NA		3.103260706	2.341223973	2.715509499	2.266392701	2.292182916	2.323954017	2.468915666	2.388614211
ENSG00000044115	CTNNA1	-0.79204766	0.692867528	-0.402241208	0.826448878		4.566011897	4.723219766	4.213613904	3.779704863	4.333666852	4.593385139	3.105816454	4.714670941
ENSG00000044446	PHKA2	1.238972453	0.172325737	1.853665149	0.005310642		4.204531442	3.648303113	4.714695282	5.219503234	4.819928519	4.400500095	6.222430943	6.377447198
ENSG00000044459	CNTLN	-0.562691987	0.460891757	-0.698185694	0.268892771		6.687764327	6.464644864	6.229875789	5.846450784	5.962730034	6.564261729	5.601458272	5.672101858
ENSG00000044524	EPHA3	-4.341520694	NA	0	NA		2.577412104	3.047764259	2	2	2	2	2	2
ENSG00000044574	HSPA5	-0.086321074	0.877772019	0.575215904	0.003070922		13.53038613	13.61973232	13.56246891	13.41245086	13.87750723	14.30091012	14.50576237	14.83483981
ENSG00000046604	DSG2	0.179182444	0.904604609	0.371241261	0.616312014		5.642005051	5.730555383	5.813040439	5.886566646	5.92057656	6.696210843	6.610475491	6.801922818
ENSG00000046647	GEMIN8	3.233531072	NA	2.981659199	NA		2.219161375	2	2.892262027	3.010051523	2	2	2.468915666	2.388614211
ENSG00000047056	WDR37	0.006783813	0.993578898	-0.085419174	0.855213314		8.51921752	8.277621629	8.370792443	8.456098867	8.41251671	8.461197349	8.324057637	8.379031566
ENSG00000047188	YTHDC2	0.702685673	NA	-0.248498244	0.924332554		3.721063865	3.047764259	3.549022988	4.217335855	4.267942561	3.707440439	2.468915666	4.494935126
ENSG00000047230	CTPS2	-2.931386217	NA	-0.441784691	NA		2.577412104	3.875115206	2	2.491179127	2.535040934	2	2	2.388614211
ENSG00000047410	TPR	-0.000938207	0.998262906	0.213979724	0.297179531		13.75716025	13.5855687	13.607495	13.7359038	13.59925102	13.83416224	13.93339726	13.93728665
ENSG00000047597	XK	-0.17805068	0.868265743	-0.929409847	0.027732879		6.860650075	7.033549786	6.578953672	6.945378328	7.266415617	7.541265082	6.801407869	6.170120684
ENSG00000047621	C12orf4	-2.124538152	NA	-0.53222968	NA		2	3.519952647	2.279793386	2.266392701	3.085736118	2.323954017	2	2.946660432
ENSG00000047644	WWC3	0.320493555	0.257509867	0.119552538	0.73369913		9.705257933	10.03614224	10.27634002	10.11271776	10.00895483	10.25324204	10.31745319	10.1908393
ENSG00000047648	ARHGAP6	0	NA	-4.375965038	NA		2	2	2	2	3.085736118	3.327997347	2	2
ENSG00000047662	FAM184B	0.293730059	NA	0.251276851	0.920179951		3.647423908	3.875115206	4.145460992	3.779704863	3.970261451	2.811692706	3.546138336	3.796216647
ENSG00000047849	MAP4	0.362472513	NA	-1.855946216	NA		2.577412104	2.848391772	2.279793386	3.274754395	3.230786983	3.005059481	2	2.694452873
ENSG00000047932	GOPC	-1.454984657	NA	-0.828597925	NA		2.219161375	3.379058332	2.279793386	2.491179127	3.085736118	2.811692706	2.822230563	2.388614211
ENSG00000048162	NOP16	0.881297969	0.646578389	0.656190449	0.71026236		5.009784209	3.379058332	4.666875908	5.579061448	3.230786983	4.33001477	4.672869576	4.032578026
ENSG00000048342	CC2D2A	2.989745753	NA	2.548280593	NA		2	2	2	2.685617105	2.535040934	2	3.883027056	2
ENSG00000048392	RRM2B	0.505236685	NA	3.604885184	NA		2.219161375	3.047764259	3.320858403	2.266392701	2	2	2.822230563	2.388614211
ENSG00000048405	ZNF800	0.734027853	0.175486685	0.361701548	0.587568979		6.47010202	6.317954825	6.93238717	7.259821409	6.278602886	6.313372268	6.19243851	6.96787224
ENSG00000048462	TNFRSF17	-1.326959864	NA	-0.231256066	NA		3.308308801	3.379058332	2	3.148465359	3.230786983	3.175545554	2	3.661725486
ENSG00000048649	RSF1	0.205218867	0.917803946	0.049454509	0.971798157		5.122783113	5.212842941	5.548566138	5.122054925	5.286167561	5.623989177	5.052643222	5.837218484
ENSG00000048707	VPS13D	3.401942949	NA	-1.145855187	NA		2.219161375	2	3.320858403	2.685617105	2	2.811692706	2	2.388614211
ENSG00000048828	FAM120A	0.04618163	NA	-0.468616444	0.874962275		3.857944279	2.616980395	3.745982084	3.010051523	3.483329823	3.327997347	3.105816454	3.161269341
ENSG00000049167	ERCC8	-0.200528388	NA	1.0873292	NA		3.209424589	2.616980395	2	3.390872817	2.292182916	2.323954017	2.468915666	2.694452873
ENSG00000049192	ADAMTS6	-2.225303566	NA	0.448519235	NA		2.40937841	2	2	2	2.292182916	3.175545554	2.822230563	3.161269341
ENSG00000049239	H6PD	0.679751633	0.431824316	-0.006403873	0.996640005		5.622920357	5.170714625	6.055155173	6.054443787	5.382480312	5.366670903	5.180377829	5.524891167
ENSG00000049245	VAMP3	0.138945568	0.778836134	-0.298033555	0.252750704		10.76898657	10.7484079	10.9100404	10.88479602	10.97108605	11.53119722	10.98860183	10.97185483
ENSG00000049246	PER3	-0.253555506	NA	-1.373020121	0.501579894		3.721063865	3.766161836	3.320858403	3.779704863	3.69818128	3.707440439	3.105816454	2.694452873
ENSG00000049249	TNFRSF9	-2.084302313	NA	-0.878957724	NA		2.577412104	3.222900086	2.514038426	2	2.535040934	3.327997347	2.822230563	2.388614211
ENSG00000049283	EPN3	0.56006853	0.382791926	-1.193798269	0.010877523		6.174877787	6.393163432	6.922239627	6.708561329	6.894086728	6.564261729	5.813354287	5.403703243
ENSG00000049323	LTBP1	5.134639032	NA	5.327589275	NA		2	2	3.191642265	3.274754395	2	2	2.468915666	4.032578026
ENSG00000049449	RCN1	0.336742957	0.1195916	0.117411876	0.687776895		12.07000738	12.05535612	12.44950273	12.3471215	12.17829554	12.55891647	12.52880619	12.46720115
ENSG00000049656	CLPTM1L	2.306035198	0.375461246	3.72497643	0.046749803		4.396563708	4.601645956	7.373299167	4.73948197	3.794689496	4.708991552	5.117923749	8.629296737
ENSG00000049769	PPP1R3F	-0.672887337	0.808920016	-1.005018036	0.49703059		3.791126836	3.648303113	2.892262027	3.598349029	4.570175318	5.401459719	3.342711309	4.714670941
ENSG00000049860	HEXB	-0.385472953	0.919409606	0.032351888	0.990299598		3.721063865	4.243557198	3.650861076	3.779704863	4.05063503	4.33001477	2.468915666	4.963654755
ENSG00000050030	NEXMIF	-1.318843727	NA	0.242757834	NA		2.988659535	2	2	2.491179127	2.535040934	2.588337459	3.105816454	2
ENSG00000050130	JKAMP	-2.331902149	NA	-0.247573663	0.932759663		3.857944279	3.875115206	2.892262027	2.266392701	3.885144654	3.005059481	3.546138336	3.161269341
ENSG00000050327	ARHGEF5	0.737827983	0.272611919	1.124636586	0.024051915		5.583976466	5.082577499	5.978877409	6.123213007	5.832384361	5.681736917	6.801407869	6.849107415
ENSG00000050344	NFE2L3	0.414162541	0.151212988	0.563357217	0.020480042		8.349645815	8.227128052	8.638996005	8.761314539	8.256051812	8.36312497	8.865482263	8.869448729
ENSG00000050405	LIMA1	0.111346595	0.954130951	1.148418242	0.060486859		5.37173084	5.253775885	5.438953671	5.396630869	5.318991435	5.594224705	6.915962021	6.04060887
ENSG00000050426	LETMD1	1.787649797	NA	-1.691465605	NA		2.40937841	2	2.279793386	3.010051523	2.924454553	2.323954017	2.468915666	2
ENSG00000050628	PTGER3	-0.56420395	0.704907368	-0.884279025	0.280739647		4.681195614	4.663713088	4.073928213	4.337977088	5.92057656	6.159281191	4.836954385	5.524891167
ENSG00000050767	COL23A1	0.84917863	NA	0.714050314	0.753225933		3.569821985	3.875115206	4.073928213	4.601676343	3.085736118	3.005059481	3.724393942	3.161269341
ENSG00000050820	BCAR1	0.381771145	0.912648838	-0.478569871	0.827364767		4.440827803	3.222900086	4.145460992	4.39471407	3.794689496	4.177787658	4.155949712	2.946660432
ENSG00000051009	FAM160A2	3.795723095	NA	0	NA		2	2	3.049703972	2	2	2	2	2
ENSG00000051128	HOMER3	-0.200870402	0.952155575	-0.140440146	0.951453796		4.525478912	4.536788081	4.278691981	4.449303927	4.267942561	3.005059481	3.546138336	3.796216647
ENSG00000051341	POLQ	-0.429310643	0.05655999	-0.36573543	0.110780359		11.24131812	10.96647843	10.62027309	10.74313538	10.23324013	10.56082122	9.99361482	10.08641505
ENSG00000051523	CYBA	-0.583727738	NA	-0.47131271	NA		2.219161375	2.848391772	2	2.685617105	3.230786983	3.005059481	2.822230563	2.946660432
ENSG00000051620	HEBP2	-1.911842112	NA	-3.927073875	NA		2.577412104	3.047764259	2	2.491179127	2.742846912	3.175545554	2	2
ENSG00000051825	MPHOSPH9	-0.421303811	NA	-0.932311372	NA		3.209424589	2	2	3.010051523	2.742846912	3.175545554	2.468915666	2.694452873
ENSG00000052126	PLEKHA5	-0.452105478	NA	-3.402164102	NA		2.864163296	2.341223973	2	2.856935046	3.794689496	3.175545554	2.468915666	2
ENSG00000052344	PRSS8	0.110809292	NA	-0.527272975	0.836786832		3.487807409	4.159888066	3.919253536	3.940787857	2.742846912	4.095193705	3.105816454	3.348049102
ENSG00000052749	RRP12	-1.708856553	NA	1.451933486	NA		2.864163296	3.519952647	2	2.856935046	2.292182916	2	2	2.694452873
ENSG00000052795	FNIP2	0.70860417	NA	0.563967033	0.844824282		2.988659535	3.379058332	3.650861076	3.598349029	3.59475142	2.323954017	3.342711309	3.513395648
ENSG00000052802	MSMO1	1.906899989	NA	3.822370347	NA		2.727900365	2	2.715509499	3.598349029	2.292182916	2	3.105816454	3.661725486
ENSG00000052841	TTC17	-0.553511654	NA	-1.379811012	NA		2.727900365	3.648303113	2.715509499	3.148465359	3.230786983	3.327997347	3.105816454	2
ENSG00000052850	ALX4	-2.77521173	6.75E-10	-2.707715215	7.44E-09		6.79396077	7.16811445	4.666875908	4.217335855	7.087474301	7.493692102	5.052643222	4.494935126
ENSG00000053372	MRTO4	-0.201000001	NA	-2.332547448	0.284043272		3.721063865	2.848391772	3.745982084	2.491179127	3.59475142	4.467701556	2	3.161269341
ENSG00000053524	MCF2L2	4.803605174	NA	1.856265104	0.393271809		2.219161375	2	4.213613904	3.598349029	2.742846912	2.811692706	2.822230563	4.413565443
ENSG00000053747	LAMA3	-4.430390567	NA	0	NA		2.40937841	3.222900086	2	2	2	2	2	2
ENSG00000054118	THRAP3	-0.374995109	0.913803241	1.060689725	0.504241826		3.982955698	3.766161836	3.439446578	3.779704863	3.69818128	3.591704541	3.724393942	4.905320348
ENSG00000054148	PHPT1	-0.200467623	0.951430265	0.425826369	0.812407831		3.647423908	4.988703524	4.400652726	4.153008322	4.396526976	3.91430511	4.836954385	4.137663629
ENSG00000054219	LY75	2.330180688	NA	0.522011268	0.836786832		2.577412104	2.341223973	3.650861076	3.498337398	2.924454553	4.007582584	4.155949712	3.661725486
ENSG00000054267	ARID4B	-2.155752455	NA	-0.724390494	0.813571906		3.982955698	3.379058332	2.279793386	2.856935046	3.483329823	3.005059481	2.822230563	2.946660432
ENSG00000054277	OPN3	-0.118651214	0.942778071	-0.423104359	0.575104039		6.080103605	5.730555383	5.998328258	5.603337127	6.375405358	6.842638059	6.540770674	5.837218484
ENSG00000054523	KIF1B	-2.220543085	NA	-2.908531787	NA		2.577412104	3.766161836	2	2.685617105	2.535040934	2.588337459	2	2
ENSG00000054598	FOXC1	0.796073721	0.006330745	0.758986928	0.007830269		7.114018408	7.189370372	7.973888382	7.882638868	7.418036216	7.668113424	8.296125125	8.290642354
ENSG00000054611	TBC1D22A	-2.674695096	NA	0	NA		2	3.222900086	2	2.266392701	2	2	2	2
ENSG00000055044	NOP58	0.231837182	0.384244572	-0.03943911	0.908157571		12.56720729	12.51520724	12.83494439	12.70879628	12.08327402	12.4558849	12.23120097	12.25257141
ENSG00000055070	SZRD1	0.091643886	NA	1.056626439	NA		2.40937841	2.341223973	2.715509499	2	2.292182916	2.588337459	3.342711309	2
ENSG00000055147	FAM114A2	0.549133889	NA	2.076042577	0.266558333		3.647423908	3.047764259	3.549022988	3.940787857	2.535040934	2.811692706	3.546138336	4.032578026
ENSG00000055208	TAB2	-0.224410899	NA	1.070996919	0.706330963		3.487807409	2.848391772	2.715509499	3.390872817	3.230786983	2.323954017	3.342711309	3.513395648
ENSG00000055211	GINM1	0.057200679	0.927356057	0.088440723	0.806781681		10.59506119	10.51263852	10.53127313	10.68816046	10.82519774	11.26570356	11.0896926	11.20735431
ENSG00000055483	USP36	-0.527061054	NA	1.276593652	0.466339403		3.103260706	3.379058332	3.191642265	2.685617105	3.230786983	3.591704541	4.155949712	4.494935126
ENSG00000055609	KMT2C	0.542746409	NA	1.978757483	NA		2.864163296	2	3.049703972	2.266392701	2.742846912	2	3.105816454	3.348049102
ENSG00000055732	MCOLN3	0.469430425	NA	-1.613049776	NA		3.209424589	2	3.191642265	2.685617105	3.970261451	2	2	2.946660432
ENSG00000056050	HPF1	-0.001634208	0.998064808	-0.040450524	0.936416782		8.79121441	8.733330058	8.788930435	8.734089529	8.404892552	8.842902994	8.571325763	8.624784572
ENSG00000056097	ZFR	0.453275262	NA	-1.472745708	NA		2.988659535	3.222900086	3.650861076	3.010051523	2.742846912	3.707440439	2.822230563	2.388614211
ENSG00000056586	RC3H2	0.144202527	0.96451775	-0.156150875	0.937223892		4.152245546	4.243557198	4.340960741	4.278917139	4.199080583	4.095193705	4.025932571	4.032578026
ENSG00000056972	TRAF3IP2	0.713863386	0.764777118	-0.32860551	0.86652702		3.982955698	3.766161836	3.439446578	5.017544473	4.333666852	5.096379401	3.724393942	4.963654755
ENSG00000057019	DCBLD2	-1.628052049	NA	-0.475658154	NA		2.727900365	3.222900086	2.715509499	2	2.924454553	2.588337459	2.468915666	2.694452873
ENSG00000057252	SOAT1	2.922928414	NA	-1.061768536	NA		2.40937841	2	3.439446578	3.010051523	2	2.811692706	2.468915666	2
ENSG00000057468	MSH4	-0.348447556	0.898600763	-0.086496932	0.966253051		4.681195614	3.976414964	3.998662762	4.217335855	4.333666852	4.652346011	4.757243496	4.032578026
ENSG00000057608	GDI2	4.058987438	NA	0	NA		2	2	3.191642265	2	2	2	2	2
ENSG00000057657	PRDM1	-2.245241412	NA	-3.21749555	NA		2.40937841	3.875115206	2.279793386	2.491179127	2.742846912	2.588337459	2	2
ENSG00000057757	PITHD1	-1.316399151	NA	0.933407954	0.708535916		2.988659535	4.243557198	2.514038426	3.274754395	2.924454553	3.327997347	4.025932571	3.348049102
ENSG00000057935	MTA3	0.165468753	0.964937028	-1.185684975	0.468512622		4.681195614	3.047764259	3.998662762	4.449303927	4.623704787	4.467701556	2.822230563	4.137663629
ENSG00000058056	USP13	-3.777394139	NA	-1.908912342	NA		2	3.047764259	2	2	2.292182916	2.323954017	2	2
ENSG00000058085	LAMC2	-0.467333777	0.867825918	-1.818490974	0.199489911		4.717633428	3.875115206	4.073928213	3.940787857	4.333666852	4.400500095	2.822230563	3.348049102
ENSG00000058091	CDK14	-0.590657924	0.830420565	-0.384550039	0.852207137		4.097993223	3.875115206	3.745982084	3.390872817	4.05063503	4.177787658	3.724393942	3.919232413
ENSG00000058262	SEC61A1	0.085879688	0.860087538	0.024226448	0.946425105		14.00220121	14.06147145	14.1818082	14.05117854	13.96249473	14.3602098	14.21872237	14.17939245
ENSG00000058272	PPP1R12A	-2.074955988	NA	-1.018682595	NA		2.988659535	2.848391772	2.514038426	2	2.742846912	2	2	2.388614211
ENSG00000058600	POLR3E	0.287526271	0.671256691	1.578760305	4.02E-07		7.631127376	7.74323729	7.86684939	8.064126148	7.179717504	6.548827081	8.11612034	8.71245081
ENSG00000058729	RIOK2	0.823611258	NA	0.465015627	NA		3.400847935	2.616980395	3.439446578	3.691874768	2.292182916	2.811692706	2.468915666	2.946660432
ENSG00000058804	NDC1	-0.686418698	NA	-0.506475233	0.87792216		3.209424589	4.159888066	3.439446578	3.148465359	2.924454553	3.005059481	2.468915666	2.946660432
ENSG00000059122	FLYWCH1	0.107258918	0.960691342	0.542195769	0.565467407		5.009784209	5.370036166	5.410197987	5.15527445	5.351085091	4.816017486	5.601458272	5.600373346
ENSG00000059145	UNKL	-1.429677335	0.344236086	-0.25161112	0.897651801		4.303740314	4.468876637	3.549022988	3.148465359	4.05063503	4.467701556	3.883027056	4.235611771
ENSG00000059691	GATB	-2.257527907	NA	0.864057649	NA		3.400847935	2.341223973	2	2.491179127	2.292182916	3.465867885	3.883027056	2.946660432
ENSG00000059758	CDK17	-0.371206108	0.686394009	0.567951034	0.307998881		5.99359854	6.337127722	5.790903423	5.846450784	6.406281345	6.331525988	7.120934763	6.685425764
ENSG00000059769	DNAJC25	0.298334518	0.927284476	0.867575171	0.57720763		3.647423908	4.468876637	3.919253536	4.649089263	3.885144654	4.467701556	5.601458272	3.661725486
ENSG00000059804	SLC2A3	0.067115313	0.98463234	0.481744282	0.775738803		3.647423908	3.379058332	3.549022988	3.598349029	4.570175318	4.33001477	4.155949712	5.316858768
ENSG00000060138	YBX3	1.093688423	0.459190608	1.546285586	0.16402084		3.569821985	3.875115206	4.513102142	4.601676343	3.59475142	3.707440439	5.052643222	4.645079109
ENSG00000060237	WNK1	-2.648750623	NA	2.236315714	NA		3.209424589	3.222900086	2.514038426	2	2.292182916	2.588337459	3.342711309	3.513395648
ENSG00000060491	OGFR	-0.289108554	0.393077749	0.962385836	1.64E-06		9.683547318	10.09364218	9.665590542	9.55753311	9.750804177	9.997325624	10.97655286	10.68702552
ENSG00000060642	PIGV	-0.022772882	0.992955265	0.40623245	0.743322658		5.038874456	5.170714625	4.891541719	5.250576208	4.570175318	4.708991552	4.757243496	5.175926593
ENSG00000060688	SNRNP40	-0.192805565	0.600413238	0.180248671	0.534767775		11.73409002	11.69379327	11.64143096	11.39112666	11.19592378	11.56707288	11.69999024	11.43510044
ENSG00000060749	QSER1	0.162217117	0.805847721	0.00283113	0.996672958		8.831256986	8.588844054	8.678719248	9.053304623	8.694778203	9.221921675	8.966409984	9.000615372
ENSG00000060762	MPC1	-0.162986498	0.96738459	0.441963643	0.848673226		4.254988489	3.875115206	3.549022988	4.278917139	4.333666852	3.591704541	2.468915666	5.125714335
ENSG00000060971	ACAA1	0.071023014	NA	2.309459062	NA		2.219161375	2	2.279793386	2	2.742846912	2	3.342711309	3.513395648
ENSG00000060982	BCAT1	-0.706295574	NA	1.931843059	NA		2.40937841	3.047764259	2.514038426	2.491179127	2.292182916	2.323954017	3.342711309	2.388614211
ENSG00000061273	HDAC7	1.883636529	NA	0.225199585	0.945053333		3.209424589	2.341223973	4.457972752	3.390872817	3.59475142	2.588337459	2.822230563	3.661725486
ENSG00000061337	LZTS1	3.011880301	NA	-1.966656901	NA		2	2	2.279793386	2.491179127	3.69818128	2.323954017	2	2.694452873
ENSG00000061455	PRDM6	-0.321394066	NA	0.068984543	NA		2.577412104	2.616980395	2	2.856935046	3.362577295	2.811692706	3.342711309	2.946660432
ENSG00000061794	MRPS35	0.924043691	NA	-0.823795271	NA		3.103260706	2	3.439446578	2.685617105	3.230786983	3.005059481	2.468915666	2.946660432
ENSG00000061936	SFSWAP	-0.718645375	0.700219929	0.715399361	0.584349927		4.605437147	4.243557198	3.745982084	4.015051145	4.05063503	4.652346011	4.672869576	5.224449859
ENSG00000061938	TNK2	3.240042263	NA	-2.874664553	NA		2.219161375	2	3.049703972	2.856935046	2.742846912	2.323954017	2	2
ENSG00000061987	MON2	0	NA	5.297218871	NA		2	2	2	2	2	2	4.155949712	2
ENSG00000062194	GPBP1	-3.040499128	NA	-4.880757287	NA		3.103260706	2.616980395	2	2.266392701	3.794689496	3.175545554	2	2
ENSG00000062485	CS	0.04877924	0.930333514	0.594185742	0.000413591		12.58334066	12.54333923	12.64265358	12.58130828	12.34095186	12.74162654	13.13429958	13.16317054
ENSG00000062650	WAPL	2.250625263	NA	1.32114012	0.560192134		2.727900365	2.848391772	4.145460992	4.153008322	2.742846912	3.005059481	2.468915666	4.235611771
ENSG00000062716	VMP1	2.014965339	NA	-0.454425783	NA		2.577412104	2.341223973	3.650861076	3.010051523	2.535040934	3.005059481	2.822230563	2.388614211
ENSG00000062725	APPBP2	0.124702812	0.970819576	-0.42633204	0.835292044		3.982955698	4.322638776	4.457972752	4.015051145	3.69818128	4.095193705	3.546138336	3.661725486
ENSG00000062822	POLD1	1.654254785	NA	0.11746589	NA		2.40937841	2.341223973	3.191642265	2.685617105	2.742846912	2.323954017	2.468915666	2.694452873
ENSG00000063127	SLC6A16	-0.315947364	NA	-0.692407587	NA		2.577412104	2	2.514038426	2	3.085736118	2.588337459	2.468915666	2.694452873
ENSG00000063169	BICRA	4.445903782	NA	0.626834784	NA		2	2	3.049703972	2.685617105	2.292182916	2	2.468915666	2
ENSG00000063176	SPHK2	3.19659777	NA	2.458513361	NA		2.219161375	2	2	3.498337398	2.535040934	2	3.546138336	2.694452873
ENSG00000063180	CA11	-2.964445601	NA	-4.246400006	NA		2.40937841	2.341223973	2	2	2.924454553	3.327997347	2	2
ENSG00000063244	U2AF2	-1.008403174	NA	3.816256107	NA		2.219161375	3.379058332	2.892262027	2	2	2.323954017	3.342711309	3.513395648
ENSG00000063245	EPN1	0.390856234	0.871968902	0.446210789	0.781513335		5.325259811	4.468876637	5.467147382	5.15527445	5.071801086	3.91430511	3.724393942	5.636683335
ENSG00000063601	MTMR1	0.515022769	0.828629234	1.319400169	0.309691805		4.6438136	3.976414964	4.666875908	4.904867743	3.362577295	3.707440439	3.724393942	5.01972183
ENSG00000063761	ADCK1	1.276026352	NA	-4.018599704	NA		2.40937841	2	2.892262027	2	3.483329823	2.323954017	2	2
ENSG00000063854	HAGH	0.213406597	0.951430265	-0.061832112	0.980541385		3.857944279	4.397609827	4.278691981	4.337977088	4.819928519	3.175545554	3.883027056	4.413565443
ENSG00000063978	RNF4	0.145628405	NA	0.664963042	0.836786832		3.103260706	3.519952647	3.049703972	3.691874768	2.535040934	3.465867885	2	4.137663629
ENSG00000064012	CASP8	-3.10277472	NA	-1.058626901	NA		3.103260706	3.766161836	2	2.491179127	2.535040934	2.323954017	2	2.388614211
ENSG00000064042	LIMCH1	-0.368499682	NA	-0.663166558	NA		2.40937841	3.222900086	2.514038426	2.856935046	3.230786983	3.327997347	3.342711309	2.388614211
ENSG00000064195		-2.556674402	6.83E-32	-2.503730833	9.14E-31		8.950870059	9.214877562	6.62972566	6.530122565	9.652820146	9.799589429	7.369020577	7.142169097
ENSG00000064218	DMRT3	-0.692288505	0.566018984	-0.049615319	0.973641676		5.227570654	5.511772317	4.145460992	5.187746245	5.4432926	5.366670903	5.40622646	5.316858768
ENSG00000064270	ATP2C2	0.686709988	NA	1.606607301	NA		2.219161375	3.519952647	3.919253536	2.491179127	2	2.323954017	2.822230563	2
ENSG00000064300	NGFR	-0.932771926	0.278725426	0.464495979	0.547553048		4.753173567	5.082577499	3.919253536	4.337977088	5.962730034	6.294987203	6.655141981	6.500768353
ENSG00000064309	CDON	-1.358863054	NA	-2.611416289	NA		3.209424589	2.848391772	2.514038426	2.491179127	3.69818128	3.465867885	2	2.694452873
ENSG00000064313	TAF2	-0.01991958	NA	1.273450821	0.635699185		3.209424589	3.519952647	3.191642265	3.498337398	2.924454553	2.323954017	3.546138336	2.946660432
ENSG00000064393	HIPK2	4.602748622	NA	1.940153767	NA		2	2	2.892262027	3.010051523	2	2	2	2.388614211
ENSG00000064547	LPAR2	3.013617674	NA	3.42090414	NA		2	2	2.279793386	2.491179127	2.292182916	2.323954017	3.724393942	3.919232413
ENSG00000064703	DDX20	0.206285629	0.542542895	0.486508604	0.015407064		10.45099953	10.22681574	10.56590595	10.53489038	10.02520784	10.36652254	10.69705851	10.68377556
ENSG00000064726	BTBD1	-0.654258856	NA	-2.080546407	0.317966667		4.204531442	3.519952647	3.191642265	3.691874768	3.483329823	3.814577333	2.468915666	2.694452873
ENSG00000064933	PMS1	0.973938717	NA	3.419247841	NA		2.577412104	2	2.715509499	2.491179127	2.292182916	2	3.546138336	2.694452873
ENSG00000064961	HMG20B	-0.371201274	0.898691544	0.938677823	0.569766087		4.525478912	4.939371918	4.666875908	4.153008322	3.885144654	2.588337459	4.155949712	3.919232413
ENSG00000064995	TAF11	0.443295054	NA	-3.706039546	NA		2.219161375	3.047764259	2	3.390872817	2.924454553	2.811692706	2	2
ENSG00000064999	ANKS1A	0.047275887	NA	0.074794185	NA		3.487807409	2.616980395	2.715509499	3.498337398	3.230786983	2.323954017	2.822230563	2.946660432
ENSG00000065029	ZNF76	-0.322510697	NA	-2.0534858	0.417379671		3.921803616	3.379058332	3.549022988	3.390872817	3.230786983	3.327997347	2.468915666	2.388614211
ENSG00000065054	SLC9A3R2	-0.09830303	NA	-1.862966357	NA		2.988659535	2.848391772	3.049703972	2.685617105	3.085736118	3.175545554	2	2.694452873
ENSG00000065060	UHRF1BP1	0.128798782	0.761820633	0.090842235	0.782575229		12.99486068	12.91392682	13.02429636	13.14091041	12.69324982	13.13744632	12.98209389	13.06270711
ENSG00000065135	GNAI3	0.251011986	0.374597426	0.728360878	2.79E-05		13.46440732	13.43339508	13.68080437	13.71881898	13.38382628	13.88181136	14.37219404	14.39230011
ENSG00000065154	OAT	0.313358143	0.804199189	0.698733127	0.304610137		5.583976466	5.842128594	5.768421431	6.204806496	5.584973324	5.331022425	5.962975997	6.242590886
ENSG00000065183	WDR3	0.414947735	0.042018863	0.461107303	0.013445329		12.53582459	12.44652333	12.94115099	12.87145947	12.17661749	12.59880938	12.90154161	12.82502121
ENSG00000065243	PKN2	0.805226838	NA	-4.036754835	NA		2.40937841	2	2.279793386	2.491179127	3.362577295	2.588337459	2	2
ENSG00000065308	TRAM2	0.109150422	0.917259942	0.253853647	0.628577448		7.341191368	7.009849501	7.165326071	7.41873307	7.332207945	7.367407753	7.765151853	7.417287671
ENSG00000065320	NTN1	-1.582276031	0.000161527	-2.534367651	1.83E-11		6.573125212	6.997851738	5.049058151	5.529249183	8.199884268	8.473511588	6.280607673	5.403703243
ENSG00000065357	DGKA	-1.375828869	NA	-0.007010681	NA		2.40937841	3.222900086	2.514038426	2.266392701	2	2.811692706	2.822230563	2
ENSG00000065361	ERBB3	0.375437465	0.848723121	-1.200208946	0.207931347		4.717633428	4.835340193	4.932562253	5.250576208	5.713975991	4.763496753	4.155949712	4.413565443
ENSG00000065427	KARS	-0.138754631	0.964937028	0.345055857	0.858933829		4.681195614	3.976414964	4.073928213	4.449303927	3.59475142	4.177787658	4.487698744	3.796216647
ENSG00000065457	ADAT1	-1.192778477	NA	-2.514541755	NA		3.209424589	2.616980395	2	2.856935046	2.292182916	2.588337459	2	2
ENSG00000065518	NDUFB4	0.619367824	0.741524279	0.258898112	0.870316371		4.605437147	3.875115206	5.011261835	4.601676343	5.286167561	4.095193705	5.117923749	4.963654755
ENSG00000065526	SPEN	0.342859503	0.183425225	1.323653247	1.31E-14		10.45370235	10.26360669	10.60131776	10.801348	10.16152931	10.33537535	11.39059905	11.73112475
ENSG00000065548	ZC3H15	4.474095956	NA	0	NA		2	2	3.439446578	2	2	2	2	2
ENSG00000065559	MAP2K4	-0.415592297	NA	0.21011924	NA		3.400847935	2.616980395	2.892262027	2.856935046	2.742846912	2.811692706	2.468915666	3.161269341
ENSG00000065600	TMEM206	0.12822127	NA	-0.062260645	0.986306444		3.209424589	2.616980395	2.892262027	3.148465359	3.362577295	3.465867885	3.724393942	2.946660432
ENSG00000065615	CYB5R4	0.418948781	0.15652794	0.068978052	0.876776466		9.025435343	8.685511415	9.314347813	9.256394182	9.292755926	9.696552944	9.543072304	9.608343321
ENSG00000065618	COL17A1	-0.925159744	0.670643105	-2.550235372	0.077016742		4.525478912	4.397609827	3.439446578	4.015051145	4.773317522	4.255908079	2	3.348049102
ENSG00000065621	GSTO2	0.387594237	0.484171531	-0.100587027	0.880733794		7.072418412	7.220678345	7.66865512	7.362951213	6.95800181	7.295245374	7.022085555	7.050940074
ENSG00000065665	SEC61A2	-1.239597477	NA	4.107980335	NA		2.219161375	3.222900086	2.279793386	2.491179127	2	2	3.342711309	2
ENSG00000065802	ASB1	-0.319149093	0.782646947	0.038106022	0.972354088		6.187922671	5.994808774	5.898340472	5.696550267	6.082268792	5.764242961	5.890103929	6.04060887
ENSG00000065809	FAM107B	-2.289453926	NA	-1.10970997	NA		2.988659535	2	2	2.266392701	2.292182916	2.588337459	2	2.388614211
ENSG00000065833	ME1	0.384033854	0.459171005	-0.251700325	0.608495457		7.107167844	7.583827135	7.812945339	7.646069847	7.945156813	8.457069133	7.937786988	8.008377905
ENSG00000065882	TBC1D1	0.943277169	NA	0	NA		2.577412104	2.341223973	3.049703972	2.491179127	2	2	2	2
ENSG00000065883	CDK13	-0.197222308	0.953582314	0.513042594	0.780505017		4.152245546	4.243557198	4.073928213	4.015051145	3.362577295	4.177787658	4.275212129	4.137663629
ENSG00000065911	MTHFD2	0.296714527	0.415783454	0.00313506	0.995822159		8.947038683	8.919744195	9.244799449	9.211696914	8.607794894	9.06801746	8.792382686	8.918201321
ENSG00000065970	FOXJ2	-0.110816859	NA	0.421199232	NA		2.864163296	2	2	2.856935046	3.362577295	3.005059481	3.546138336	3.348049102
ENSG00000065978	YBX1	-0.521517854	0.623997702	0.626435938	0.408489201		8.85802789	9.735593747	9.039498305	8.6167631	8.574199713	8.560740692	9.566646098	8.678020891
ENSG00000065989		-3.161528582	NA	-1.641768088	NA		3.487807409	2	2	2.266392701	3.483329823	2.588337459	2.822230563	2
ENSG00000066027	PPP2R5A	-0.610237655	0.844184462	0.06480114	0.981705349		3.308308801	4.939371918	4.073928213	3.598349029	4.199080583	3.591704541	3.105816454	4.494935126
ENSG00000066044	ELAVL1	1.159475725	NA	-0.143531519	0.970812598		2.988659535	2.848391772	4.073928213	2.856935046	2.924454553	3.327997347	3.546138336	2.388614211
ENSG00000066084	DIP2B	-0.084101464	0.89104508	0.007052816	0.988492945		10.88516912	10.76973222	10.66583959	10.82024168	10.8597684	11.36488625	11.10285316	11.17762637
ENSG00000066117	SMARCD1	0.159968783	NA	0.291578334	NA		2.727900365	3.047764259	3.439446578	2.266392701	2.924454553	2	3.105816454	2
ENSG00000066136	NFYC	-0.955227696	NA	-0.34704049	NA		2.219161375	3.047764259	2.279793386	2.491179127	2.535040934	2	2.468915666	2
ENSG00000066279	ASPM	-0.07641909	0.958724871	-0.545782143	0.318377122		11.40736652	10.92034573	10.84169308	11.33333879	10.81300762	11.3665379	10.34156746	10.76905268
ENSG00000066322	ELOVL1	-0.604341283	0.721710902	0.228259816	0.87792216		4.681195614	4.939371918	4.278691981	4.337977088	4.396526976	5.053274763	5.117923749	4.781059758
ENSG00000066405	CLDN18	-0.169712422	NA	-0.535363121	NA		2.219161375	3.047764259	3.049703972	2	2.742846912	2.323954017	2	2.694452873
ENSG00000066422	ZBTB11	0.864731811	NA	-0.089089535	0.976991332		2.988659535	3.379058332	4.145460992	3.148465359	3.69818128	3.465867885	3.546138336	3.513395648
ENSG00000066468	FGFR2	-4.110485726	NA	0	NA		2	3.222900086	2	2	2	2	2	2
ENSG00000066583	ISOC1	-0.107266827	0.84628728	-0.098092719	0.794847681		9.241039011	9.175474992	9.083417775	9.12212689	9.220760202	9.495874433	9.286916233	9.246579364
ENSG00000066629	EML1	-0.493371681	NA	-1.057186365	NA		3.487807409	3.047764259	2.514038426	3.390872817	2.535040934	2.323954017	2	2.388614211
ENSG00000066651	TRMT11	-0.70251651	NA	-0.633853906	NA		2.988659535	3.047764259	2.892262027	2.491179127	2.292182916	3.591704541	3.105816454	2.388614211
ENSG00000066654	THUMPD1	-0.336781194	NA	1.209783011	0.539051256		2.864163296	3.519952647	2.892262027	3.148465359	3.085736118	3.707440439	3.342711309	4.844527474
ENSG00000066697	MSANTD3	0.289231988	NA	-1.729386059	NA		3.103260706	2	2.892262027	2.685617105	2.742846912	2.588337459	2.468915666	2
ENSG00000066735	KIF26A	1.27035391	NA	-0.440492723	NA		2.40937841	2.341223973	2.514038426	3.010051523	2.535040934	2	2	2.388614211
ENSG00000066739	ATG2B	0.096766248	0.863065178	-0.489556715	0.020768837		9.907074899	9.790526601	9.84147261	10.04565043	10.234316	10.5656223	9.880600072	9.959576085
ENSG00000066777	ARFGEF1	-0.373401304	0.89032042	-0.030176163	0.988210986		4.097993223	4.071066175	3.919253536	3.691874768	4.333666852	5.331022425	4.583252972	5.125714335
ENSG00000066827	ZFAT	-0.846582697	0.666353213	-1.472308469	0.295860393		5.176128056	4.601645956	4.513102142	3.862493393	4.819928519	4.007582584	2.468915666	3.919232413
ENSG00000066855	MTFR1	-3.547590964	NA	4.227465143	NA		2.40937841	3.648303113	2	2.266392701	2	2	2.468915666	3.161269341
ENSG00000067057	PFKP	-0.531200728	NA	0	NA		2.988659535	2.616980395	2.892262027	2.266392701	2	2	2	2
ENSG00000067066	SP100	0.760252787	0.000134602	-0.348041323	0.158037833		9.516511421	9.455388171	10.25628378	10.23136801	10.02147336	10.46745352	9.875890024	9.950589932
ENSG00000067182	TNFRSF1A	0.164471559	NA	-0.657554581	0.81322287		3.487807409	3.875115206	3.549022988	4.015051145	3.483329823	3.005059481	3.342711309	2.388614211
ENSG00000067191	CACNB1	-0.71536254	NA	-3.852856274	NA		3.209424589	2	2.279793386	2.685617105	3.362577295	2.323954017	2	2
ENSG00000067221	STOML1	0.341260788	0.879939165	-1.318017967	0.254557512		4.6438136	4.939371918	5.191056969	4.980954719	4.396526976	4.763496753	3.105816454	3.919232413
ENSG00000067225	PKM	-1.337729477	0.260461386	-0.544532766	0.758697686		5.227570654	5.545132694	4.340960741	4.153008322	4.267942561	3.465867885	3.883027056	3.161269341
ENSG00000067334	DNTTIP2	0.251847969	0.366587207	0.300130703	0.177485187		11.51091438	11.38674937	11.76723011	11.6339817	11.29101799	11.69308362	11.78535096	11.82507894
ENSG00000067365	METTL22	0.765715108	NA	-0.230802417	0.945394746		3.308308801	3.047764259	3.549022988	3.779704863	3.59475142	2.588337459	3.546138336	2.388614211
ENSG00000067369	TP53BP1	-1.651325329	0.219468294	-0.196244003	0.92393263		4.525478912	5.442644133	4.073928213	3.274754395	4.992630793	3.465867885	4.487698744	4.032578026
ENSG00000067533	RRP15	0.424368224	0.141046308	-0.489160868	0.061847755		9.264318918	9.327012593	9.761200133	9.67242111	9.023285176	9.521798778	8.731113345	8.877057199
ENSG00000067560	RHOA	-2.852251188	NA	4.629328312	0.059037943		3.209424589	4.536788081	2.514038426	2.491179127	2.292182916	2	4.025932571	3.919232413
ENSG00000067596	DHX8	0.137615736	0.967375288	-0.474450432	0.808108578		4.6438136	3.379058332	4.340960741	4.217335855	4.396526976	4.007582584	4.155949712	3.513395648
ENSG00000067704	IARS2	0.13957506	0.735323147	0.152375698	0.582211458		13.0551682	12.9456975	13.15176955	13.1303773	13.06638935	13.51714913	13.43594115	13.4865668
ENSG00000067715	SYT1	0	NA	3.025399333	NA		2	2	2	2	2.292182916	2	3.546138336	2
ENSG00000067900	ROCK1	0.622531607	0.000875945	0.36668761	0.085408923		11.48009266	11.40560281	11.99610361	12.13141205	11.60564248	12.04213739	12.14182388	12.26784496
ENSG00000067992	PDK3	-0.785914825	0.247108924	-1.747418798	0.00054756		6.522533034	6.613597658	5.548566138	6.054443787	6.537586297	7.322730982	4.984268242	5.600373346
ENSG00000068001	HYAL2	-0.070884899	NA	-0.841690685	0.697506989		3.647423908	3.379058332	3.919253536	2.856935046	4.199080583	3.91430511	3.883027056	2.946660432
ENSG00000068024	HDAC4	-4.17891669	NA	0	NA		2.40937841	3.047764259	2	2	2	2	2	2
ENSG00000068028	RASSF1	-0.256534314	0.924611412	0.888307923	0.502039994		4.94978257	4.663713088	4.213613904	4.904867743	4.267942561	3.327997347	4.583252972	4.571959457
ENSG00000068097	HEATR6	0.372888908	0.074338341	0.929505035	5.14E-09		10.21889104	10.2255302	10.59653975	10.59135463	10.0740986	10.37966819	11.16401839	11.15902305
ENSG00000068137	PLEKHH3	0.271638866	NA	-0.432017707	NA		2.727900365	2.616980395	2.514038426	3.010051523	2.742846912	2.811692706	2.822230563	2.388614211
ENSG00000068305	MEF2A	4.044692421	NA	3.0009702	NA		2	2	3.049703972	2.266392701	2.292182916	2	2	3.513395648
ENSG00000068308	OTUD5	-4.046469549	NA	0.479436285	NA		2.988659535	2.341223973	2	2	2.535040934	2	2	2.694452873
ENSG00000068323	TFE3	-2.924230544	NA	1.619675198	NA		2	3.379058332	2	2.266392701	2	2.323954017	2.822230563	2
ENSG00000068383	INPP5A	3.640739498	NA	2.38925846	NA		2.219161375	2	3.049703972	3.274754395	2	2.323954017	2	3.161269341
ENSG00000068400	GRIPAP1	-0.239023918	0.467430473	0.137334175	0.677735336		9.267394715	9.461953371	9.163136101	9.092420283	9.491210406	9.622918355	9.768176883	9.619725861
ENSG00000068489	PRR11	0.068309025	0.920184722	-0.234628422	0.431060191		10.73049916	10.6871532	10.7254121	10.82734401	10.08009507	10.63669747	10.10648022	10.19236478
ENSG00000068650	ATP11A	-0.992024121	0.611013772	-1.520957512	0.343788034		4.753173567	5.082577499	3.745982084	4.39471407	4.396526976	3.707440439	2	3.661725486
ENSG00000068654	POLR1A	-0.014101308	0.979543762	-0.029226434	0.938787697		12.01799735	11.87197118	11.89595604	11.96925647	11.65709322	12.08523679	11.8564098	11.85861189
ENSG00000068697	LAPTM4A	0.208102726	0.56389115	-0.071685045	0.849511744		12.00354412	11.95886002	12.14396854	12.23336402	12.17409674	12.70336434	12.30707644	12.47003384
ENSG00000068724	TTC7A	2.213258975	NA	-2.587799122	NA		2.40937841	2	3.191642265	2.491179127	3.085736118	3.005059481	2.468915666	2
ENSG00000068796	KIF2A	-0.322794235	NA	-0.432828612	NA		2	3.519952647	2.514038426	3.010051523	2.742846912	2.323954017	2.468915666	2.388614211
ENSG00000068878	PSME4	-0.686671491	NA	0.398691963	NA		3.209424589	2	2.715509499	2.266392701	2.292182916	2.588337459	2	2.946660432
ENSG00000068903	SIRT2	0.957348482	NA	0.192061771	NA		2.577412104	2	2.279793386	2.856935046	3.085736118	2.323954017	2	3.348049102
ENSG00000068912	ERLEC1	0.599490763	NA	0.098516186	NA		2.577412104	2	2.514038426	2.491179127	3.230786983	3.591704541	2.822230563	3.919232413
ENSG00000068971	PPP2R5B	-0.523860327	0.804199189	-0.37699996	0.813571906		4.483774139	5.253775885	4.891541719	3.862493393	5.218190709	4.593385139	4.025932571	5.01972183
ENSG00000068976	PYGM	-1.769752327	NA	-1.716845459	NA		3.308308801	3.648303113	2.892262027	2.266392701	3.085736118	3.175545554	2.822230563	2
ENSG00000069011	PITX1	-1.561158155	1.52E-14	-1.36904477	4.22E-11		10.94402085	11.51698105	9.76829882	9.630218336	11.31460659	11.4979273	10.22418209	9.840097183
ENSG00000069020	MAST4	-2.013127617	NA	1.653989597	NA		2.988659535	3.379058332	2.715509499	2	2.292182916	2.323954017	3.342711309	2
ENSG00000069248	NUP133	-0.140300565	0.960691342	-0.245517237	0.876964964		4.787859198	4.723219766	4.849320617	4.39471407	4.199080583	5.256968826	4.487698744	4.714670941
ENSG00000069275	NUCKS1	-0.498201298	NA	-0.940562222	0.63656242		3.647423908	4.780368898	3.439446578	4.278917139	3.885144654	3.814577333	3.105816454	3.348049102
ENSG00000069329	VPS35	0.207571525	0.666647274	0.173766546	0.64923706		8.196705781	8.252595735	8.332990982	8.518064273	8.53282478	8.78808669	8.831829485	8.842498581
ENSG00000069345	DNAJA2	0.170415954	0.583541801	0.305269638	0.117032737		12.66023777	12.63479115	12.8836417	12.74913265	12.65298478	12.98791283	13.16237272	13.10745985
ENSG00000069399	BCL3	-1.654159384	NA	-0.719964144	NA		2.988659535	3.379058332	2	2.856935046	3.085736118	2	2.468915666	2.388614211
ENSG00000069482	GAL	0.40031465	0.84341365	1.010190505	0.318269399		5.122783113	3.976414964	5.011261835	5.053229142	4.126766246	4.763496753	5.240240092	5.445240648
ENSG00000069493	CLEC2D	1.180363475	NA	-0.576474047	NA		2.40937841	2	2	2.856935046	2.292182916	3.465867885	2.468915666	2.946660432
ENSG00000069509	FUNDC1	-0.275000222	0.643762745	-0.657589378	0.052943313		8.01832415	7.840496515	7.467026514	7.837303965	8.001850623	8.469418509	7.580639799	7.630354284
ENSG00000069667	RORA	1.630120363	NA	0.369975554	0.884609213		2.988659535	2.848391772	3.439446578	4.278917139	3.794689496	3.005059481	3.883027056	3.513395648
ENSG00000069812	HES2	0.264796423	NA	-0.679443624	0.764891356		3.400847935	3.976414964	3.919253536	3.862493393	3.794689496	3.591704541	3.546138336	2.946660432
ENSG00000069849	ATP1B3	0.458270618	0.017095625	0.465665315	0.011082951		11.89263446	11.79562806	12.34346493	12.26152361	11.69118557	12.08490241	12.36368346	12.36911028
ENSG00000069943	PIGB	-0.657759536	NA	0.780491017	NA		2.577412104	3.648303113	2.279793386	3.274754395	2	2.811692706	2	3.161269341
ENSG00000069956	MAPK6	0.037964603	NA	2.137343447	NA		3.103260706	3.047764259	2.892262027	3.274754395	2	2.323954017	2.822230563	2.388614211
ENSG00000069998	HDHD5	-0.46259108	0.807921935	0.269730788	0.856194179		5.348682428	5.127319017	4.972448614	4.69499345	4.992630793	4.915649119	4.025932571	5.805672449
ENSG00000070081	NUCB2	-0.126041177	NA	-0.079537348	0.978873675		4.204531442	2.848391772	3.549022988	3.691874768	3.885144654	3.814577333	3.105816454	4.235611771
ENSG00000070087	PFN2	-0.004995195	0.997160951	-1.536295407	7.34E-05		7.453478322	6.734209252	7.304649075	6.964245858	7.555226714	8.174867908	6.390363511	6.419736403
ENSG00000070159	PTPN3	-1.780319447	NA	-0.4387675	NA		2	3.648303113	2	2.685617105	2.535040934	2	2	2.388614211
ENSG00000070193	FGF10	0.414972554	NA	-5.095642215	NA		2.727900365	2.341223973	3.049703972	2.266392701	3.362577295	3.91430511	2	2
ENSG00000070214	SLC44A1	2.724326995	NA	3.452528377	NA		2	2.341223973	3.191642265	2.266392701	2.292182916	2	2.468915666	3.661725486
ENSG00000070269	TMEM260	-0.43688507	NA	-1.908198625	NA		2.219161375	3.379058332	3.191642265	2	2.292182916	2.323954017	2	2
ENSG00000070366	SMG6	-4.568137397	NA	0	NA		2.577412104	3.222900086	2	2	2	2	2	2
ENSG00000070367	EXOC5	0.57321121	0.64944295	-0.186097108	0.881103853		5.603579813	4.397609827	5.438953671	5.866648144	5.472763741	5.940178402	5.457566578	5.636683335
ENSG00000070404	FSTL3	2.043739447	2.18E-36	2.263475906	4.94E-45		8.810320549	8.988050547	11.00924773	10.85351253	9.2719511	9.253208821	11.66424314	11.35835855
ENSG00000070423		-0.768132183	0.743994124	-1.52986383	0.374650221		4.525478912	4.536788081	3.835217543	4.015051145	4.05063503	3.465867885	2.822230563	2.946660432
ENSG00000070444	MNT	-2.022295866	NA	1.747884271	NA		3.103260706	2.616980395	2.514038426	2	2.742846912	2.588337459	3.105816454	3.919232413
ENSG00000070476	ZXDC	0.480975271	0.04599357	1.34091623	1.74E-13		8.618908792	8.651452563	9.039498305	9.179765704	8.843195698	9.159777512	10.3968625	10.28821266
ENSG00000070495	JMJD6	-3.481948376	NA	-3.568854224	NA		2.40937841	2.616980395	2	2	2	3.327997347	2	2
ENSG00000070540	WIPI1	4.618395623	NA	0.150750649	NA		2	2	3.191642265	2.685617105	2.924454553	2	2.468915666	2.694452873
ENSG00000070614	NDST1	-1.37700779	0.330565372	-5.120964833	0.010175839		4.887176766	4.835340193	4.145460992	3.274754395	4.72515018	4.866693194	2	2.388614211
ENSG00000070718	AP3M2	0.403979265	0.846100117	0.144306315	0.933903943		4.753173567	4.536788081	5.224475502	4.73948197	4.199080583	4.177787658	4.275212129	4.32733065
ENSG00000070731	ST6GALNAC2	-0.696022911	NA	-1.687315239	0.513296825		2.727900365	3.648303113	3.191642265	2.491179127	3.794689496	3.707440439	3.342711309	2
ENSG00000070761	CFAP20	0.521716143	NA	1.469948917	NA		2.577412104	2.848391772	2	3.498337398	2.742846912	2.323954017	2.468915666	3.661725486
ENSG00000070770	CSNK2A2	-0.825427852	0.43980156	-1.927321353	0.01806583		5.642005051	5.477622229	4.513102142	5.088052424	5.584973324	5.256968826	3.883027056	3.796216647
ENSG00000070778		-2.099072548	NA	0	NA		2.219161375	3.379058332	2	2.491179127	2	2	2	2
ENSG00000070785	EIF2B3	-0.173682687	NA	0.640182891	NA		3.103260706	2.341223973	3.191642265	2	2.292182916	2.323954017	2.822230563	2
ENSG00000070831	CDC42	-0.629772283	0.684468816	-0.265681494	0.85806207		5.095352252	5.036403907	4.278691981	4.73948197	4.570175318	5.053274763	4.385363904	4.781059758
ENSG00000070950	RAD18	-0.243261648	0.857766135	0.066278209	0.950167095		6.715055237	6.70498843	6.246238164	6.674595627	5.762511624	6.517453392	5.689984892	6.632467054
ENSG00000070961	ATP2B1	1.21805749	NA	-1.897312263	NA		2.40937841	2	2.715509499	2.266392701	2.924454553	3.327997347	2	2.694452873
ENSG00000070985	TRPM5	-2.436604629	NA	1.135543603	NA		2.727900365	3.379058332	2	2.491179127	2.292182916	2.811692706	3.342711309	2.694452873
ENSG00000071051	NCK2	-1.439662843	NA	2.552825355	NA		3.103260706	3.047764259	2	2.856935046	2.535040934	2	3.105816454	3.348049102
ENSG00000071073	MGAT4A	-0.270306943	0.92262158	0.059360163	0.975121731		4.254988489	3.976414964	3.745982084	4.085678118	4.773317522	5.096379401	4.385363904	5.403703243
ENSG00000071082	RPL31	0.354036816	0.828029345	-0.248557102	0.82521067		4.681195614	4.939371918	4.805826548	5.368578933	5.80946741	6.138808983	6.098528189	5.316858768
ENSG00000071127	WDR1	0.652709157	NA	2.023129422	0.304097288		2.988659535	2.341223973	2.715509499	3.274754395	2.924454553	2.811692706	4.487698744	3.661725486
ENSG00000071189	SNX13	1.327729059	NA	-0.676241959	NA		2.40937841	2.848391772	3.439446578	3.010051523	3.483329823	3.327997347	3.105816454	2.946660432
ENSG00000071242	RPS6KA2	1.104635326	NA	2.737750619	NA		2.219161375	2	2.514038426	2	2.292182916	2	2	3.348049102
ENSG00000071243	ING3	1.608422825	0.322735849	1.225939162	0.377050082		3.308308801	2.848391772	4.566202195	3.691874768	3.362577295	4.33001477	5.240240092	4.494935126
ENSG00000071282	LMCD1	2.842099323	NA	0.214835538	NA		2.219161375	2	2.279793386	3.148465359	3.085736118	2.588337459	2	3.513395648
ENSG00000071462	BUD23	-3.778323768	NA	3.114646423	NA		2	3.047764259	2	2	2	2	2.822230563	2
ENSG00000071537	SEL1L	-1.488189353	NA	3.67500707	NA		2.219161375	3.047764259	2.514038426	2	2	2.323954017	3.342711309	3.348049102
ENSG00000071539	TRIP13	-0.725975992	NA	-0.926567464	0.742890559		4.303740314	4.601645956	3.998662762	3.779704863	3.085736118	2.811692706	2	2.946660432
ENSG00000071553	ATP6AP1	0.119499846	0.97251953	0.274799912	0.899522398		3.721063865	4.468876637	4.400652726	4.015051145	3.970261451	3.465867885	4.385363904	3.348049102
ENSG00000071564	TCF3	-0.059095891	0.978296717	-0.111325717	0.938365007		5.227570654	5.370036166	5.521933849	4.904867743	5.80946741	4.652346011	5.457566578	5.01972183
ENSG00000071575	TRIB2	-1.04243944	3.84E-07	-2.28297264	7.27E-29		9.721048726	9.685983153	8.816586472	8.505238267	9.782040466	9.981604731	7.785385812	7.458441295
ENSG00000071626	DAZAP1	-0.496188075	0.746783728	0.445304252	0.714585338		5.99359854	5.212842941	4.972448614	5.424147746	5.071801086	4.255908079	4.984268242	5.224449859
ENSG00000071655	MBD3	0	NA	2.956389845	NA		2	2	2	2	2	2.323954017	3.546138336	2
ENSG00000071859	FAM50A	-0.086032823	0.861172537	0.72205586	1.08E-05		9.817582771	9.866720843	9.772541327	9.739670175	9.746286124	9.836605424	10.57741469	10.44360228
ENSG00000071967	CYBRD1	3.720996166	NA	0	NA		2	2	2	3.010051523	2	2	2	2
ENSG00000071994	PDCD2	0.84260272	0.610592284	0.28605023	0.863028519		4.097993223	3.976414964	4.400652726	4.980954719	4.05063503	5.053274763	5.240240092	4.413565443
ENSG00000072041	SLC6A15	1.0438236	0.14695809	1.881875663	0.000538376		4.94978257	4.780368898	5.438953671	6.106325569	4.819928519	5.21846602	6.467526279	7.023778781
ENSG00000072042	RDH11	-0.098018556	0.964937028	-0.229244526	0.86115244		5.301450635	5.577739061	5.625634437	5.017544473	4.992630793	5.331022425	5.297717111	4.571959457
ENSG00000072062	PRKACA	1.47510597	NA	-1.275336698	NA		2.727900365	2.848391772	4.145460992	2.685617105	3.230786983	3.005059481	2	2.946660432
ENSG00000072071	ADGRL1	-4.425653821	NA	-2.56324572	NA		2.40937841	3.222900086	2	2	2	2.811692706	2	2
ENSG00000072121	ZFYVE26	2.67785275	NA	-0.096448522	NA		2.219161375	2	3.049703972	2.266392701	2.742846912	2	2	2.694452873
ENSG00000072195	SPEG	-0.800370464	NA	-3.275470848	0.232917909		3.721063865	3.766161836	3.049703972	3.390872817	3.085736118	3.707440439	2.468915666	2
ENSG00000072274	TFRC	-2.343992617	NA	2.072188126	NA		2	3.047764259	2	2.266392701	2	2	2.468915666	2
ENSG00000072364	AFF4	-1.726405935	NA	-4.347791758	NA		3.209424589	2	2	2.491179127	3.362577295	3.005059481	2	2
ENSG00000072422	RHOBTB1	3.765672082	NA	-3.443561642	NA		2	2	2.715509499	2.491179127	3.085736118	2.323954017	2	2
ENSG00000072501	SMC1A	-0.399433674	NA	2.862039564	NA		3.400847935	2	3.191642265	2	2	2.323954017	3.105816454	2.694452873
ENSG00000072609	CHFR	-0.050847562	0.987352337	0.18306765	0.929751897		4.152245546	4.071066175	3.835217543	4.278917139	4.126766246	3.814577333	4.487698744	3.661725486
ENSG00000072778	ACADVL	-0.164068495	NA	-0.443373127	NA		2.864163296	3.222900086	3.439446578	2.266392701	2.535040934	2	2	2.388614211
ENSG00000072786	STK10	0.359740702	NA	-0.729541355	NA		2.727900365	3.222900086	3.191642265	3.148465359	2.924454553	3.591704541	3.105816454	2.694452873
ENSG00000072803	FBXW11	-0.155515074	NA	-1.08168639	NA		3.103260706	3.648303113	3.320858403	3.274754395	3.085736118	2.323954017	2	2.694452873
ENSG00000072840	EVC	-2.632994913	NA	-0.14200878	NA		3.308308801	3.766161836	2.279793386	2.491179127	2.292182916	3.005059481	3.105816454	2
ENSG00000072849	DERL2	0.092545806	NA	1.34444401	0.537644417		2.577412104	3.222900086	3.049703972	2.856935046	3.085736118	3.005059481	3.724393942	4.032578026
ENSG00000072954	TMEM38A	-0.742877346	0.11191627	-0.866267285	0.025768084		6.827690731	6.85883867	6.485562122	5.673805492	7.945156813	8.113242668	7.120934763	7.239821934
ENSG00000072958	AP1M1	0.031309584	NA	3.231535156	NA		2.727900365	2.848391772	3.191642265	2.266392701	2.535040934	2	4.155949712	2.946660432
ENSG00000073008	PVR	0.266390617	0.884301821	2.269628798	0.000189268		4.753173567	4.780368898	5.011261835	4.980954719	3.970261451	4.708991552	6.308839309	6.500768353
ENSG00000073050	XRCC1	-0.590402592	0.001061785	0.512361363	0.005310642		11.29316954	11.26125758	10.80695511	10.55913883	10.63789346	10.87658593	11.35211606	11.19066008
ENSG00000073111	MCM2	-1.393538616	NA	-1.53934876	0.452045704		4.204531442	5.082577499	3.835217543	3.390872817	3.970261451	3.175545554	3.342711309	2
ENSG00000073146	MOV10L1	-0.716065523	NA	1.174717112	NA		2.864163296	2.616980395	2.514038426	2.491179127	2.292182916	2.811692706	3.546138336	2.388614211
ENSG00000073150	PANX2	-1.89520099	NA	-0.546521305	NA		2.988659535	3.222900086	2.279793386	2.491179127	2	2.588337459	2	2.388614211
ENSG00000073169	SELENOO	0.10874475	0.927284476	1.267152666	0.000354756		6.393342167	6.690153037	6.591815161	6.697328045	6.406281345	6.435897774	7.805339907	7.478586095
ENSG00000073350	LLGL2	-1.69826029	0.132269226	-2.225583677	0.018912724		4.980095301	4.663713088	3.998662762	2.856935046	6.156790771	5.21846602	3.546138336	4.137663629
ENSG00000073417	PDE8A	-2.172979178	NA	2.039382713	NA		3.209424589	2.616980395	2.279793386	2.266392701	2.535040934	2.323954017	2.468915666	3.796216647
ENSG00000073464	CLCN4	-0.853832336	NA	-2.344532986	0.370685974		2.988659535	3.222900086	3.191642265	2	3.362577295	4.33001477	3.105816454	2
ENSG00000073578	SDHA	-0.724287897	0.298130277	-0.962859273	0.117885329		6.58303418	6.337127722	5.768421431	5.805187471	6.227651676	5.842284736	4.984268242	5.316858768
ENSG00000073584	SMARCE1	-0.055636848	0.917296761	-0.109283015	0.696455982		12.96094675	12.99802029	12.96775833	12.87878089	13.05135949	13.38119345	13.17464981	13.05580998
ENSG00000073598	FNDC8	-0.918897448	NA	-1.070294882	NA		3.103260706	3.379058332	2.514038426	3.010051523	3.483329823	2.588337459	3.105816454	2
ENSG00000073614	KDM5A	0.168745353	0.602756752	0.113364553	0.691959735		11.86777103	11.70444479	11.94470713	11.97013182	12.10490468	12.43136985	12.41815299	12.36235012
ENSG00000073756	PTGS2	-0.718910415	0.000371747	1.019055286	1.02E-08		8.956598112	8.8210594	8.225684594	8.136610557	9.274045136	9.297749237	10.20553281	10.38744064
ENSG00000073792	IGF2BP2	0.234158996	NA	-1.155226183	NA		2.577412104	3.766161836	3.320858403	3.498337398	3.230786983	2.323954017	2.822230563	2
ENSG00000073803	MAP3K13	-0.156454894	0.840993654	-0.947578263	0.00149966		7.970055997	8.109399883	7.662572216	8.077185017	8.155139641	8.556888079	7.447302714	7.427686655
ENSG00000073910	FRY	0	NA	3.839418046	NA		2	2	2	2	2.292182916	2	4.025932571	2.388614211
ENSG00000073921	PICALM	0.839807819	NA	-0.432080665	NA		3.209424589	2.341223973	3.549022988	3.010051523	3.230786983	2.588337459	2.822230563	2.694452873
ENSG00000074047	GLI2	-0.863529625	NA	-2.490089758	NA		2.988659535	3.222900086	3.049703972	2.266392701	2.924454553	3.005059481	2	2.388614211
ENSG00000074201	CLNS1A	0.539884474	0.793288417	-0.568339769	0.6987538		3.982955698	4.888293559	5.085889491	4.782639533	4.514582914	5.256968826	3.724393942	4.905320348
ENSG00000074266	EED	-0.542001793	NA	0.282293122	0.9290317		4.097993223	4.159888066	4.145460992	3.148465359	2	3.707440439	3.105816454	3.348049102
ENSG00000074319	TSG101	3.420717023	NA	3.002500293	NA		2	2	2.279793386	2.685617105	2	2.323954017	2.468915666	3.348049102
ENSG00000074356	NCBP3	-0.341735532	0.883998016	0.245766114	0.876357627		5.14970213	4.397609827	3.919253536	4.980954719	4.72515018	4.708991552	4.757243496	5.073691251
ENSG00000074416	MGLL	-3.505824706	NA	-1.784887136	0.389404029		3.857944279	3.648303113	2.514038426	2	4.05063503	4.007582584	3.342711309	2.388614211
ENSG00000074527	NTN4	2.098871765	NA	-2.470628671	NA		2.40937841	2	3.320858403	2	2.535040934	2.323954017	2	2
ENSG00000074590	NUAK1	-0.41007434	0.248720065	-0.309122853	0.3582242		8.46933731	8.612641776	8.286281675	7.969246471	9.07944208	9.54142833	9.069013343	8.972480448
ENSG00000074657	ZNF532	-0.488871441	NA	-1.798416064	NA		2.864163296	3.648303113	2.892262027	3.148465359	2.742846912	2.588337459	2	2.388614211
ENSG00000074695	LMAN1	0.248442411	0.384244572	0.130634755	0.667617095		12.52734997	12.52908131	12.7658702	12.78704782	12.99613937	13.47846722	13.33895466	13.43498696
ENSG00000074696	HACD3	-0.109856865	0.950085821	0.614376598	0.388825822		5.836792205	6.532751166	6.213325709	6.000626423	5.4432926	5.940178402	6.564381801	5.956926395
ENSG00000074755	ZZEF1	-0.208411455	NA	-0.983742001	NA		3.400847935	2	2.892262027	2.685617105	2.535040934	2.323954017	2.468915666	2
ENSG00000074800	ENO1	0.085563749	0.916458949	0.267735225	0.485752347		8.741206068	8.744143625	8.883492414	8.769382858	8.226079729	7.764802364	8.11612034	8.421275027
ENSG00000074842	MYDGF	0.327386271	0.266132381	0.963387236	5.46E-07		9.780386769	9.95779323	10.27035237	10.1190457	9.718876585	10.15981296	11.00379276	10.8232265
ENSG00000074935	TUBE1	2.607988376	NA	-1.932560266	NA		2.727900365	2	3.998662762	3.274754395	3.085736118	3.327997347	2.468915666	2.388614211
ENSG00000074966	TXK	-0.286641135	NA	-1.340976421	NA		3.308308801	2.616980395	3.191642265	2.491179127	2.742846912	3.591704541	2.822230563	2.388614211
ENSG00000075073	TACR2	0.131992651	NA	0.073616456	0.980560599		4.041620764	2.616980395	3.439446578	3.779704863	4.126766246	3.465867885	3.724393942	4.032578026
ENSG00000075131	TIPIN	-1.07034386	NA	0.48119553	NA		2.727900365	3.047764259	2	2.856935046	2.742846912	2	2	2.946660432
ENSG00000075151	EIF4G3	3.231606558	NA	-2.908716017	NA		2.219161375	2	2.892262027	3.010051523	2.535040934	2.588337459	2	2
ENSG00000075188	NUP37	-0.653218293	0.807921935	-5.31411829	0.008258289		4.097993223	3.976414964	3.650861076	3.498337398	4.456762175	5.366670903	2.468915666	2
ENSG00000075213	SEMA3A	-1.454683895	0.056023456	-2.213557966	0.001227132		6.00838107	5.253775885	4.073928213	4.69499345	6.39092595	6.096971883	4.025932571	4.494935126
ENSG00000075234	TTC38	-0.75373975	NA	-0.614072569	0.783962283		4.483774139	4.243557198	3.320858403	4.153008322	3.885144654	3.327997347	3.342711309	3.161269341
ENSG00000075239	ACAT1	1.775126032	NA	1.153531073	NA		2.219161375	2.341223973	2.279793386	3.148465359	2.742846912	2.323954017	3.105816454	2.946660432
ENSG00000075240	GRAMD4	0	NA	-2.088341077	NA		2	2	2	2	2.535040934	3.707440439	2	2.694452873
ENSG00000075275	CELSR1	0.313049029	0.898600763	0.631596762	0.620676055		4.152245546	4.468876637	4.805826548	4.278917139	4.72515018	4.177787658	5.180377829	4.844527474
ENSG00000075292	ZNF638	2.363934395	NA	1.020019611	NA		2.40937841	2	3.191642265	2.685617105	3.230786983	2	3.342711309	3.161269341
ENSG00000075303	SLC25A40	-0.038714118	0.965883331	0.566430342	0.064581962		8.18374043	8.029149144	8.055074766	8.09012674	8.051525788	8.33640533	8.487356015	8.983095446
ENSG00000075336	TIMM21	-0.270221213	NA	-0.935523282	0.706330963		4.041620764	2.616980395	3.320858403	3.390872817	3.69818128	3.814577333	3.546138336	2.694452873
ENSG00000075399	VPS9D1	0.579236424	NA	0.574969103	0.82521067		3.569821985	3.047764259	3.998662762	3.390872817	3.483329823	2.811692706	3.724393942	3.348049102
ENSG00000075407	ZNF37A	-3.786017835	NA	0	NA		2	3.047764259	2	2	2	2	2	2
ENSG00000075415	SLC25A3	0.387225135	0.829728456	0.608731548	0.576521428		4.980095301	4.835340193	5.289076233	5.219503234	4.951354475	4.531911566	4.672869576	5.706671642
ENSG00000075420	FNDC3B	1.722113903	NA	0.537335841	0.874754269		3.308308801	2	3.439446578	4.153008322	3.230786983	3.175545554	2	4.235611771
ENSG00000075426	FOSL2	-1.015625762	NA	-0.924074468	0.658565282		3.791126836	3.648303113	2.892262027	3.274754395	4.267942561	3.591704541	3.342711309	3.348049102
ENSG00000075461	CACNG4	-1.100980245	NA	-0.002995244	0.999509395		3.569821985	3.379058332	3.049703972	2.685617105	3.794689496	3.707440439	3.546138336	3.919232413
ENSG00000075568	TMEM131	-0.899717517	NA	1.798795773	NA		3.308308801	2	2.279793386	2.685617105	2.535040934	2.323954017	3.342711309	2.946660432
ENSG00000075618	FSCN1	-0.194821258	0.627911879	0.19318992	0.526878136		10.66027965	11.04582711	10.75286981	10.58222329	10.82019074	11.09422675	11.27907919	11.02333107
ENSG00000075624	ACTB	0.225150847	0.361022967	0.391663208	0.023888036		16.64130696	16.73996212	16.9611612	16.87063967	16.4128449	16.72339344	17.03221498	16.9010174
ENSG00000075643	MOCOS	0.724273233	1.94E-05	0.551941183	0.00199957		10.88216256	11.00220092	11.7328075	11.59592479	10.79780563	11.13226412	11.57188945	11.47763403
ENSG00000075702	WDR62	-2.148578436	NA	-2.855720793	NA		3.400847935	3.047764259	2	2.685617105	2.535040934	3.591704541	2	2.388614211
ENSG00000075711	DLG1	1.07104495	NA	1.11233244	NA		2.727900365	3.047764259	3.835217543	3.010051523	2	2.588337459	2.822230563	2.388614211
ENSG00000075785	RAB7A	0.146284775	0.663543674	0.354396478	0.053204189		12.45399153	12.39913253	12.62711902	12.51707318	12.27373605	12.59270717	12.77729004	12.81441081
ENSG00000075826	SEC31B	0.180935063	0.837957416	0.10178906	0.87422094		7.916202836	7.937904258	8.140713787	8.068492251	8.75298961	7.817276442	8.274815007	8.624784572
ENSG00000075856	SART3	-4.143330853	NA	2.213458063	NA		3.209424589	2	2	2	2.292182916	2.323954017	3.546138336	2.388614211
ENSG00000075886	TUBA3D	0.61012952	0.821768254	-0.197168253	0.930106171		4.041620764	3.648303113	4.145460992	4.501903259	3.885144654	4.177787658	4.487698744	2.946660432
ENSG00000075914	EXOSC7	-0.149036679	NA	-0.903572336	NA		2.577412104	3.519952647	3.049703972	3.010051523	2.292182916	3.005059481	2	2.694452873
ENSG00000075975	MKRN2	-0.625436292	NA	1.504913327	NA		2.727900365	2.341223973	2	2.685617105	2	3.175545554	3.724393942	3.161269341
ENSG00000076003	MCM6	0.011002569	0.985143798	0.190410539	0.438962684		12.54709993	12.51704733	12.62242584	12.45943453	11.69899988	12.07180057	12.08531105	12.08940466
ENSG00000076043	REXO2	0.255346893	0.349126607	0.045828616	0.89743573		11.22835474	11.12449083	11.46786107	11.39678015	11.53885398	11.89997484	11.8623748	11.68527425
ENSG00000076067	RBMS2	0.702976639	NA	-2.52174612	NA		2.988659535	2.616980395	3.320858403	3.010051523	2.535040934	3.327997347	2	2.388614211
ENSG00000076108	BAZ2A	-0.213671034	NA	-0.567114172	NA		3.103260706	2	2.279793386	2.856935046	2.535040934	2.588337459	2	2.694452873
ENSG00000076242	MLH1	-0.372200283	NA	1.258326254	NA		3.487807409	2.341223973	2.279793386	3.274754395	2.742846912	2	2.468915666	3.161269341
ENSG00000076248	UNG	0.382488749	0.830849592	1.161041663	0.149621236		4.440827803	4.888293559	5.049058151	4.943412771	4.570175318	5.096379401	6.280607673	5.403703243
ENSG00000076351	SLC46A1	-0.198227758	NA	0.134453633	0.966253051		2.864163296	3.519952647	3.049703972	3.148465359	3.59475142	3.327997347	3.883027056	3.161269341
ENSG00000076356	PLXNA2	0.406625281	NA	-1.724416183	NA		2.988659535	2.616980395	2.279793386	3.498337398	3.794689496	3.005059481	2.822230563	2.388614211
ENSG00000076382	SPAG5	-0.805046238	7.18E-09	0.264707511	0.149621236		13.01249748	12.94823256	12.16509869	12.18743435	12.14063292	12.38050865	12.55408725	12.50544119
ENSG00000076513	ANKRD13A	1.93780945	NA	0.625099548	NA		2.577412104	2	2.715509499	3.274754395	3.362577295	2	3.342711309	2.946660432
ENSG00000076554	TPD52	4.231239747	NA	1.835786897	NA		2	2	2.514038426	3.010051523	2.535040934	2.811692706	4.025932571	3.161269341
ENSG00000076650	GPATCH1	0.094033162	NA	-0.339609012	NA		2.864163296	2.616980395	2.892262027	2.685617105	3.230786983	3.005059481	3.546138336	2
ENSG00000076662	ICAM3	-0.08276473	NA	-1.259912902	0.449119376		3.569821985	4.071066175	4.073928213	3.390872817	4.267942561	4.255908079	3.724393942	2.946660432
ENSG00000076685	NT5C2	0.114739662	NA	1.041732955	0.657814029		3.721063865	3.222900086	3.835217543	3.274754395	3.085736118	2.811692706	3.883027056	3.161269341
ENSG00000076716	GPC4	1.560207043	1.52E-14	1.757257778	4.08E-18		7.650104521	7.85387052	9.410040817	9.165570447	7.795753102	8.037853001	9.643478455	9.677509399
ENSG00000076924	XAB2	-0.184887606	0.5936157	0.954859734	1.01E-08		11.52928841	11.85169926	11.57173103	11.45379879	11.48065776	11.7350295	12.65031198	12.47943614
ENSG00000076928	ARHGEF1	0.783100233	NA	-3.891754795	NA		3.103260706	2.341223973	3.320858403	3.010051523	3.085736118	2.811692706	2	2
ENSG00000076944	STXBP2	-0.353566023	NA	2.423002826	NA		2	3.222900086	2	3.010051523	2.292182916	2	2	3.161269341
ENSG00000077044	DGKD	0.66761747	NA	-0.980370166	NA		2.988659535	2.341223973	2.514038426	3.390872817	3.362577295	2.588337459	2.822230563	2.388614211
ENSG00000077150	NFKB2	-0.21541303	NA	2.868369785	NA		2.219161375	3.047764259	2.514038426	2.685617105	2	2	2	2.694452873
ENSG00000077157	PPP1R12B	-0.549525237	NA	0.571424422	NA		3.103260706	2	2	2.856935046	2.742846912	2.323954017	2.822230563	2.694452873
ENSG00000077238	IL4R	-0.361269589	0.911386004	-1.182710165	0.477489014		3.921803616	4.601645956	4.073928213	3.940787857	4.267942561	3.814577333	3.546138336	2.946660432
ENSG00000077254	USP33	0.975827809	NA	1.321523214	NA		2.577412104	2	2.892262027	2.266392701	2.742846912	2.323954017	2.822230563	3.348049102
ENSG00000077312	SNRPA	-0.111916163	0.751628991	0.61647793	2.00E-05		11.16503303	11.21017769	11.09361702	11.05781711	11.02989056	11.16679879	11.74717553	11.68310579
ENSG00000077348	EXOSC5	-0.344387407	0.248708069	1.413166033	5.03E-14		9.477201906	9.824888428	9.265014867	9.365094586	9.319361284	9.583695628	10.99078178	10.72862199
ENSG00000077458	FAM76B	-0.172364761	NA	1.533803301	0.515142368		3.569821985	3.047764259	3.549022988	2.856935046	3.085736118	2.323954017	3.342711309	3.796216647
ENSG00000077463	SIRT6	-1.70503845	NA	0	NA		3.209424589	2	2	2.491179127	2	2	2	2
ENSG00000077514	POLD3	-0.663598855	0.49171319	-0.319439705	0.79555964		5.99359854	6.176097589	5.350907837	5.579061448	4.773317522	4.652346011	4.487698744	4.413565443
ENSG00000077549	CAPZB	-3.681563747	NA	-0.790618276	0.755081447		3.647423908	4.071066175	2	2.491179127	3.970261451	3.465867885	3.105816454	3.348049102
ENSG00000077585	GPR137B	0.117631727	NA	0.374095891	0.903067192		2.219161375	3.047764259	2.715509499	2.685617105	2.924454553	3.814577333	3.546138336	3.796216647
ENSG00000077942	FBLN1	-0.083897919	0.950694865	0.030145219	0.972100177		6.459383221	6.516023632	6.429349273	6.38363983	6.780835669	7.248239347	7.228300635	6.879727711
ENSG00000077984	CST7	1.79142038	NA	2.101698414	NA		2.40937841	2	2.279793386	3.010051523	2.292182916	2	2.468915666	2.694452873
ENSG00000078043	PIAS2	0.275958811	NA	-1.38338543	NA		2.219161375	2.616980395	2	2.856935046	2.742846912	3.175545554	2.822230563	2
ENSG00000078053	AMPH	4.698162701	NA	5.67285436	0.032669416		2.219161375	2	4.073928213	3.598349029	2	2	2.468915666	4.32733065
ENSG00000078061	ARAF	0.133072331	0.953973748	0.335463251	0.792316002		5.122783113	5.082577499	5.224475502	5.219503234	4.570175318	4.962998168	4.672869576	5.360934368
ENSG00000078081	LAMP3	1.835514037	NA	1.130119873	0.532932128		2.219161375	2.341223973	3.191642265	2.266392701	3.59475142	4.095193705	4.155949712	5.175926593
ENSG00000078098	FAP	0.32115991	0.909916866	1.280435378	0.292741563		4.350898418	3.875115206	4.513102142	4.278917139	4.05063503	3.327997347	4.836954385	4.645079109
ENSG00000078142	PIK3C3	-0.072197395	NA	-3.539726574	NA		2.727900365	3.047764259	2	3.390872817	2.292182916	3.175545554	2	2
ENSG00000078177	N4BP2	-0.754140992	NA	2.242430463	NA		2.988659535	2.848391772	3.049703972	2	2.535040934	2.323954017	4.025932571	2.388614211
ENSG00000078237	TIGAR	0.427866029	0.210353619	-0.485259106	0.105503139		8.786934019	8.715125357	9.169584656	9.183795969	8.719575136	9.283831832	8.39161071	8.682369835
ENSG00000078246	TULP3	-0.206553822	0.650710442	0.074506873	0.866613204		9.039896843	8.758436778	8.720309274	8.689431805	8.985447086	9.322920927	9.236366659	9.237741727
ENSG00000078269	SYNJ2	-1.86993725	0.050075944	0.043225228	0.98216198		4.94978257	5.477622229	3.745982084	3.691874768	4.333666852	4.467701556	4.275212129	4.571959457
ENSG00000078304	PPP2R5C	1.017328255	NA	0.65504419	0.750657032		3.308308801	3.519952647	4.457972752	3.691874768	3.794689496	3.175545554	4.155949712	3.796216647
ENSG00000078369	GNB1	0.260127919	NA	-0.996511325	0.77978671		4.097993223	2.341223973	3.549022988	3.779704863	2.535040934	3.327997347	2	2.946660432
ENSG00000078399	HOXA9	-1.113247926	NA	-0.806441784	0.716479737		2.988659535	4.071066175	3.191642265	2.685617105	3.69818128	4.400500095	3.342711309	3.661725486
ENSG00000078401	EDN1	-1.371821351	NA	0.442674115	0.886010765		3.400847935	3.875115206	2.514038426	3.148465359	3.230786983	2.811692706	3.724393942	2.694452873
ENSG00000078403	MLLT10	-0.23568847	NA	0.067945266	0.981813449		3.721063865	3.519952647	3.650861076	3.274754395	3.230786983	3.707440439	3.546138336	3.513395648
ENSG00000078618	NRDC	0.405258404	NA	1.2817902	NA		3.209424589	2.616980395	3.320858403	3.010051523	2.535040934	3.005059481	3.724393942	3.161269341
ENSG00000078668	VDAC3	0	NA	4.392761655	NA		2	2	2	2	2	2	3.342711309	2.388614211
ENSG00000078687	TNRC6C	0.623063181	NA	0.520439147	NA		2.219161375	2.848391772	2.514038426	3.010051523	2.292182916	2	2	2.388614211
ENSG00000078699	CBFA2T2	-0.727520175	NA	-2.545706977	NA		2.864163296	2.616980395	2.279793386	2.685617105	2.292182916	3.465867885	2	2.388614211
ENSG00000078725	BRINP1	-2.453402282	0.101591935	-3.378082822	0.00326258		4.303740314	3.379058332	2.279793386	2.856935046	5.689081796	5.401459719	3.105816454	2.946660432
ENSG00000078747	ITCH	1.24469934	NA	-2.653460032	NA		2.40937841	2	2.715509499	2.266392701	2	3.707440439	2.468915666	2
ENSG00000078795	PKD2L2	-0.40821924	NA	-2.44068531	NA		3.569821985	3.222900086	3.191642265	3.148465359	2.742846912	2	2	2
ENSG00000078808	SDF4	0.462685474	NA	-2.104014486	NA		2.40937841	3.047764259	2.715509499	3.148465359	3.483329823	3.005059481	2	2.694452873
ENSG00000078814	MYH7B	-1.405393065	NA	-1.289620905	NA		3.308308801	3.519952647	2.892262027	2.491179127	3.362577295	2	2	2.694452873
ENSG00000078898	BPIFB2	1.656166032	NA	0	NA		2.40937841	2	3.049703972	2	2	2	2	2
ENSG00000078902	TOLLIP	0.336116991	NA	0.539009041	0.869190419		3.209424589	3.519952647	3.835217543	3.274754395	3.085736118	2.323954017	2.822230563	3.161269341
ENSG00000079134	THOC1	0.037232475	NA	0.817760418	0.749744401		2.988659535	3.648303113	3.549022988	3.148465359	3.483329823	2.588337459	3.546138336	3.661725486
ENSG00000079246	XRCC5	-0.222331331	0.409092022	0.10115442	0.732270157		14.60259924	14.49812459	14.36352405	14.29376681	14.25382312	14.64717736	14.58680741	14.54279059
ENSG00000079263	SP140	-1.820036504	NA	-0.023616162	NA		3.103260706	2.341223973	2.279793386	2.266392701	3.483329823	3.005059481	3.342711309	3.161269341
ENSG00000079277	MKNK1	-1.621929571	NA	-0.932694412	NA		2	2.341223973	2	2	3.483329823	2	2	2.946660432
ENSG00000079308	TNS1	-1.545226127	NA	2.004184189	NA		3.209424589	3.047764259	2	2.856935046	2	3.005059481	4.025932571	2.946660432
ENSG00000079313	REXO1	-2.297760214	NA	0.983880294	NA		3.569821985	4.071066175	2.715509499	2.491179127	2.292182916	2.588337459	3.105816454	2.388614211
ENSG00000079332	SAR1A	1.394019349	NA	0.276565567	0.932559873		2.577412104	2.341223973	2.514038426	3.390872817	3.085736118	3.814577333	4.275212129	2.694452873
ENSG00000079337	RAPGEF3	0.270297007	0.822837301	1.542134541	0.001498644		5.820131849	5.815033759	5.95916073	6.172720704	5.146851863	5.256968826	6.442261158	6.801922818
ENSG00000079435	LIPE	0.003787676	NA	0.153853203	NA		2.219161375	2.341223973	2.514038426	2	3.230786983	2	3.342711309	2
ENSG00000079459	FDFT1	0.91903877	NA	6.418900733	0.003018712		2.988659535	3.648303113	3.439446578	4.337977088	2	2	4.672869576	3.661725486
ENSG00000079482	OPHN1	0.556840554	NA	1.282087768	0.494741798		3.103260706	2.848391772	3.191642265	3.390872817	2.924454553	3.591704541	4.487698744	3.796216647
ENSG00000079616	KIF22	0.191674442	NA	-0.353836922	NA		2.219161375	3.222900086	2.514038426	3.148465359	3.085736118	2.588337459	2	3.161269341
ENSG00000079739	PGM1	0.639183377	0.483865354	1.086281346	0.069966738		4.854824689	5.609624748	5.939170854	5.740991536	5.472763741	5.842284736	6.987571201	6.333880854
ENSG00000079785	DDX1	0.024105979	0.966533642	-0.169022669	0.501740027		12.67493463	12.58127192	12.68734223	12.61807316	12.39943143	12.7695676	12.47687491	12.37617452
ENSG00000079819	EPB41L2	0.644638151	NA	-0.45237322	0.854070305		3.791126836	3.519952647	3.650861076	4.501903259	3.230786983	4.007582584	3.724393942	2.946660432
ENSG00000079950	STX7	-0.58041573	NA	1.089574582	0.668977764		3.569821985	3.047764259	2.514038426	3.390872817	2.742846912	3.175545554	3.546138336	3.661725486
ENSG00000079974	RABL2B	-0.86293825	0.457840487	-1.285207991	0.185160545		5.543952094	5.511772317	4.340960741	5.088052424	5.286167561	4.816017486	3.724393942	4.235611771
ENSG00000079999	KEAP1	-2.55993005	NA	0	NA		2.219161375	3.047764259	2	2.266392701	2	2	2	2
ENSG00000080007	DDX43	0.402887761	NA	-0.050360952	NA		3.209424589	2.616980395	3.049703972	3.274754395	2.742846912	3.175545554	3.546138336	2
ENSG00000080189	SLC35C2	0.325052242	0.608946306	0.300758555	0.553579634		7.516881527	7.591831114	7.877392661	7.867684965	7.923975722	7.128752656	7.713289451	8.02216821
ENSG00000080298	RFX3	-1.577963908	NA	0.039267534	NA		2.864163296	3.047764259	2.514038426	2.266392701	2.924454553	2.811692706	2.822230563	2.946660432
ENSG00000080345	RIF1	-2.47261372	NA	-3.749027048	NA		2.219161375	2.341223973	2	2	2.535040934	3.175545554	2	2
ENSG00000080371	RAB21	0.115100826	0.812863928	-0.117573767	0.720364543		11.21805849	11.06823136	11.3128837	11.20636124	11.11762839	11.56323716	11.23194005	11.24753024
ENSG00000080493	SLC4A4	-4.110485726	NA	0	NA		2	3.222900086	2	2	2	2	2	2
ENSG00000080503	SMARCA2	1.225942497	NA	0.678024946	NA		2.727900365	2	3.049703972	2.685617105	2.924454553	2.811692706	2.822230563	3.513395648
ENSG00000080546	SESN1	0.087532069	0.955087008	-0.777606191	0.155478784		6.426740549	6.132866041	6.642144302	6.054443787	6.618921159	6.998468894	6.222430943	5.927917677
ENSG00000080603	SRCAP	-0.104479762	0.800179022	0.350644802	0.061061349		10.55974474	10.60944888	10.5445648	10.41315024	10.24396291	10.29778145	10.56283605	10.67507303
ENSG00000080608	PUM3	0.380811916	0.055805629	0.644754333	8.02E-05		11.48703571	11.42701196	11.90661122	11.76585269	11.09530115	11.4152279	11.91784512	11.89747491
ENSG00000080819	CPOX	-0.107452922	NA	2.124121457	0.303197081		2.864163296	3.519952647	2	3.779704863	2.742846912	3.005059481	4.385363904	4.032578026
ENSG00000080822	CLDND1	0.095056178	NA	-0.923924967	0.672819165		3.308308801	3.976414964	4.213613904	3.010051523	4.05063503	3.814577333	2.822230563	3.661725486
ENSG00000080823	MOK	-0.517868513	0.770263611	-3.49379405	0.00615862		5.301450635	5.609624748	5.049058151	4.943412771	5.146851863	4.255908079	2.822230563	2.388614211
ENSG00000080839	RBL1	2.69174645	NA	0	NA		2.219161375	2	3.049703972	2.266392701	2	2	2	2
ENSG00000080854	IGSF9B	0.771488459	NA	0.19471853	0.952490197		3.103260706	2.616980395	3.650861076	2.856935046	2.924454553	3.707440439	2.822230563	3.919232413
ENSG00000080947	CROCCP3	-0.15420459	0.918042251	-0.276683509	0.744311258		5.99359854	6.719672821	6.294240464	6.188852797	6.52357325	6.075589391	6.130515679	5.985363305
ENSG00000080986	NDC80	-0.496399724	0.01969616	0.05124936	0.893512641		11.47278297	11.41070219	10.88805036	11.00298776	10.43948226	10.87426582	10.62450497	10.81532799
ENSG00000081014	AP4E1	0.282019195	NA	1.453829434	NA		2.577412104	2.616980395	2.514038426	2.856935046	2.742846912	3.005059481	4.025932571	3.348049102
ENSG00000081019	RSBN1	0.457573183	0.876095332	0.024563466	0.991720501		4.396563708	4.322638776	4.278691981	5.088052424	5.071801086	4.177787658	2.822230563	5.485615521
ENSG00000081026	MAGI3	-1.566364386	NA	2.044937293	NA		2.577412104	3.222900086	2	2.685617105	2	2	2.468915666	2
ENSG00000081041	CXCL2	1.710278886	NA	1.249950186	0.589035721		2.40937841	2.848391772	3.439446578	3.498337398	3.362577295	2.588337459	3.342711309	4.137663629
ENSG00000081059	TCF7	0.722776505	NA	1.267533465	NA		2.988659535	2.848391772	3.745982084	2.685617105	2.535040934	2	3.105816454	2
ENSG00000081087	OSTM1	0.166814971	0.911397684	-0.184502138	0.841890204		5.963571165	6.464644864	6.370857047	6.397588313	5.94180725	6.817096659	6.336529076	6.194684131
ENSG00000081148	IMPG2	-0.031152005	0.986719301	-0.678048176	0.39750235		5.14970213	5.609624748	5.257137422	5.451149596	5.80946741	5.916320654	5.40622646	5.073691251
ENSG00000081181	ARG2	0.920170615	0.401560146	1.647147919	0.040451399		4.440827803	4.322638776	5.085889491	5.250576208	3.885144654	4.255908079	5.457566578	5.485615521
ENSG00000081307	UBA5	-0.197073357	0.949551153	-0.832945386	0.57745408		4.440827803	4.601645956	3.835217543	4.73948197	4.456762175	4.33001477	3.724393942	3.796216647
ENSG00000081320	STK17B	0.874841111	0.508361875	1.273296853	0.181263361		4.303740314	3.976414964	5.011261835	4.73948197	4.126766246	4.177787658	5.40622646	5.01972183
ENSG00000081377	CDC14B	-0.5390606	NA	-0.084130173	0.980769234		2.40937841	3.519952647	2.514038426	3.010051523	3.085736118	4.255908079	3.105816454	4.137663629
ENSG00000081665	ZNF506	0.953025224	NA	-0.68412574	0.769502235		3.209424589	3.379058332	3.745982084	4.085678118	3.483329823	4.007582584	2.822230563	3.661725486
ENSG00000081760	AACS	-0.665303964	NA	1.512043737	NA		2.219161375	2.616980395	2.514038426	2	2	3.005059481	3.546138336	2.946660432
ENSG00000081791	DELE1	1.890132415	NA	0.209258639	NA		2.988659535	2	3.191642265	3.862493393	3.362577295	2.323954017	3.342711309	2.694452873
ENSG00000081803	CADPS2	0	NA	4.712000044	NA		2	2	2	2	2	2	3.724393942	2
ENSG00000081870	HSPB11	0.45375751	NA	2.1902217	NA		2.727900365	2.616980395	2.279793386	3.274754395	2.742846912	2	3.546138336	3.161269341
ENSG00000081913	PHLPP1	-0.65322928	0.388652011	-0.118142819	0.898352947		6.121485727	5.609624748	5.38085747	5.219503234	6.39092595	6.594644304	6.222430943	6.520334645
ENSG00000082126	MPP4	-3.160748223	NA	0	NA		2	3.519952647	2	2.266392701	2	2	2	2
ENSG00000082497	SERTAD4	-3.769833074	NA	-3.829213081	NA		2	3.047764259	2	2	3.483329823	2	2	2
ENSG00000082512	TRAF5	-1.103235921	NA	-2.027424609	NA		3.400847935	3.766161836	2.892262027	3.010051523	2.742846912	2.811692706	2.468915666	2
ENSG00000082515	MRPL22	-0.829727693	NA	-0.189319376	0.936416782		3.308308801	3.047764259	2.514038426	3.010051523	3.970261451	4.531911566	3.883027056	4.32733065
ENSG00000082781	ITGB5	2.811294539	NA	3.445412816	NA		2.40937841	2	3.191642265	3.148465359	2	2	2	2.946660432
ENSG00000082805	ERC1	0	NA	-1.907092403	NA		2	2	2	2	2	3.175545554	2	2.388614211
ENSG00000082898	XPO1	-0.312650031	0.663443557	0.189785701	0.76877828		7.587493493	7.74323729	7.467026514	7.244467814	6.95800181	7.724155053	7.75492745	7.374925562
ENSG00000083093	PALB2	-0.924779708	NA	-1.591226909	0.544353975		3.721063865	3.379058332	2.715509499	3.274754395	3.483329823	3.175545554	2.468915666	2.694452873
ENSG00000083097	DOP1A	0.475041536	NA	-0.482451962	0.877585959		3.308308801	3.222900086	3.049703972	3.940787857	3.085736118	3.175545554	2.822230563	2.946660432
ENSG00000083123	BCKDHB	0.273762335	NA	0.802982104	0.723863605		3.400847935	3.047764259	3.191642265	3.598349029	3.483329823	3.465867885	4.672869576	2.946660432
ENSG00000083168	KAT6A	-1.055906916	0.492952234	-0.626930047	0.731935863		4.980095301	4.988703524	3.998662762	4.217335855	4.199080583	3.465867885	3.724393942	3.161269341
ENSG00000083290	ULK2	0.718464172	NA	1.111330628	0.579993915		4.350898418	2.616980395	4.145460992	4.449303927	3.230786983	3.005059481	3.724393942	3.919232413
ENSG00000083444	PLOD1	-2.312973427	NA	-0.130200831	NA		3.308308801	2.616980395	2	2.491179127	2.292182916	3.005059481	3.105816454	2
ENSG00000083535	PIBF1	-2.104807568	NA	-0.03541556	NA		2.577412104	3.222900086	2.279793386	2.266392701	2.292182916	3.175545554	3.105816454	2.388614211
ENSG00000083635	NUFIP1	0.04095618	0.964937028	-0.255693531	0.552244754		8.099955261	7.873701902	7.954102931	8.111441588	7.955631874	8.367530525	8.033941826	7.808026747
ENSG00000083642	PDS5B	0.257045518	NA	-1.497757555	NA		2.40937841	2.616980395	2	3.010051523	2.535040934	2.588337459	2	2.388614211
ENSG00000083750	RRAGB	0.616405254	NA	-3.146554071	0.250168081		3.209424589	3.648303113	3.998662762	3.691874768	3.362577295	3.327997347	2.468915666	2
ENSG00000083812	ZNF324	0.430645748	0.384244572	-0.030171668	0.967278586		7.23835538	7.056867012	7.710532104	7.425556561	7.730152425	7.313627171	7.447302714	7.565910762
ENSG00000083817	ZNF416	0.810631184	NA	-0.042247462	0.991408058		3.487807409	2	3.549022988	3.274754395	3.59475142	2.811692706	3.105816454	3.348049102
ENSG00000083828	ZNF586	0.141528018	NA	0.488640455	NA		3.487807409	2.341223973	3.650861076	2.266392701	2	2.588337459	2.468915666	2.388614211
ENSG00000083838	ZNF446	2.333678299	NA	-3.378873216	NA		2.577412104	2.341223973	3.439446578	3.691874768	3.59475142	3.327997347	2	2.388614211
ENSG00000083844	ZNF264	0.796082387	0.003026265	0.375070651	0.252603256		7.847986219	7.607707075	8.471652669	8.571337401	8.310114318	8.657459295	8.704796023	9.00409397
ENSG00000083845	RPS5	0.079916532	0.857766135	0.566101663	0.000203237		13.97582526	13.93337352	14.06445053	14.00430462	14.01148154	14.247832	14.79985901	14.59382322
ENSG00000084070	SMAP2	-2.57099597	NA	-1.312362617	NA		3.103260706	3.222900086	2.279793386	2.266392701	3.69818128	2.323954017	2.468915666	2.694452873
ENSG00000084072	PPIE	0.585235508	0.824877045	1.068915724	0.479251237		3.569821985	3.976414964	4.073928213	4.337977088	3.794689496	3.465867885	4.912490778	3.796216647
ENSG00000084073	ZMPSTE24	-0.540237725	NA	-1.023079338	0.658565282		4.097993223	2.616980395	3.191642265	3.274754395	3.483329823	4.400500095	2.822230563	3.661725486
ENSG00000084090	STARD7	-1.783280466	NA	-0.137142824	0.971195872		3.400847935	3.875115206	2.514038426	2.856935046	3.794689496	2.323954017	3.546138336	2.694452873
ENSG00000084092	NOA1	0.575315127	0.011928092	1.125469315	2.87E-09		8.822918835	8.659090987	9.298744051	9.334605051	9.093739176	9.485778161	10.47368752	10.37002199
ENSG00000084093	REST	0.734470447	NA	-1.279314389	NA		2.864163296	2	2.892262027	2.685617105	3.230786983	3.465867885	2	3.161269341
ENSG00000084112	SSH1	0.455478558	0.827803744	-2.267005717	0.034763267		4.605437147	4.536788081	5.121803904	4.782639533	4.570175318	5.178907404	2.822230563	3.513395648
ENSG00000084207	GSTP1	-0.178711628	0.544456992	0.206293504	0.346816584		12.79209142	12.81632447	12.70890126	12.53729562	12.54136527	12.74459331	12.95917641	12.73813039
ENSG00000084444	FAM234B	-0.30066476	0.550495468	-0.288584141	0.484467175		7.823118372	8.005375856	7.521817486	7.708947046	7.92930022	7.987221418	7.815214405	7.527750791
ENSG00000084463	WBP11	-0.262285	0.288447864	0.580065036	0.0005419		11.62021215	11.56605269	11.37790721	11.28397449	11.10885624	11.44627775	11.86058789	11.87200023
ENSG00000084623	EIF3I	-0.055403939	0.939612831	0.428958525	0.100292924		9.676622897	9.626836116	9.771128544	9.400158667	9.33749711	9.769943023	10.04066778	9.950589932
ENSG00000084628	NKAIN1	-1.16731521	NA	-1.339506623	0.611484788		3.103260706	3.875115206	3.049703972	2.685617105	3.362577295	3.814577333	2	3.348049102
ENSG00000084636	COL16A1	-2.050391081	NA	-1.775261669	0.268683703		3.569821985	3.766161836	2.892262027	2.266392701	4.396526976	4.593385139	3.105816454	3.348049102
ENSG00000084674	APOB	3.77904236	NA	3.014149797	NA		2	2	2.892262027	2.266392701	2.292182916	2	3.546138336	2
ENSG00000084693	AGBL5	0.296935517	NA	-0.677071459	0.741941137		2.864163296	3.875115206	3.320858403	3.862493393	3.794689496	4.652346011	3.883027056	3.661725486
ENSG00000084733	RAB10	0.004931045	0.996142813	0.297989621	0.384949742		8.381222461	8.441608846	8.575664252	8.236996785	8.204283343	8.393685018	8.677989693	8.512029439
ENSG00000084754	HADHA	0.250985284	0.337706909	0.771225593	2.00E-06		12.72137566	12.70427229	13.00534502	12.9208899	12.79281869	13.2054692	13.82578012	13.74240172
ENSG00000084774	CAD	-0.61593546	NA	-0.889561831	NA		3.209424589	2.341223973	2.715509499	2.491179127	2.292182916	2	2	2
ENSG00000085063	CD59	-0.297505203	NA	-1.908444219	NA		2.988659535	2	2.279793386	2.685617105	2.292182916	2.323954017	2	2
ENSG00000085117	CD82	-2.216530512	NA	-3.644871067	NA		3.487807409	3.047764259	2.279793386	2.491179127	3.362577295	2	2	2
ENSG00000085274	MYNN	0.391772699	NA	-0.143484261	0.966281304		2.577412104	3.648303113	3.320858403	3.498337398	3.59475142	3.175545554	2.822230563	3.661725486
ENSG00000085377	PREP	0.358527054	0.274302041	0.966464805	9.03E-06		8.691693307	8.480927998	9.027714836	8.86535054	8.446335429	8.668213097	9.362937194	9.657768225
ENSG00000085449	WDFY1	-0.009680557	0.987333672	-0.124298562	0.689448101		11.01756253	11.02897683	10.97774755	11.04845405	11.60730436	12.02480948	11.76766139	11.64350561
ENSG00000085465	OVGP1	1.134322151	0.058597913	1.29444588	0.010669099		5.227570654	4.663713088	5.998328258	6.054443787	6.19265624	5.401459719	7.004931589	7.167208944
ENSG00000085491	SLC25A24	-0.14640615	0.964937028	1.24721614	0.362713355		3.857944279	3.875115206	3.650861076	3.862493393	3.483329823	3.707440439	4.583252972	4.494935126
ENSG00000085511	MAP3K4	1.216249285	NA	-1.387707495	NA		2.577412104	2	2	3.148465359	2.742846912	3.005059481	2	2.694452873
ENSG00000085644	ZNF213	1.078512624	NA	-3.153380559	NA		2.219161375	2	2.279793386	2.266392701	3.085736118	2	2	2
ENSG00000085662	AKR1B1	1.147160167	NA	0.94991021	0.634364779		2.988659535	2.848391772	3.919253536	3.148465359	3.69818128	3.175545554	4.025932571	4.235611771
ENSG00000085719	CPNE3	0.907841939	NA	1.224268921	0.496923801		3.308308801	2.848391772	3.650861076	3.691874768	3.230786983	3.465867885	3.546138336	4.645079109
ENSG00000085733	CTTN	-0.009974033	0.997160951	-0.844491064	0.458128736		5.14970213	5.036403907	5.121803904	5.053229142	4.908862347	4.467701556	4.025932571	4.032578026
ENSG00000085760	MTIF2	4.228564606	NA	2.852904876	NA		2	2	2.514038426	3.010051523	2	2	2	2.694452873
ENSG00000085788	DDHD2	-0.177680193	0.964937028	0.845833144	0.660996392		3.103260706	4.601645956	3.320858403	4.278917139	3.085736118	4.255908079	4.155949712	4.645079109
ENSG00000085872	CHERP	-0.231467655	0.632312501	0.515997237	0.066991732		8.986769461	9.461953371	9.192985774	8.801212338	8.722644999	8.771559737	9.250991027	9.266992388
ENSG00000085982	USP40	1.189938367	NA	0.619063461	0.821711322		3.103260706	3.379058332	3.745982084	4.278917139	3.230786983	2.811692706	2.468915666	3.919232413
ENSG00000085999	RAD54L	-1.390600844	0.041365426	1.071362635	0.177485187		6.276076319	6.776959875	5.69879371	4.601676343	4.675318962	4.400500095	5.601458272	5.360934368
ENSG00000086061	DNAJA1	-0.699924975	0.239023158	-1.947191107	1.17E-05		6.732966525	6.885130521	6.414947038	5.805187471	6.904937822	7.304465549	5.297717111	5.27139407
ENSG00000086062	B4GALT1	-0.873964994	NA	1.063687421	NA		2.577412104	3.047764259	2.514038426	2.491179127	2.535040934	2.811692706	3.546138336	2.694452873
ENSG00000086065	CHMP5	-0.551750836	NA	1.988961084	NA		2.988659535	2.616980395	2.892262027	2.266392701	2	3.175545554	4.025932571	3.513395648
ENSG00000086102	NFX1	0.285517114	0.579106292	1.254641766	7.84E-07		7.219421725	7.484146805	7.644168088	7.616557529	7.356126576	7.617225098	8.767169245	8.686705708
ENSG00000086189	DIMT1	0.3836336	0.89104508	-0.565475901	0.761621282		4.254988489	4.468876637	4.513102142	4.824543469	3.362577295	4.467701556	3.546138336	3.661725486
ENSG00000086200	IPO11	0.572276394	NA	0.935027339	NA		2.864163296	3.222900086	3.835217543	2.685617105	2.924454553	2	3.105816454	2.694452873
ENSG00000086232	EIF2AK1	-0.091180291	NA	1.097095171	NA		2.864163296	2	2.279793386	2.685617105	2.292182916	3.175545554	3.546138336	3.161269341
ENSG00000086475	SEPHS1	1.914307364	NA	0.521300216	NA		2.219161375	2.616980395	3.650861076	2.491179127	2.292182916	2	2	2.388614211
ENSG00000086504	MRPL28	-0.370218273	0.863295047	-0.40548939	0.78876938		5.009784209	5.170714625	4.566202195	4.943412771	4.126766246	4.962998168	4.487698744	4.032578026
ENSG00000086544	ITPKC	0.443332753	0.484171531	0.418206705	0.392340101		6.135020129	5.994808774	6.309892748	6.651499273	6.968384354	7.257763876	7.545480017	7.508285502
ENSG00000086589	RBM22	-0.150762006	0.70870385	0.176796537	0.516792813		10.74546619	10.70109466	10.58049781	10.56610303	10.53600122	10.90565543	10.8393357	10.9736302
ENSG00000086598	TMED2	-3.498031222	NA	2.552710585	NA		2.864163296	2	2	2	2.742846912	2	3.342711309	3.796216647
ENSG00000086619	ERO1B	-0.090168687	NA	0.964406189	NA		2.40937841	2.848391772	2.279793386	2.856935046	3.085736118	2.323954017	3.105816454	3.348049102
ENSG00000086666	ZFAND6	0.803894291	NA	-0.829540855	0.774927303		2.988659535	3.222900086	4.073928213	2.856935046	3.230786983	3.465867885	3.105816454	2.694452873
ENSG00000086696	HSD17B2	2.815570369	NA	0	NA		2	2.341223973	3.191642265	2.491179127	2	2	2	2
ENSG00000086712	TXLNG	-0.005114186	NA	0.4678241	0.854558407		3.209424589	4.468876637	4.566202195	2.856935046	2.924454553	4.095193705	3.724393942	4.137663629
ENSG00000086758	HUWE1	1.129938856	NA	-0.445360973	NA		2.577412104	3.047764259	3.650861076	3.148465359	2.535040934	2	2	2.388614211
ENSG00000087008	ACOX3	-1.445236706	NA	0.261454551	NA		2.864163296	2.341223973	2	2.491179127	3.085736118	2.588337459	2.468915666	3.348049102
ENSG00000087053	MTMR2	0.630763294	NA	-1.081257222	NA		2.219161375	2.616980395	2.715509499	2.491179127	3.230786983	2	2	2.694452873
ENSG00000087074	PPP1R15A	1.079535761	2.01E-15	2.866896078	1.25E-107		10.96359059	10.99316403	12.11251844	11.99786608	10.56279933	10.70269245	13.57755504	13.41389274
ENSG00000087077	TRIP6	-0.274963892	0.363251336	0.223974417	0.417470595		10.41192378	10.76354512	10.36890954	10.27452461	10.46445334	10.73544376	10.91819088	10.73596272
ENSG00000087085	ACHE	-0.746953913	NA	1.462630662	NA		2.988659535	3.519952647	3.191642265	2.491179127	2.292182916	2	2	2.694452873
ENSG00000087087	SRRT	-0.928684051	0.5936157	0.228147491	0.903625868		4.303740314	4.988703524	4.213613904	3.598349029	4.267942561	4.007582584	3.883027056	4.645079109
ENSG00000087088	BAX	-0.365599824	NA	4.109808149	NA		3.209424589	2	2.715509499	2.491179127	2	2	3.342711309	2
ENSG00000087111	PIGS	0.172889982	0.640264849	-0.008260456	0.985219022		10.21172372	10.25481164	10.45149246	10.35803982	10.42730324	10.75491165	10.67689198	10.50258641
ENSG00000087116	ADAMTS2	-0.994945348	3.36E-12	-1.253065953	4.99E-19		12.61054167	12.68077832	11.65298283	11.65082156	12.91761222	13.21268002	11.84440529	11.79627607
ENSG00000087206	UIMC1	-0.436334038	NA	1.144383614	NA		2.727900365	3.047764259	2.892262027	2.491179127	2.924454553	2.323954017	3.724393942	2.388614211
ENSG00000087245	MMP2	-0.604717827	NA	0.927621854	0.677921749		3.791126836	3.379058332	3.049703972	3.390872817	3.794689496	2.811692706	3.105816454	4.571959457
ENSG00000087258	GNAO1	-2.060495683	0.000306681	-1.901456584	0.000515061		5.733815828	6.337127722	4.213613904	4.278917139	6.670703718	6.940508548	4.672869576	5.316858768
ENSG00000087263	OGFOD1	-0.053779122	0.9787569	-0.028197639	0.98594764		5.20207863	5.170714625	5.156845937	5.122054925	4.773317522	5.256968826	5.052643222	4.963654755
ENSG00000087266	SH3BP2	-0.892595528	NA	-0.403813949	NA		2.988659535	3.222900086	2.514038426	2.856935046	2.535040934	3.175545554	2	3.161269341
ENSG00000087274	ADD1	1.311643678	NA	-1.968580212	NA		2.40937841	2.341223973	3.191642265	2.266392701	2	2.588337459	2	2
ENSG00000087299	L2HGDH	0.479341286	0.631167551	0.506513724	0.500534163		5.564103074	5.701259703	6.246238164	5.886566646	5.351085091	6.138808983	6.222430943	6.311594185
ENSG00000087302	RTRAF	0.147486645	0.734929502	0.229910665	0.369423409		11.78165484	11.70859147	11.94595983	11.83827407	11.79545514	12.28359738	12.31275102	12.26603514
ENSG00000087365	SF3B2	1.594063154	NA	-2.43146784	NA		2.988659535	2	3.049703972	3.598349029	2.742846912	2	2	2
ENSG00000087448	KLHL42	1.070312739	NA	1.139278612	0.57745408		3.857944279	3.047764259	4.400652726	4.217335855	3.362577295	2.588337459	3.105816454	4.137663629
ENSG00000087460	GNAS	1.144802965	NA	3.053152896	NA		2	2.848391772	2.715509499	3.010051523	2.292182916	2	2.468915666	3.348049102
ENSG00000087502	ERGIC2	-0.022491015	NA	-0.294653591	0.936434416		2.864163296	3.648303113	2.279793386	3.862493393	2.742846912	3.591704541	3.546138336	2.388614211
ENSG00000087510	TFAP2C	-1.055251774	0.03082207	-1.24101058	0.015996229		6.992889226	6.898098922	5.939170854	5.94472344	6.101263266	6.533225519	5.297717111	5.073691251
ENSG00000087586	AURKA	-2.599278973	0.029289674	-4.062518305	0.066008297		5.277241927	4.888293559	3.191642265	3.148465359	3.885144654	4.007582584	2	2.388614211
ENSG00000087589	CASS4	-1.846557619	NA	-0.889616766	NA		2.219161375	3.648303113	2.514038426	2.266392701	2.292182916	2	2	2
ENSG00000087884	AAMDC	2.582719648	NA	3.093091972	NA		2.40937841	2	3.439446578	2.491179127	2	2	2.822230563	2
ENSG00000087995	METTL2A	0.199299549	0.81650194	-0.288983993	0.600815389		7.225760593	7.178781557	7.43169444	7.362951213	6.8831534	7.34970272	6.719651184	6.96787224
ENSG00000088035	ALG6	0.181931983	0.762010217	-0.670834	0.016818138		8.763162131	8.662895086	8.927278392	8.86283902	8.483004795	9.06801746	8.178650869	8.102251449
ENSG00000088038	CNOT3	-0.474693524	NA	0.283407568	NA		2.577412104	3.379058332	3.049703972	2.491179127	3.230786983	2.323954017	2.468915666	3.348049102
ENSG00000088179	PTPN4	-0.189395473	0.70870385	-0.704256133	0.002769821		9.640307476	9.394916912	9.201402033	9.45954203	9.681501174	10.14833735	9.199143715	9.264093865
ENSG00000088205	DDX18	0.022252109	0.972060941	0.104362511	0.747908155		12.7314341	12.63454901	12.72065942	12.69156237	12.43636217	12.91360134	12.79299008	12.80447013
ENSG00000088256	GNA11	-0.231323738	0.490158381	0.108131302	0.760171615		10.46446328	10.74122917	10.51025658	10.23136801	10.34801722	10.54145554	10.64402746	10.46269029
ENSG00000088298	EDEM2	1.84623806	0.00094696	0.500681944	0.528409513		4.787859198	4.159888066	6.073610715	6.296992365	5.786180544	5.501059344	6.222430943	6.013250513
ENSG00000088340	FER1L4	0.310762195	0.915042643	-0.673862394	0.684766952		4.254988489	4.159888066	4.714695282	4.153008322	4.456762175	4.095193705	4.025932571	3.513395648
ENSG00000088356	PDRG1	-0.08768745	0.87743685	0.205999449	0.470007067		9.60061748	9.593340732	9.598669862	9.415663682	9.298939316	9.529682677	9.665479413	9.580653129
ENSG00000088367	EPB41L1	-0.556299337	NA	-2.204670482	0.16243959		4.041620764	3.047764259	3.320858403	3.274754395	4.819928519	4.095193705	2.822230563	3.161269341
ENSG00000088386	SLC15A1	0.150885195	0.932422346	0.002445829	0.998707863		6.107823152	5.842128594	6.213325709	6.036726796	5.032758947	4.467701556	4.385363904	5.073691251
ENSG00000088448	ANKRD10	0.222712674	0.814555906	0.441197617	0.376526899		6.827690731	6.238608874	6.604563003	6.954842936	7.077917115	7.021016379	7.459946513	7.498453476
ENSG00000088538	DOCK3	-1.327501367	NA	-3.098931031	0.144652829		3.487807409	3.976414964	2.892262027	3.010051523	3.970261451	3.91430511	2	2.694452873
ENSG00000088682	COQ9	0.018373354	0.972162163	0.228929984	0.24494238		11.86422015	11.85044882	11.9232431	11.826722	11.75404711	11.96392381	12.12901562	12.05292324
ENSG00000088766	CRLS1	1.681165269	NA	1.55010305	NA		2.577412104	2.341223973	3.320858403	3.010051523	2.742846912	2.588337459	3.546138336	3.348049102
ENSG00000088812	ATRN	0.493749845	0.1464929	0.094832056	0.8530155		8.378380246	8.277621629	8.620286674	8.992567745	8.675896736	9.246048699	9.101654553	9.061981839
ENSG00000088832	FKBP1A	0.68804207	0.784442149	-0.746051664	0.720364543		4.566011897	3.519952647	5.121803904	4.153008322	3.794689496	3.591704541	2.822230563	3.513395648
ENSG00000088833	NSFL1C	0.072446158	0.980035821	-0.841437425	0.628577448		4.396563708	4.322638776	4.145460992	4.649089263	4.333666852	3.707440439	3.883027056	2.946660432
ENSG00000088836	SLC4A11	1.547894854	NA	0.789588893	NA		2.727900365	2	2.892262027	3.148465359	2.535040934	2.588337459	2.468915666	3.161269341
ENSG00000088876	ZNF343	-1.020325144	NA	2.044611366	NA		2.219161375	3.379058332	2.892262027	2	2.535040934	2	3.546138336	2
ENSG00000088970	KIZ	1.155830717	NA	2.379701916	NA		2	2.848391772	3.320858403	2.266392701	2	2.323954017	2	3.161269341
ENSG00000088986	DYNLL1	-2.981141029	NA	-1.418147952	NA		2.219161375	4.071066175	2.279793386	2.266392701	3.362577295	3.005059481	2	2.946660432
ENSG00000089009	RPL6	-0.685879105	0.783957298	-0.791294724	0.642150946		3.982955698	4.243557198	3.191642265	3.940787857	4.199080583	4.531911566	3.883027056	3.661725486
ENSG00000089048	ESF1	0.064382446	0.977202195	1.126543575	0.1981945		4.566011897	4.780368898	4.617417021	4.824543469	4.623704787	4.33001477	5.646400497	5.27139407
ENSG00000089091	DZANK1	3.795446326	NA	-0.883959871	NA		2	2	3.049703972	2	2.292182916	2	2	2
ENSG00000089094	KDM2B	0.593937753	NA	-1.644722491	NA		3.400847935	2.848391772	3.320858403	3.691874768	3.59475142	2	2	2.694452873
ENSG00000089123	TASP1	0.010084988	NA	2.751724234	NA		2.40937841	3.379058332	3.320858403	2.491179127	2.292182916	2	2	3.348049102
ENSG00000089127	OAS1	-2.305475972	NA	-2.470038456	NA		2	3.047764259	2.279793386	2	2.535040934	2.323954017	2	2
ENSG00000089154	GCN1	0.258602751	0.248724009	0.729270301	9.39E-07		13.17466048	13.1378363	13.41093844	13.41887669	12.99677349	13.32510533	13.91686941	13.88128633
ENSG00000089163	SIRT4	-0.578676096	0.490578298	-2.12039913	0.000197094		6.448584187	6.065488185	5.834842907	5.627211079	6.278602886	6.199374173	4.385363904	4.32733065
ENSG00000089195	TRMT6	1.857379484	NA	-1.727679154	NA		2.40937841	2.848391772	3.549022988	3.598349029	2.742846912	3.327997347	2	2.694452873
ENSG00000089199	CHGB	0.179609169	NA	-2.37020995	0.297131183		3.209424589	2.341223973	2.892262027	3.010051523	3.970261451	3.814577333	2.822230563	2.388614211
ENSG00000089220	PEBP1	0.015375097	0.976174016	-0.055815094	0.85680543		12.91706495	12.94002625	12.98217823	12.90465142	12.85865891	13.15936765	13.00141318	12.91946319
ENSG00000089248	ERP29	0.612463172	0.666353213	-0.773030277	0.470804761		4.717633428	4.663713088	5.38085747	5.053229142	4.865080607	5.138233439	4.385363904	4.32733065
ENSG00000089327	FXYD5	-0.565137933	NA	-3.493695536	NA		2.988659535	2.616980395	2.514038426	2.685617105	2.742846912	2.811692706	2	2
ENSG00000089335	ZNF302	0.029396935	NA	-0.284598989	0.931376814		3.857944279	3.519952647	3.998662762	3.390872817	3.483329823	2.323954017	2.822230563	2.946660432
ENSG00000089351	GRAMD1A	-0.678325567	0.717313197	-0.228429483	0.897666606		4.753173567	4.723219766	4.278691981	4.085678118	4.05063503	4.467701556	4.155949712	4.032578026
ENSG00000089682	RBM41	0.772685879	NA	-0.345836419	NA		2.40937841	3.047764259	3.439446578	2.685617105	2.924454553	2.588337459	3.105816454	2
ENSG00000089693	MLF2	1.422924708	NA	2.443346804	NA		2.577412104	2	2.892262027	2.685617105	2.535040934	2.323954017	3.724393942	3.348049102
ENSG00000089723	OTUB2	-4.256103432	NA	-0.890985642	NA		4.152245546	2.616980395	2.279793386	2	2.292182916	2	2	2
ENSG00000089737	DDX24	0.167083154	0.976032249	0.770075069	0.805494496		4.681195614	4.536788081	4.849320617	4.649089263	4.908862347	7.874114609	5.052643222	8.686705708
ENSG00000089818	NECAP1	-1.125870606	NA	0.498062164	0.860362725		3.400847935	3.976414964	2.892262027	3.148465359	3.794689496	2.588337459	2.822230563	4.137663629
ENSG00000089847	ANKRD24	0.544720744	NA	-0.715838059	NA		2.727900365	2	2.279793386	2.856935046	3.230786983	3.175545554	2	3.348049102
ENSG00000089876	DHX32	0.306191305	0.341993373	-0.399698057	0.114519795		9.399427808	9.151306328	9.616086805	9.559085345	9.580212619	9.954040318	9.431946798	9.3293295
ENSG00000089902	RCOR1	-2.467126169	NA	5.039848046	NA		2.219161375	2.341223973	2	2	2	2	2.468915666	3.796216647
ENSG00000089916	GPATCH2L	0.071149128	0.970098184	0.100646713	0.930459537		6.276076319	5.406796878	5.898340472	6.071945842	5.501644882	6.096971883	5.601458272	6.170120684
ENSG00000090013	BLVRB	-0.002018434	0.997591294	0.518969566	0.005830057		10.26885691	10.48926158	10.38192637	10.37752485	10.65164928	10.77494973	11.3739933	11.07716813
ENSG00000090054	SPTLC1	-0.603714796	NA	0.489456954	0.815844336		3.569821985	4.159888066	3.320858403	3.598349029	3.885144654	3.465867885	4.275212129	3.796216647
ENSG00000090060	PAPOLA	1.051655474	NA	-0.365894451	0.905389687		3.209424589	2.616980395	3.320858403	3.779704863	3.69818128	2.811692706	2.822230563	3.348049102
ENSG00000090238	YPEL3	0.918633193	NA	0.103422102	NA		2.864163296	2	3.191642265	2.491179127	3.59475142	3.005059481	3.883027056	2.694452873
ENSG00000090263	MRPS33	-0.381002207	NA	-1.457363618	0.545445258		3.400847935	3.222900086	3.191642265	3.010051523	3.59475142	3.465867885	2.822230563	2.694452873
ENSG00000090266	NDUFB2	-0.037472182	0.957195833	-0.141630829	0.669535138		10.34507745	10.22938339	10.37543264	10.11693947	10.12254926	10.42369969	10.22973019	10.04479923
ENSG00000090273	NUDC	-0.760948998	0.149774604	-0.659090233	0.236671737		6.741839465	7.045255506	6.213325709	6.123213007	6.343854097	6.564261729	5.962975997	5.706671642
ENSG00000090339	ICAM1	1.147861259	0.000945049	2.33174165	4.47E-14		6.023013666	6.065488185	7.224332492	7.055050726	5.786180544	6.009472019	8.201418311	8.102251449
ENSG00000090372	STRN4	0.340808662	NA	-3.196304262	NA		3.791126836	2.848391772	3.919253536	3.274754395	2.924454553	2.323954017	2	2
ENSG00000090376	IRAK3	0.908516515	0.714335142	1.726644907	0.250468138		2.988659535	3.976414964	4.513102142	3.779704863	3.230786983	3.175545554	3.883027056	4.781059758
ENSG00000090432	MUL1	0.035824481	0.992245686	0.403236672	0.837198224		4.350898418	3.976414964	4.073928213	4.337977088	3.970261451	3.465867885	4.155949712	3.919232413
ENSG00000090447	TFAP4	0.005677631	0.997237301	1.049513742	0.052598968		5.803276848	6.337127722	6.370857047	5.740991536	5.689081796	5.681736917	6.719651184	6.632467054
ENSG00000090470	PDCD7	0.136022439	0.736221479	-0.077697329	0.81322287		10.628338	10.52940512	10.74281451	10.6888696	10.54556731	10.84455028	10.63708543	10.61263959
ENSG00000090487	SPG21	1.655254102	NA	-0.194495911	NA		2.727900365	2	2.514038426	3.498337398	3.230786983	3.175545554	2.468915666	3.513395648
ENSG00000090520	DNAJB11	0.008681211	0.988327449	0.121143344	0.686308326		11.78380447	11.72778657	11.83910898	11.68676561	11.62463942	12.00797656	11.94283137	11.95656994
ENSG00000090530	P3H2	3.470783793	NA	1.609186615	NA		2	2	2.892262027	2	2	2.588337459	3.342711309	2
ENSG00000090554	FLT3LG	-1.187938281	NA	1.561924902	0.496923801		3.791126836	2.848391772	2.892262027	2.685617105	3.230786983	2.323954017	3.724393942	3.796216647
ENSG00000090581	GNPTG	2.182114826	NA	1.054666031	NA		2	2.341223973	3.049703972	2	2.535040934	2	2	2.946660432
ENSG00000090615	GOLGA3	0.524726279	0.717876001	3.077257711	1.25E-06		4.483774139	4.601645956	4.457972752	5.368578933	3.794689496	4.007582584	6.467526279	6.702655299
ENSG00000090661	CERS4	1.504680282	NA	1.121452577	NA		2.219161375	2.616980395	3.049703972	2.856935046	2.742846912	2.588337459	3.724393942	2.388614211
ENSG00000090674	MCOLN1	-0.513612213	0.035968387	-0.282001133	0.329396608		9.110106683	9.397202379	8.783335034	8.711933454	9.176668296	9.349889147	8.939577	9.028212099
ENSG00000090686	USP48	-0.528835237	0.821768254	-0.618759541	0.700709714		4.753173567	4.601645956	4.340960741	4.153008322	3.885144654	5.178907404	3.546138336	4.571959457
ENSG00000090776	EFNB1	0.742289312	0.00186838	-0.05002217	0.918880827		8.381222461	8.5482875	9.22636017	9.173699117	8.401065311	8.794644822	8.594446028	8.526615263
ENSG00000090857	PDPR	-0.22632941	0.937862319	0.453606193	0.795381667		4.918819239	4.322638776	4.145460992	4.73948197	4.267942561	3.591704541	3.883027056	4.645079109
ENSG00000090861	AARS	0.136865074	0.915042643	0.787627851	0.09604827		6.459383221	6.948837314	7.030120149	6.639810942	6.210260066	6.653554775	7.395589393	6.996096301
ENSG00000090889	KIF4A	-0.464695559	0.015828516	0.058224262	0.866963046		11.73852986	11.69053583	11.27051615	11.23091474	10.89761032	11.26097529	11.20871678	11.08622237
ENSG00000090905	TNRC6A	1.242055409	NA	0.402130559	NA		2.727900365	2	2.514038426	3.148465359	2.292182916	2.588337459	2	2.946660432
ENSG00000090971	NAT14	-0.155800146	0.753874035	-0.508825337	0.027372753		8.810320549	8.919744195	8.819323139	8.592714172	9.580212619	9.641227562	9.221592527	8.983095446
ENSG00000090975	PITPNM2	1.650980831	NA	-1.908015788	NA		2.40937841	2.341223973	3.049703972	2.856935046	2.292182916	2.323954017	2	2
ENSG00000091010	POU4F3	-1.960276095	NA	0.339072315	NA		2.864163296	2.848391772	2.279793386	2.266392701	3.085736118	2	3.105816454	2.388614211
ENSG00000091039	OSBPL8	-1.949069357	NA	0.441296699	NA		2.40937841	3.648303113	2.279793386	2.491179127	3.230786983	2.323954017	3.546138336	2.388614211
ENSG00000091073	DTX2	1.642239375	NA	-0.885269823	NA		2.40937841	2	3.049703972	2	2.292182916	2	2	2
ENSG00000091136	LAMB1	-0.148438324	NA	3.301769219	NA		2.864163296	2.848391772	2.892262027	2.685617105	2.535040934	2	4.487698744	2
ENSG00000091137	SLC26A4	1.136828879	NA	4.654769796	NA		2	2.848391772	2.715509499	3.010051523	2	2	3.546138336	2.388614211
ENSG00000091138	SLC26A3	2.934339972	NA	-0.494127165	NA		2.577412104	2	3.835217543	3.390872817	2.742846912	2.811692706	2.468915666	2.694452873
ENSG00000091317	CMTM6	0.238736646	0.557179197	-0.370118428	0.173658198		10.73439443	10.39977184	10.7578713	10.8723639	10.69917697	11.26629351	10.58753278	10.69134744
ENSG00000091436	MAP3K20	0.319102603	0.64944295	0.009994043	0.990606114		7.058280845	7.261392681	7.365830719	7.568044954	6.65793128	7.11833394	7.120934763	6.685425764
ENSG00000091483	FH	-1.693968036	NA	1.734626126	NA		2.727900365	2	2.279793386	2	2.535040934	2	3.342711309	2
ENSG00000091490	SEL1L3	3.40649105	NA	-0.351355885	NA		2	2	2	2.856935046	3.483329823	3.005059481	2	3.661725486
ENSG00000091513	TF	1.010018443	0.32354434	0.143604635	0.91400729		4.717633428	3.648303113	5.257137422	5.088052424	5.472763741	5.366670903	5.457566578	5.636683335
ENSG00000091542	ALKBH5	-0.277933245	0.260514696	0.157547153	0.550510222		11.19845198	11.26938987	10.98872946	10.92387381	11.15276226	11.4093643	11.56092725	11.31770171
ENSG00000091592	NLRP1	-0.474473998	0.878691079	0.259262139	0.902622919		3.857944279	4.243557198	3.191642265	4.085678118	3.794689496	4.255908079	4.672869576	3.661725486
ENSG00000091622	PITPNM3	1.502306011	NA	-4.27347384	NA		2.988659535	2	3.650861076	2.856935046	2.535040934	3.591704541	2	2
ENSG00000091640	SPAG7	-0.361045746	0.891291092	0.251481465	0.88722734		5.438745826	4.536788081	5.011261835	4.449303927	4.908862347	3.814577333	3.724393942	5.224449859
ENSG00000091651	ORC6	-0.121322647	0.971433632	-1.523998398	0.347815518		4.918819239	4.536788081	3.835217543	5.15527445	3.69818128	4.177787658	2.468915666	3.348049102
ENSG00000091656	ZFHX4	1.288978224	NA	-3.422850732	NA		3.103260706	2	3.320858403	3.274754395	3.230786983	2	2	2
ENSG00000091732	ZC3HC1	-1.194804171	NA	-0.910411822	0.731272687		4.254988489	3.222900086	2.514038426	3.498337398	4.126766246	3.591704541	2	3.919232413
ENSG00000091831	ESR1	0.242175546	NA	-1.730472409	0.431357186		4.303740314	3.648303113	3.998662762	4.39471407	3.59475142	3.175545554	2	2.946660432
ENSG00000091844	RGS17	0.067845615	0.929077486	0.223550838	0.51990209		8.22229208	8.211628813	8.179571092	8.380857936	8.490228136	8.657459295	8.855947017	8.73774453
ENSG00000091947	TMEM101	1.190203976	NA	-1.659436431	NA		2.577412104	2	2.715509499	2.685617105	3.885144654	3.327997347	2.468915666	2.946660432
ENSG00000091986	CCDC80	0.879925144	0.00053798	1.260665377	6.74E-08		7.621544366	7.684567474	8.582124008	8.452762622	7.772241992	8.009943991	8.948576894	9.306971862
ENSG00000092068	SLC7A8	0.284123657	NA	4.16428559	NA		2.727900365	2	2.514038426	2.491179127	2	2	2	3.348049102
ENSG00000092094	OSGEP	-0.408572398	0.09554789	-0.222016122	0.4493578		9.311272211	9.227776182	8.830218188	8.900060331	8.977758907	8.993015281	8.772247308	8.758489071
ENSG00000092098	RNF31	0.446567608	0.826389609	-0.499032394	0.73483476		4.787859198	4.397609827	5.085889491	4.904867743	4.623704787	4.531911566	4.583252972	3.661725486
ENSG00000092108	SCFD1	1.295939566	0.391269082	-0.056279226	0.980810876		4.097993223	3.222900086	4.666875908	4.865264556	3.59475142	4.593385139	3.883027056	4.32733065
ENSG00000092140	G2E3	-3.269474121	NA	2.017902789	NA		2.219161375	3.519952647	2	2.266392701	2.292182916	2	2	2.946660432
ENSG00000092201	SUPT16H	0.793281497	NA	2.095089474	0.377050082		2.988659535	2.341223973	2.514038426	3.498337398	2.924454553	2.323954017	4.155949712	3.348049102
ENSG00000092203	TOX4	2.436585689	NA	0.981057086	NA		2	2	2.279793386	2.266392701	2.742846912	2.588337459	2.822230563	3.348049102
ENSG00000092295	TGM1	-0.357926312	0.857766135	-0.318433576	0.815675231		4.887176766	5.170714625	4.340960741	5.017544473	4.908862347	5.096379401	4.672869576	4.781059758
ENSG00000092439	TRPM7	-1.322798219	NA	1.937587679	NA		2.988659535	2.616980395	2	2.685617105	2.535040934	2	3.105816454	2.694452873
ENSG00000092445	TYRO3	0.063559052	NA	-4.517810797	NA		2.864163296	2.848391772	3.320858403	2.266392701	2.924454553	3.591704541	2	2
ENSG00000092531	SNAP23	-0.779698449	NA	-2.606265164	NA		3.209424589	3.519952647	2.279793386	3.390872817	3.483329823	2.323954017	2	2.388614211
ENSG00000092607	TBX15	-0.624139663	NA	-0.557436735	0.800782142		3.487807409	4.243557198	3.439446578	3.498337398	4.199080583	3.591704541	3.724393942	3.348049102
ENSG00000092621	PHGDH	-0.378267914	NA	-0.931859413	NA		2.864163296	3.222900086	2.514038426	3.148465359	2	2.323954017	2	2
ENSG00000092758	COL9A3	-0.56957358	NA	-3.890770081	NA		2.219161375	2.848391772	2.514038426	2.266392701	3.085736118	2.811692706	2	2
ENSG00000092841	MYL6	-0.407396574	0.703343363	1.157680212	0.028075234		6.037499339	6.132866041	5.438953671	5.925597149	6.227651676	5.366670903	7.120934763	6.801922818
ENSG00000092853	CLSPN	-3.365815718	NA	-1.846466262	NA		2.40937841	3.519952647	2.279793386	2	2.535040934	2	2	2
ENSG00000092871	RFFL	0.293506003	NA	-1.492366159	NA		2.864163296	3.047764259	3.191642265	3.010051523	3.362577295	3.327997347	3.105816454	2
ENSG00000092929	UNC13D	-0.494967029	0.794103137	-0.978798809	0.357105214		4.753173567	5.545132694	5.085889491	4.337977088	5.983353717	4.708991552	4.757243496	4.494935126
ENSG00000092931	MFSD11	0.079222116	0.971077485	-0.876904202	0.304703331		4.887176766	5.253775885	5.289076233	4.980954719	5.713975991	5.43542936	4.757243496	4.844527474
ENSG00000092964	DPYSL2	1.600862265	0.383859691	1.465179556	0.250335356		2.727900365	2.848391772	3.549022988	3.779704863	3.970261451	3.91430511	4.275212129	5.672101858
ENSG00000092978	GPATCH2	0.301915461	0.690809531	0.169728654	0.794847681		7.213054884	7.157367884	7.030120149	7.821870131	7.470110085	7.981484412	7.825021777	7.994454509
ENSG00000093000	NUP50	-0.416203529	NA	-1.461574612	NA		2.727900365	3.379058332	2.892262027	2.856935046	2.742846912	2.323954017	2	2.388614211
ENSG00000093010	COMT	0.47006192	0.881943538	0.226763526	0.922042417		3.308308801	4.536788081	4.145460992	4.601676343	4.456762175	3.005059481	4.025932571	4.137663629
ENSG00000093167	LRRFIP2	1.166602943	NA	-1.399954369	NA		2.577412104	2.616980395	3.191642265	3.010051523	2.742846912	2.323954017	2.468915666	2
ENSG00000093183	SEC22C	0.91821657	NA	0.355404594	0.913899756		3.103260706	3.047764259	3.919253536	3.274754395	2.924454553	2.811692706	3.342711309	2.694452873
ENSG00000093217	XYLB	2.847529693	NA	2.379318837	NA		2	2.341223973	2.514038426	3.148465359	2	2.323954017	2	3.161269341
ENSG00000094804	CDC6	-0.881330785	0.265645253	-0.568661903	0.534767775		6.542983292	6.447103791	5.38085747	5.906213884	5.146851863	5.867387902	5.457566578	4.494935126
ENSG00000094880	CDC23	0.037905222	0.954130951	0.266642415	0.270834107		12.06382889	11.87852937	12.00934587	12.01549853	11.5698674	12.02585505	12.03760751	12.12458684
ENSG00000094916	CBX5	-0.989129821	NA	-1.117518572	0.637866435		3.857944279	4.071066175	3.439446578	3.148465359	3.085736118	3.91430511	3.342711309	2.388614211
ENSG00000094975	SUCO	-0.98669136	NA	-2.561834413	NA		2.219161375	3.047764259	2	2.685617105	2	2.811692706	2	2
ENSG00000095015	MAP3K1	1.727672937	0.030474587	1.512189137	0.081819316		4.097993223	4.322638776	5.674817147	5.718942018	4.126766246	3.707440439	4.836954385	5.445240648
ENSG00000095066	HOOK2	-0.86136427	NA	4.642558501	NA		2	2.848391772	2.514038426	2	2	2	2	3.661725486
ENSG00000095203	EPB41L4B	0.030593308	0.986828977	-1.14967679	0.069703418		5.583976466	4.939371918	5.191056969	5.477655343	6.19265624	6.751191919	5.352991709	5.485615521
ENSG00000095209	TMEM38B	-1.694960492	NA	-0.33069265	0.906805008		3.308308801	4.322638776	2.892262027	2.856935046	3.362577295	3.814577333	2.468915666	3.919232413
ENSG00000095319	NUP188	-0.251682781	0.301148444	0.167891374	0.491136929		11.71055403	11.64462315	11.42897054	11.42471997	11.19813104	11.50444293	11.56459058	11.48822959
ENSG00000095321	CRAT	-4.41608818	NA	-3.909100949	NA		2.40937841	3.222900086	2	2	2.924454553	3.005059481	2	2
ENSG00000095380	NANS	-0.827705824	NA	-1.264229181	0.607332812		3.721063865	3.648303113	3.191642265	3.148465359	3.483329823	3.327997347	2.822230563	2.694452873
ENSG00000095383	TBC1D2	-1.595596255	NA	1.562077549	0.313259549		3.857944279	3.766161836	2.892262027	2.856935046	3.362577295	3.175545554	4.025932571	4.645079109
ENSG00000095397	WHRN	-1.041329529	NA	-0.939855531	NA		2.219161375	3.379058332	2.715509499	2.266392701	2	2.323954017	2	2
ENSG00000095464	PDE6C	0.899868808	NA	0.444132109	0.874793792		3.569821985	2.341223973	3.650861076	3.691874768	3.230786983	3.327997347	3.883027056	3.161269341
ENSG00000095485	CWF19L1	-2.074744677	NA	-0.019790645	NA		2.40937841	3.766161836	2.715509499	2	2.292182916	2.811692706	2	2.946660432
ENSG00000095564	BTAF1	-2.375931364	NA	0.6093238	NA		3.209424589	2.848391772	2	2.491179127	2.292182916	2	2.468915666	2
ENSG00000095587	TLL2	-0.0925839	0.975327442	-1.979789207	0.077472772		4.717633428	4.601645956	4.617417021	4.552652135	4.951354475	5.737261838	2	4.494935126
ENSG00000095739	BAMBI	-0.635854887	0.037844204	1.127378291	3.74E-06		8.065029543	7.820200134	7.417315715	7.236729304	8.113647507	7.89257371	9.254624072	8.983095446
ENSG00000095752	IL11	-3.783534973	NA	-0.883925064	NA		2	3.047764259	2	2	2.292182916	2	2	2
ENSG00000095951	HIVEP1	-2.686722346	NA	-0.984006029	NA		3.209424589	3.875115206	2	2.685617105	3.230786983	2	2.468915666	2.388614211
ENSG00000096060	FKBP5	2.614134787	7.04E-05	3.544235125	1.42E-06		4.152245546	3.766161836	6.196583566	6.326456875	3.794689496	2.323954017	5.998076638	6.218836351
ENSG00000096070	BRPF3	-2.997580163	0.005417416	-1.645998539	0.16713521		4.980095301	5.170714625	2.514038426	3.274754395	4.570175318	5.21846602	4.025932571	3.161269341
ENSG00000096080	MRPS18A	-0.58895448	NA	1.119151722	NA		2.577412104	2.848391772	2.892262027	2	2.924454553	2.323954017	2	3.796216647
ENSG00000096092	TMEM14A	-1.129449795	NA	-2.231146834	NA		2.988659535	3.222900086	2.892262027	2.266392701	2.924454553	2.811692706	2.468915666	2
ENSG00000096093	EFHC1	-1.367598946	NA	-0.021066264	NA		2.40937841	3.222900086	2.514038426	2.266392701	3.230786983	2.323954017	2	3.348049102
ENSG00000096384	HSP90AB1	-1.577462271	NA	-2.653747985	NA		3.209424589	2.616980395	2.514038426	2.266392701	3.085736118	3.005059481	2	2.388614211
ENSG00000096401	CDC5L	-0.067161267	0.894393766	0.322199464	0.089198578		14.37904629	14.29311388	14.3081603	14.23003088	14.10127065	14.45660127	14.63855859	14.58484942
ENSG00000096654	ZNF184	-4.675167953	NA	0.742365257	NA		3.103260706	2.848391772	2	2	3.362577295	2	3.883027056	2
ENSG00000096696	DSP	0.417368305	NA	0.760108183	0.767547226		3.791126836	2.341223973	3.998662762	2.856935046	3.69818128	3.005059481	4.025932571	3.796216647
ENSG00000096717	SIRT1	0.225337868	NA	1.306057914	NA		2.727900365	2.848391772	3.320858403	2.266392701	2.742846912	2	2.822230563	2.946660432
ENSG00000096872	IFT74	0.398178151	NA	-1.473052537	0.468512622		3.308308801	2.616980395	3.650861076	2.685617105	4.126766246	4.095193705	3.105816454	3.161269341
ENSG00000097007	ABL1	-1.378929144	NA	-0.643936776	NA		2.40937841	3.222900086	2.279793386	2.491179127	2.924454553	2.811692706	2.822230563	2.388614211
ENSG00000097021	ACOT7	2.246036402	6.73E-07	1.814261675	4.99E-05		4.525478912	4.663713088	6.760783164	6.49162482	5.218190709	5.21846602	6.969999364	6.864498798
ENSG00000097046	CDC7	0.144219549	NA	-0.55849541	NA		2.864163296	2.341223973	2	3.148465359	2	2.588337459	2	2.388614211
ENSG00000097096	SYDE2	-2.31444228	NA	0	NA		2	3.047764259	2.279793386	2	2	2	2	2
ENSG00000099194	SCD	2.41063455	2.08E-61	1.486872577	2.16E-23		11.96948202	12.01834544	14.42685764	14.37972438	12.45401726	12.84752661	14.07971387	14.21744337
ENSG00000099203	TMED1	-0.449452516	0.738628255	1.162553317	0.083481651		5.481753267	6.258858214	5.834842907	5.053229142	5.501644882	5.532787667	7.039037951	6.013250513
ENSG00000099204	ABLIM1	0.81226008	NA	1.094059658	0.660959767		2.727900365	2.616980395	3.439446578	2.491179127	3.230786983	3.005059481	3.546138336	4.032578026
ENSG00000099219	ERMP1	2.560245972	NA	2.867235752	NA		2.40937841	2	3.049703972	3.010051523	2	2	2	2.694452873
ENSG00000099246	RAB18	1.072266733	NA	-0.830470599	NA		2.219161375	2	2.279793386	2.266392701	3.085736118	2	2	2.694452873
ENSG00000099251	HSD17B7P2	2.340911976	7.80E-07	1.678766181	0.000393268		4.753173567	4.322638776	6.526329511	6.867339441	5.351085091	5.501059344	6.655141981	7.28627653
ENSG00000099260	PALMD	-1.233642915	NA	-2.398029825	0.321667665		3.791126836	4.159888066	3.320858403	3.010051523	3.794689496	3.005059481	2	2.694452873
ENSG00000099284	H2AFY2	-0.14112927	0.820471201	0.234826413	0.50355692		8.845733787	8.758436778	8.797283054	8.518064273	8.879407411	9.322920927	9.425514852	9.27277202
ENSG00000099337	KCNK6	-0.106852971	0.855460935	-1.48236945	8.63E-15		9.082431399	9.110103107	9.09023182	8.882809818	9.684653042	9.858680551	8.23122655	8.368274561
ENSG00000099341	PSMD8	-0.261199709	0.265645253	0.150599772	0.545445258		13.1231715	13.06782916	12.87741801	12.79085116	12.85359189	13.12155847	13.25279609	13.02724601
ENSG00000099364	FBXL19	0.406350929	NA	-0.348596065	0.896838988		4.350898418	2.848391772	4.073928213	4.153008322	4.05063503	3.327997347	4.155949712	2.388614211
ENSG00000099381	SETD1A	-0.617196644	0.689909735	-1.90919796	0.036424144		4.854824689	5.253775885	4.457972752	4.601676343	5.182962189	5.29447072	3.883027056	3.513395648
ENSG00000099385	BCL7C	0.473271216	0.673291878	0.346806212	0.699855333		5.227570654	4.988703524	5.32032326	5.740991536	5.899028768	5.653151966	6.065815359	6.145131763
ENSG00000099624	ATP5F1D	-0.425886755	0.887479894	-0.723886463	0.684766952		4.097993223	4.159888066	3.998662762	3.598349029	4.456762175	4.007582584	4.025932571	3.348049102
ENSG00000099725	PRKY	0.12478225	0.813832057	0.930766667	1.20E-06		8.539714497	8.600791984	8.626550115	8.755910483	8.803154372	8.696504077	9.63514082	9.714076948
ENSG00000099795	NDUFB7	-0.837302277	0.170667966	0.380761076	0.606339102		6.819331884	7.886772978	6.880920275	6.326456875	6.8831534	7.128752656	7.785385812	6.833550056
ENSG00000099800	TIMM13	-0.087952738	0.904783353	0.282818063	0.393271809		9.455790495	9.632667176	9.651838442	9.235189916	8.964853521	9.182459007	9.537118172	9.158792481
ENSG00000099804	CDC34	-0.443110851	NA	-0.710478018	0.731130198		3.487807409	4.536788081	3.549022988	3.940787857	4.126766246	3.707440439	3.546138336	3.348049102
ENSG00000099810	MTAP	-0.52035122	0.00161897	0.009401923	0.980640749		10.96216763	10.81744337	10.380074	10.36692929	10.37069918	10.33762259	10.3347187	10.39143063
ENSG00000099814	CEP170B	-0.71847004	NA	-0.340797588	0.926295014		3.400847935	4.159888066	2.514038426	3.862493393	2.535040934	3.175545554	2.468915666	2.946660432
ENSG00000099817	POLR2E	-0.680448749	NA	0.265971443	NA		2.988659535	3.222900086	2.279793386	3.148465359	3.085736118	2.588337459	2.468915666	3.348049102
ENSG00000099821	POLRMT	-0.449680079	NA	-2.076380707	NA		3.103260706	2.616980395	2.715509499	2.685617105	2.742846912	2.811692706	2	2.388614211
ENSG00000099822	HCN2	0.336837223	0.913803241	-0.155652743	0.939274093		3.982955698	3.648303113	4.340960741	3.779704863	4.126766246	4.400500095	4.155949712	4.137663629
ENSG00000099860	GADD45B	2.602180232	NA	0.515128103	0.86652702		2.577412104	2.616980395	3.650861076	4.337977088	2.742846912	3.005059481	3.105816454	3.161269341
ENSG00000099875	MKNK2	0.821277505	0.000573766	0.410558374	0.162644557		8.332126373	8.779614453	9.47569593	9.281058473	8.624303601	8.639356221	9.153170175	8.918201321
ENSG00000099889	ARVCF	-0.887524674	0.749549936	-1.468319365	0.403625212		4.6438136	3.379058332	3.745982084	3.274754395	4.456762175	4.177787658	3.883027056	2.388614211
ENSG00000099901	RANBP1	-0.156921038	0.964819901	-0.168174538	0.94497053		4.887176766	4.468876637	4.891541719	4.153008322	3.885144654	3.005059481	2.822230563	3.796216647
ENSG00000099904	ZDHHC8	0.721623966	0.119742186	0.997898002	0.010799215		6.563147714	7.475520681	7.993406157	7.530559058	7.029157791	6.987061614	7.882505859	8.076047879
ENSG00000099910	KLHL22	0.076520101	NA	-0.145239224	0.966104262		3.487807409	3.222900086	3.439446578	3.390872817	3.794689496	2.588337459	3.105816454	3.348049102
ENSG00000099917	MED15	-2.508799526	NA	-0.575362772	0.832790907		3.791126836	4.780368898	2.514038426	3.010051523	3.362577295	3.327997347	3.105816454	2.946660432
ENSG00000099937	SERPIND1	-1.534447304	NA	0.04457044	0.990216712		3.647423908	3.875115206	2.514038426	3.148465359	3.483329823	2.588337459	3.105816454	3.161269341
ENSG00000099940	SNAP29	0.027260208	0.964937028	0.089779351	0.791700112		10.00430165	9.967053697	9.981217367	10.04454273	10.17727874	10.50092418	10.44217274	10.43202706
ENSG00000099942	CRKL	0.213559227	0.469112093	0.430313649	0.023599123		10.64025086	10.59955889	10.83359437	10.83312912	10.54903022	10.8942505	11.18225504	11.13938606
ENSG00000099949	LZTR1	0.03285792	0.962613461	0.077183244	0.837959815		10.82224637	11.18790886	11.15014246	10.93825934	10.94438023	10.88966316	11.12980894	10.84666587
ENSG00000099957	P2RX6	0	NA	-2.840104483	NA		2	2	2	2	2.924454553	3.327997347	2	2.388614211
ENSG00000099960	SLC7A4	-0.607413757	NA	-1.583634088	0.559316018		4.152245546	2.341223973	3.191642265	3.148465359	4.05063503	3.175545554	3.342711309	2
ENSG00000099968	BCL2L13	-2.526927455	NA	0.707925845	NA		2.219161375	3.047764259	2	2.266392701	2.924454553	2.323954017	2	3.513395648
ENSG00000099984	GSTT2	0.512788275	NA	-0.69421488	0.783962283		3.308308801	3.379058332	3.745982084	3.598349029	3.085736118	3.91430511	3.105816454	3.161269341
ENSG00000099991	CABIN1	0.848331269	NA	0.559428221	0.868036087		3.103260706	2.616980395	2.892262027	3.691874768	3.230786983	3.005059481	2	4.137663629
ENSG00000099994	SUSD2	-0.406698354	NA	-1.417507046	0.564177811		3.308308801	3.519952647	3.320858403	3.010051523	3.362577295	3.591704541	2.468915666	2.946660432
ENSG00000099995	SF3A1	-0.10102002	0.807921935	1.006942517	5.80E-12		11.68892357	11.81883028	11.67807598	11.62955617	11.53841851	11.80125281	12.61964932	12.74073913
ENSG00000099999	RNF215	0.406768686	0.093804502	0.63875529	0.001219014		8.808210097	8.894081218	9.182395933	9.321860812	9.093739176	9.048943721	9.778308145	9.633267417
ENSG00000100003	SEC14L2	0.28914466	0.921471079	1.35832984	0.269877606		4.097993223	4.071066175	4.400652726	4.217335855	3.794689496	3.327997347	4.583252972	4.645079109
ENSG00000100023	PPIL2	-1.729522233	0.079355442	-1.975934777	0.086909063		5.227570654	5.970457964	4.400652726	3.862493393	4.570175318	4.708991552	2.468915666	3.661725486
ENSG00000100029	PES1	-0.099803404	0.921611538	0.861228583	0.012737728		7.415164084	7.34900447	7.320189443	7.252165036	6.827208252	6.50150693	7.545480017	7.478586095
ENSG00000100030	MAPK1	0.228545876	0.479633771	0.040331881	0.917950007		12.2463745	12.19359132	12.47185127	12.42516029	12.26006723	12.79043027	12.56510135	12.61357798
ENSG00000100036	SLC35E4	0.899570995	NA	-0.709427713	NA		2.577412104	2.616980395	3.439446578	2.266392701	2.535040934	2.811692706	2.822230563	2
ENSG00000100038	TOP3B	0.079934098	NA	-0.952568832	0.794673149		3.400847935	4.071066175	4.340960741	3.010051523	3.085736118	2.323954017	2.822230563	2
ENSG00000100065	CARD10	0.06445126	0.940574385	0.834019594	0.001851811		7.843871231	7.74323729	7.872130657	7.847502217	7.595973063	7.541265082	8.511850192	8.261872062
ENSG00000100068	LRP5L	0.313062409	0.884682131	-0.76885819	0.49360444		5.14970213	4.835340193	5.289076233	5.280994015	5.557728469	5.008842482	3.546138336	5.224449859
ENSG00000100079	LGALS2	0.089701795	0.97251953	-1.203105998	0.318296654		4.440827803	5.545132694	5.191056969	5.122054925	4.675318962	4.33001477	3.546138336	3.661725486
ENSG00000100083	GGA1	-0.459464193	NA	-1.027433557	0.633499902		3.791126836	3.766161836	3.439446578	3.498337398	4.199080583	3.175545554	3.105816454	3.161269341
ENSG00000100084	HIRA	-0.180713149	0.59866375	-0.037470941	0.919387638		10.27498271	10.21908526	10.15376408	9.976474768	10.13527607	10.37311034	10.22603383	10.21655553
ENSG00000100097	LGALS1	-0.247396376	0.24047216	-0.001236831	0.997234858		14.56360365	14.61613462	14.38238409	14.30195953	14.49283578	14.63888695	14.67044198	14.45456721
ENSG00000100099	HPS4	-0.297164615	0.880380159	1.211224818	0.137515548		4.82173045	5.406796878	4.457972752	5.187746245	4.865080607	4.400500095	5.646400497	5.805672449
ENSG00000100105	PATZ1	0.401380351	0.341993373	0.410764654	0.261493057		7.793553521	7.631198173	8.096274872	8.128269594	7.795753102	7.791277965	8.437083619	7.922747636
ENSG00000100106	TRIOBP	-0.517672341	NA	-2.511834565	NA		3.721063865	2.341223973	2	3.498337398	3.885144654	3.005059481	2	2.694452873
ENSG00000100109	TFIP11	0.060421019	NA	0.312098198	0.896143177		3.308308801	3.648303113	3.191642265	3.779704863	3.794689496	3.465867885	4.155949712	3.513395648
ENSG00000100124	ANKRD54	-0.629110614	0.691350998	-0.304322881	0.836140555		4.82173045	5.253775885	4.566202195	4.449303927	4.456762175	5.29447072	4.836954385	4.494935126
ENSG00000100138	SNU13	0.070762157	NA	0.068042504	0.984981597		2.864163296	3.875115206	3.835217543	3.010051523	3.362577295	3.005059481	3.105816454	3.348049102
ENSG00000100139	MICALL1	0.468831797	0.535086474	0.495889716	0.425196556		6.00838107	6.356049157	6.714491656	6.542730195	5.762511624	6.138808983	6.416545684	6.440425057
ENSG00000100142	POLR2F	-2.963459294	NA	-0.887336294	NA		2.40937841	3.222900086	2.279793386	2	2.292182916	2	2	2
ENSG00000100146	SOX10	-2.255294817	NA	2.212701993	NA		2.727900365	3.222900086	2	2.491179127	2.535040934	2.323954017	3.883027056	2.694452873
ENSG00000100147	CCDC134	-0.498754997	0.094131856	-0.255439781	0.475956451		9.167210973	9.145880082	8.601331524	8.720281907	8.663170393	9.157235192	8.547828936	8.79107212
ENSG00000100150	DEPDC5	0.527652732	NA	-0.163247243	NA		3.103260706	3.222900086	3.745982084	3.148465359	2.535040934	3.005059481	2	3.161269341
ENSG00000100151	PICK1	0.522601485	NA	0.4421338	NA		2	3.047764259	2.892262027	2.685617105	2.535040934	2.323954017	2	2.946660432
ENSG00000100154	TTC28	-0.289347986	0.860948772	-0.719631184	0.402414054		5.4604098	5.759267999	5.467147382	5.219503234	5.762511624	5.331022425	5.117923749	4.714670941
ENSG00000100162	CENPM	-1.96570165	NA	-0.821954813	NA		3.308308801	3.875115206	2.892262027	2.266392701	2.292182916	3.005059481	2.468915666	2.388614211
ENSG00000100167	3-Sep	2.685263932	NA	4.170911284	NA		2.40937841	2	3.191642265	3.010051523	2	2	2	3.348049102
ENSG00000100181	TPTEP1	-0.328337261	0.442265933	-0.302558446	0.41314284		7.992534438	8.345469184	7.923906494	7.774552528	8.366155426	8.440437121	8.016929087	8.184268195
ENSG00000100196	KDELR3	1.015751975	7.15E-06	0.501359958	0.052549462		8.106840078	7.931611076	8.904263211	9.14504611	9.292755926	9.598763625	9.757973972	10.12046789
ENSG00000100207	TCF20	0.618383271	0.648812102	0.877966419	0.36573167		5.227570654	4.468876637	5.156845937	5.718942018	4.570175318	4.400500095	5.40622646	5.073691251
ENSG00000100211	CBY1	0.972755801	NA	-0.735129422	0.804249633		2.988659535	2.848391772	3.320858403	3.598349029	3.362577295	3.175545554	2.822230563	2.946660432
ENSG00000100216	TOMM22	-0.326041144	0.147968295	0.110400272	0.715488727		10.81858151	10.81914894	10.58773877	10.3932737	10.49080127	10.71138356	10.77754609	10.65086681
ENSG00000100220	RTCB	-0.084719965	0.860087538	0.547032933	0.001108031		12.05451127	12.07404718	12.0375292	11.91936959	11.85611967	12.20238549	12.61541709	12.55608594
ENSG00000100226	GTPBP1	4.259859289	NA	-1.839755851	NA		2	2	3.049703972	2.491179127	2.535040934	2	2	2
ENSG00000100227	POLDIP3	0.629358761	NA	-3.706225625	NA		2.219161375	3.047764259	2.279793386	3.390872817	2.924454553	2.811692706	2	2
ENSG00000100228	RAB36	-2.150064308	NA	-3.307540769	NA		2.40937841	2	2	2	2	3.175545554	2	2
ENSG00000100234	TIMP3	-4.067515729	1.22E-145	-4.746099274	1.81E-201		13.94632162	14.18838452	10.10188571	9.91234079	15.91635211	16.29826393	11.46774955	11.27874079
ENSG00000100239	PPP6R2	0.763500211	NA	-2.149198204	NA		2.40937841	2.616980395	2.514038426	3.010051523	2	3.327997347	2	2.388614211
ENSG00000100242	SUN2	1.468066958	NA	0	NA		2.727900365	2	3.049703972	2.856935046	2	2	2	2
ENSG00000100243	CYB5R3	2.637815996	NA	-1.974338925	NA		2.219161375	2	2.279793386	3.010051523	2	2.588337459	2	2
ENSG00000100246	DNAL4	-0.234278466	0.619695513	0.336008484	0.284043272		8.529502409	8.722434826	8.506030988	8.275273803	8.731815585	8.975805036	9.356189368	9.011026104
ENSG00000100258	LMF2	0.173023199	0.960691342	1.581887401	0.202372413		4.350898418	4.071066175	3.998662762	4.649089263	4.267942561	2.811692706	5.40622646	4.413565443
ENSG00000100263	RHBDD3	-1.699282899	NA	-4.216955417	NA		2.40937841	4.468876637	3.049703972	2.491179127	3.230786983	3.005059481	2	2
ENSG00000100266	PACSIN2	3.794075898	NA	2.006725817	NA		2	2	3.049703972	2	2.292182916	2	2	2.946660432
ENSG00000100271	TTLL1	2.019293724	NA	0.343463381	NA		2.40937841	2	2.892262027	2.685617105	3.085736118	2	3.105816454	2.388614211
ENSG00000100288	CHKB	0.23294985	NA	2.322165377	0.309275785		2.988659535	2.848391772	3.439446578	2.491179127	3.085736118	2	4.385363904	3.348049102
ENSG00000100290	BIK	1.434164085	NA	0.577032897	0.854070305		2.40937841	3.222900086	2.715509499	4.217335855	3.483329823	2.588337459	3.546138336	3.348049102
ENSG00000100292	HMOX1	1.255289933	3.33E-16	1.963158553	2.59E-39		11.86726429	12.06724579	13.23534206	13.21391993	11.88928293	12.18158213	14.1259431	13.87274911
ENSG00000100297	MCM5	-0.790535746	0.011819785	-0.109277596	0.855213314		8.868193549	8.941830829	8.274364169	7.955168129	7.455422639	7.958305491	7.854050105	7.35326873
ENSG00000100302	RASD2	-3.575321445	NA	-1.111883561	NA		2.727900365	3.519952647	2	2.266392701	2.742846912	4.007582584	2.822230563	2.946660432
ENSG00000100304	TTLL12	0.142288723	0.732290843	0.706455438	5.04E-05		10.9843011	11.20235729	11.31724644	11.15545091	10.7022905	10.95259533	11.63387827	11.43574457
ENSG00000100314	CABP7	-1.258407123	NA	1.146885661	NA		2.727900365	3.766161836	2.715509499	2.685617105	2.535040934	2.811692706	2.822230563	3.513395648
ENSG00000100316	RPL3	0.544109554	0.036059606	0.925629102	1.41E-05		8.436921627	8.321602535	9.032439779	8.801212338	8.666362519	8.981564626	9.84248197	9.655557993
ENSG00000100320	RBFOX2	-1.51503091	NA	-3.908889287	NA		2.577412104	3.222900086	2.514038426	2.266392701	2.924454553	3.005059481	2	2
ENSG00000100321	SYNGR1	-0.369654432	0.424469038	-0.146284854	0.774028499		7.398427001	7.300989482	7.067431915	6.916606152	8.046634537	8.054342877	7.973498266	7.839521902
ENSG00000100324	TAB1	-0.162326744	0.743994124	0.668137258	0.002060025		8.786934019	8.736943594	8.629671668	8.574410687	8.570796763	8.724250929	9.40604515	9.21390655
ENSG00000100325	ASCC2	-0.901067307	0.550196301	-0.387261537	0.810477079		4.787859198	5.253775885	4.145460992	4.39471407	4.396526976	4.915649119	3.546138336	4.844527474
ENSG00000100335	MIEF1	0.188151381	NA	1.569715003	0.356218013		3.400847935	3.766161836	3.439446578	3.940787857	3.230786983	2.811692706	4.275212129	3.796216647
ENSG00000100344	PNPLA3	-0.48656512	0.105648112	-0.81487397	0.001099451		8.7609815	8.711456687	8.282320101	8.229217989	8.803154372	8.724250929	8.170981172	7.726142688
ENSG00000100345	MYH9	0.200823111	0.476660655	0.407575077	0.023440662		15.16612955	15.30302254	15.45870022	15.41489623	15.17654118	15.52573867	15.83821195	15.6967559
ENSG00000100347	SAMM50	-0.192559918	0.533510285	-0.121818319	0.676826716		11.37244038	11.31059061	11.16581719	11.13373975	11.19260655	11.52874071	11.30471436	11.19066008
ENSG00000100348	TXN2	-0.801052186	NA	-0.994017938	0.689900067		3.857944279	3.222900086	3.320858403	2.856935046	3.59475142	3.591704541	2.822230563	3.161269341
ENSG00000100354	TNRC6B	0.477757825	0.863782586	1.14195163	0.374742215		4.041620764	3.047764259	3.919253536	4.085678118	3.69818128	4.400500095	5.297717111	4.714670941
ENSG00000100360	IFT27	0.23460496	NA	-0.051647415	0.987843973		2.864163296	3.222900086	3.049703972	3.274754395	3.362577295	3.591704541	3.546138336	3.348049102
ENSG00000100364	KIAA0930	-0.019820216	0.996142813	0.197502835	0.918518087		3.982955698	3.976414964	3.745982084	4.153008322	4.570175318	4.007582584	4.836954385	4.032578026
ENSG00000100372	SLC25A17	1.084455431	NA	0.120702019	0.971195872		2.864163296	3.047764259	3.650861076	3.498337398	3.362577295	3.005059481	3.546138336	2.946660432
ENSG00000100380	ST13	-0.922452618	NA	-1.217370112	NA		3.103260706	2.848391772	2.514038426	2.685617105	3.230786983	3.465867885	2.468915666	2.946660432
ENSG00000100387	RBX1	-0.307134981	0.151781831	-0.042304946	0.897666606		10.9392072	10.87760798	10.53543994	10.66672256	10.7691412	10.9642773	10.86332911	10.79136961
ENSG00000100393	EP300	-3.047061021	NA	-1.102704486	NA		2.727900365	3.047764259	2	2.266392701	2.292182916	2.588337459	2	2.388614211
ENSG00000100399	CHADL	4.046027526	NA	-1.838256497	NA		2	2	3.049703972	2.266392701	2.535040934	2	2	2
ENSG00000100401	RANGAP1	-1.961055151	NA	0.962550154	NA		2.40937841	3.648303113	2	2.685617105	2.742846912	3.005059481	3.883027056	2.694452873
ENSG00000100410	PHF5A	-0.115584539	0.793197286	0.124663183	0.678558967		10.62953373	10.48281976	10.44796007	10.43951429	10.27983552	10.55310611	10.49534528	10.59544718
ENSG00000100412	ACO2	1.28896322	NA	-0.491220372	NA		2.577412104	2.616980395	3.191642265	3.148465359	2.292182916	2.323954017	2	2.388614211
ENSG00000100413	POLR3H	-0.138189621	0.964937028	-2.488167611	0.040888764		4.753173567	4.397609827	4.400652726	4.552652135	5.146851863	4.177787658	2.822230563	3.161269341
ENSG00000100416	TRMU	0.056064559	0.968896237	0.207253608	0.796751076		6.448584187	6.804772343	6.783383571	6.579905198	6.565210554	5.916320654	6.516766689	6.440425057
ENSG00000100418	DESI1	0.119829802	0.788536821	-0.215894366	0.402000647		9.723290511	9.904163929	10.00545122	9.859150408	9.799590747	9.869592726	9.615496882	9.624253851
ENSG00000100425	BRD1	-4.963378664	NA	1.760042964	NA		2	3.766161836	2	2	2.535040934	2	3.342711309	2
ENSG00000100426	ZBED4	2.363452488	NA	1.72042306	0.431357186		2.727900365	2.341223973	3.439446578	4.085678118	2.742846912	2.811692706	4.275212129	2.946660432
ENSG00000100429	HDAC10	0.576313681	0.829366701	1.457590582	0.312358534		3.569821985	4.322638776	4.457972752	4.39471407	3.69818128	2.811692706	3.883027056	4.714670941
ENSG00000100441	KHNYN	-0.358687312	0.743994124	0.127708105	0.891255235		6.23895374	6.532751166	6.179644852	5.906213884	6.670703718	6.075589391	6.065815359	6.864498798
ENSG00000100461	RBM23	-3.175739336	NA	-0.226016865	NA		2.864163296	3.047764259	2	2.266392701	2.742846912	3.465867885	3.105816454	2.946660432
ENSG00000100478	AP4S1	-1.987508944	NA	-1.522689634	NA		3.400847935	2.848391772	2.279793386	2.491179127	2.292182916	2.811692706	2	2.388614211
ENSG00000100483	VCPKMT	0.836348039	NA	-0.158565474	NA		2.577412104	3.222900086	3.998662762	2.266392701	3.085736118	3.005059481	2	3.513395648
ENSG00000100485	SOS2	0.709394537	0.000501575	0.58060147	0.005562163		9.56606308	9.494338569	10.20384151	10.27074031	9.747793714	10.21708154	10.54217525	10.61491651
ENSG00000100490	CDKL1	2.436683934	NA	3.264499929	NA		2	2	2.279793386	2.266392701	2.292182916	2	2.468915666	3.513395648
ENSG00000100503	NIN	-0.300256483	0.915520551	-0.848343105	0.575510249		4.82173045	4.601645956	3.835217543	4.904867743	4.199080583	4.467701556	3.883027056	3.513395648
ENSG00000100505	TRIM9	0.295943402	NA	3.005006492	0.040864951		3.569821985	2.848391772	2.715509499	3.940787857	2.535040934	3.005059481	4.672869576	4.844527474
ENSG00000100522	GNPNAT1	-0.315310972	NA	5.044620588	NA		2.577412104	2.341223973	2.279793386	2.491179127	2	2	2.468915666	3.796216647
ENSG00000100526	CDKN3	-0.304749935	NA	-4.516377672	NA		3.791126836	2.848391772	2.892262027	3.498337398	2.924454553	3.591704541	2	2
ENSG00000100528	CNIH1	0.314542761	0.189159501	0.240475565	0.306997614		10.87360979	10.78202738	11.14851117	11.13738105	11.01118198	11.39108829	11.41515471	11.49009135
ENSG00000100554	ATP6V1D	0.018979463	0.975327442	0.100109581	0.760171615		10.84661509	10.75733137	10.87100534	10.7715314	10.71236331	11.09023399	11.02096019	11.00521882
ENSG00000100558	PLEK2	0.248255551	NA	0.661157351	0.811175978		3.647423908	3.648303113	4.340960741	3.010051523	3.085736118	2.811692706	2.822230563	3.661725486
ENSG00000100568	VTI1B	-0.094875334	0.880121572	-0.131887149	0.722425197		9.990408062	10.01991954	10.00785236	9.806539755	9.843964845	10.32521924	9.894638649	10.04479923
ENSG00000100577	GSTZ1	0	NA	-3.634734479	NA		2	2	2	2	3.362577295	2	2	2
ENSG00000100583	SAMD15	-0.607389518	0.642354752	-4.609489873	4.80E-06		5.820131849	5.332314223	5.350907837	4.69499345	5.832384361	6.367162178	2	3.161269341
ENSG00000100591	AHSA1	-1.147866926	NA	0.220479456	NA		3.308308801	2.848391772	2.514038426	2.685617105	2.535040934	2.588337459	3.105816454	2
ENSG00000100596	SPTLC2	0.380074298	0.202693321	-0.085873496	0.840257481		9.455790495	9.355499584	9.739692064	9.829873704	9.595364385	10.13159865	9.778308145	9.824441827
ENSG00000100599	RIN3	0	NA	4.126806705	NA		2	2	2	2	2	2	3.342711309	2
ENSG00000100612	DHRS7	-1.036530694	NA	0.925103682	NA		2	3.222900086	2.279793386	2.491179127	2.924454553	2.323954017	3.546138336	2.388614211
ENSG00000100614	PPM1A	0.622696765	0.152790122	0.068652856	0.922428774		6.962846928	6.734209252	7.48781774	7.439107479	7.077917115	7.594854058	7.545480017	7.297660161
ENSG00000100626	GALNT16	-0.15509224	0.951430265	0.815918819	0.415314798		4.605437147	4.663713088	4.340960741	4.649089263	4.773317522	4.708991552	4.984268242	5.805672449
ENSG00000100629	CEP128	-4.763962448	NA	0	NA		2.577412104	3.379058332	2	2	2	2	2	2
ENSG00000100632	ERH	-0.251534777	0.352901607	-0.374630755	0.063343895		11.90897517	11.81370638	11.61056099	11.61171705	11.64095758	12.04798179	11.47087632	11.49751443
ENSG00000100644	HIF1A	0	NA	2.239646428	NA		2	2	2	2	2.742846912	2.323954017	3.546138336	3.796216647
ENSG00000100647	SUSD6	0.266941524	0.472268584	0.89566304	1.44E-05		8.290400844	8.326407555	8.562657316	8.580537686	8.557104126	8.846063529	9.534131866	9.655557993
ENSG00000100652	SLC10A1	-0.352747183	0.898691544	-0.209753926	0.911137765		4.525478912	4.835340193	4.073928213	4.649089263	5.109814449	3.591704541	4.025932571	4.645079109
ENSG00000100664	EIF5	-1.528850168	NA	-1.38757892	NA		3.647423908	3.875115206	2.715509499	3.010051523	3.085736118	2.811692706	2.822230563	2
ENSG00000100697	DICER1	0	NA	4.15126619	NA		2	2	2	2	2	2	2	3.348049102
ENSG00000100711	ZFYVE21	-1.66652727	NA	3.064746009	0.140595281		3.209424589	3.222900086	2.514038426	2.491179127	2.535040934	2.323954017	3.342711309	4.413565443
ENSG00000100714	MTHFD1	1.560788853	NA	5.522061025	NA		2.40937841	2	3.049703972	2	2	2	3.342711309	3.796216647
ENSG00000100722	ZC3H14	-1.593015026	NA	-0.886933497	NA		2	3.519952647	2	2.685617105	2.292182916	2	2	2
ENSG00000100726	TELO2	0.021393745	NA	0.391284933	0.886623239		3.400847935	2.616980395	2.892262027	3.274754395	3.59475142	3.327997347	4.155949712	3.161269341
ENSG00000100731	PCNX1	0.358861792	NA	-2.473941341	NA		2.727900365	2.848391772	2.715509499	3.148465359	2.535040934	2.323954017	2	2
ENSG00000100739	BDKRB1	-0.884231898	1.11E-05	0.434305354	0.065336228		9.008990978	9.178135576	8.171026129	8.263896952	8.967443851	9.141886468	9.479293533	9.496714878
ENSG00000100744	GSKIP	-0.669299093	NA	-1.808124773	0.46239105		3.308308801	3.519952647	3.191642265	2.856935046	3.483329823	3.465867885	2.468915666	2.694452873
ENSG00000100749	VRK1	0.109903869	NA	1.388555818	NA		2.219161375	2.848391772	2	3.010051523	2	2.323954017	2	2.694452873
ENSG00000100764	PSMC1	0.200911094	0.957733096	-0.100280107	0.970239238		3.487807409	4.397609827	3.998662762	4.278917139	3.885144654	3.707440439	3.105816454	4.137663629
ENSG00000100796	PPP4R3A	0.973115816	NA	-0.023651087	NA		2.40937841	2.616980395	2.715509499	3.010051523	2.742846912	3.005059481	2.468915666	3.161269341
ENSG00000100802	C14orf93	0.081730885	NA	-0.168241254	NA		2.577412104	2.341223973	2	2.856935046	3.085736118	2	2.468915666	2.694452873
ENSG00000100804	PSMB5	0.205348409	NA	0.721368695	NA		3.103260706	3.379058332	3.650861076	3.010051523	2.924454553	2.323954017	2	3.513395648
ENSG00000100811	YY1	0.115934145	0.783848943	0.421964938	0.022778425		11.22281974	11.20692434	11.35875305	11.30216331	11.2447882	11.56803021	11.91382983	11.75558013
ENSG00000100813	ACIN1	0.747716296	NA	-0.042654786	0.987500353		3.569821985	3.222900086	3.919253536	3.940787857	3.69818128	4.007582584	3.724393942	3.919232413
ENSG00000100814	CCNB1IP1	2.091099536	NA	-3.19241982	NA		2.577412104	2.341223973	3.049703972	3.691874768	2.924454553	2.323954017	2	2
ENSG00000100836	PABPN1	-0.197203571	0.847025765	-0.100189164	0.89679257		7.044003366	7.449328461	7.148014122	6.973587892	7.223717723	6.564261729	6.952210862	6.719681494
ENSG00000100865	CINP	-1.047029244	NA	-0.382339984	0.884609213		3.308308801	3.047764259	2.514038426	2.856935046	3.970261451	3.707440439	3.105816454	3.919232413
ENSG00000100867	DHRS2	-0.906282488	NA	-2.428315014	NA		2.577412104	3.047764259	2.279793386	2.685617105	2.742846912	2	2	2
ENSG00000100883	SRP54	0.360159385	NA	0.243076009	NA		2.988659535	3.222900086	3.745982084	2.685617105	3.362577295	2.323954017	3.546138336	2.388614211
ENSG00000100888	CHD8	-0.376290508	0.361022967	-0.179313156	0.701616724		8.19347535	8.142471996	7.66865512	7.916940077	8.001850623	8.33640533	8.091954528	7.907968433
ENSG00000100889	PCK2	0.733454806	0.735323147	-0.625863529	0.716412659		3.857944279	4.243557198	4.932562253	4.278917139	4.514582914	4.177787658	4.385363904	3.161269341
ENSG00000100902	PSMA6	0.062845047	0.985143798	0.614723846	0.74058232		3.791126836	4.468876637	3.549022988	4.649089263	3.970261451	3.707440439	3.724393942	4.714670941
ENSG00000100906	NFKBIA	1.186680024	2.64E-13	2.886750181	1.66E-78		10.28715681	10.39520543	11.52262095	11.5285933	10.18174718	10.61277425	13.35765644	13.23098085
ENSG00000100911	PSME2	-0.946833343	NA	1.830607515	0.3422973		3.721063865	2.848391772	2.279793386	3.274754395	3.483329823	2.588337459	4.836954385	3.661725486
ENSG00000100926	TM9SF1	0.48547824	0.821768254	0.051003715	0.980637009		4.605437147	3.976414964	4.400652726	5.017544473	4.456762175	4.400500095	4.155949712	4.714670941
ENSG00000100938	GMPR2	-1.371557078	NA	3.192354814	NA		2.219161375	2	2	2	2.292182916	2	3.342711309	2.694452873
ENSG00000100941	PNN	0.078138809	0.845717256	0.489660113	0.000828567		11.86523558	11.86125013	12.0120396	11.86706924	11.52968137	11.45406637	11.97401872	11.98896913
ENSG00000100979	PLTP	2.064046419	NA	1.667639805	NA		2.577412104	2	3.049703972	3.148465359	2.535040934	2.588337459	3.105816454	3.513395648
ENSG00000100983	GSS	0.075587504	0.978296717	-0.929561019	0.499453481		4.525478912	4.780368898	5.191056969	4.015051145	4.199080583	5.008842482	4.155949712	3.661725486
ENSG00000100985	MMP9	-1.234702148	NA	1.2646922	NA		3.308308801	3.766161836	2.279793386	3.274754395	2.535040934	2	3.105816454	2
ENSG00000100991	TRPC4AP	-0.249275171	0.778365569	0.386886319	0.481707527		6.900817802	7.449328461	6.783383571	7.09839611	6.804208272	6.579532996	7.022085555	7.116686963
ENSG00000100994	PYGB	1.196336128	6.98E-14	1.649261406	4.11E-26		10.37461539	10.54185342	11.68896522	11.61731551	10.47814164	10.84612961	12.37457619	12.26386035
ENSG00000100997	ABHD12	-0.012189407	0.996318536	0.206693125	0.883878385		4.566011897	4.780368898	4.805826548	4.501903259	4.623704787	5.138233439	4.912490778	5.224449859
ENSG00000101000	PROCR	0.307777253	0.341095381	0.045165484	0.917670319		8.599514031	8.584839321	9.011054597	8.774736777	9.112584207	9.313818319	9.272653321	9.249513253
ENSG00000101003	GINS1	0.023422449	NA	-1.971713588	NA		2.988659535	2	2.279793386	2.856935046	2	2.588337459	2	2
ENSG00000101004	NINL	0.465990746	0.737180452	0.282114058	0.81322287		5.038874456	5.511772317	5.650435367	5.762709126	5.318991435	4.593385139	5.240240092	5.27139407
ENSG00000101040	ZMYND8	1.77290009	NA	2.300742502	NA		2.988659535	2	3.835217543	3.010051523	2.535040934	2	2.468915666	3.513395648
ENSG00000101082	SLA2	0.765973942	NA	1.318045754	NA		3.209424589	2	3.650861076	2.266392701	2.535040934	2.323954017	3.105816454	2.694452873
ENSG00000101084	RAB5IF	0.902507652	NA	0.062670961	NA		2.577412104	3.222900086	3.191642265	3.598349029	2.742846912	3.005059481	3.105816454	2.694452873
ENSG00000101104	PABPC1L	0.244783098	0.827803744	0.542392947	0.364257389		7.4855282	7.66951949	7.968967399	7.65190055	7.455422639	5.986741952	7.257564132	7.584618796
ENSG00000101109	STK4	-0.160933869	NA	0.5312942	0.841890204		3.569821985	4.159888066	3.998662762	3.498337398	3.794689496	2.323954017	3.105816454	3.919232413
ENSG00000101126	ADNP	-0.917783388	NA	0.656628931	0.796441051		3.308308801	4.243557198	3.320858403	3.148465359	3.230786983	3.005059481	3.342711309	3.661725486
ENSG00000101132	PFDN4	-0.703094425	0.737185043	-0.599415362	0.71755538		4.566011897	4.888293559	4.513102142	3.691874768	4.819928519	4.007582584	3.546138336	4.32733065
ENSG00000101134	DOK5	-1.046434746	NA	-2.784549365	0.103437143		3.721063865	3.047764259	2.715509499	3.010051523	4.514582914	4.652346011	3.342711309	2
ENSG00000101138	CSTF1	-1.424670415	0.390832621	0.994741039	0.518558265		4.525478912	3.766161836	3.191642265	3.274754395	3.69818128	3.707440439	4.583252972	4.32733065
ENSG00000101144	BMP7	-1.460105994	7.68E-13	-1.064673868	5.23E-07		9.359630543	9.700861267	8.183824669	7.992409319	9.72807108	10.0030001	8.860722518	8.766704082
ENSG00000101146	RAE1	-1.162142619	NA	-1.680162548	0.409187094		3.857944279	4.322638776	3.650861076	2.856935046	3.885144654	3.814577333	2	3.348049102
ENSG00000101158	NELFCD	0.590119867	0.804199189	1.157251847	0.413883503		4.350898418	4.663713088	4.932562253	5.088052424	4.199080583	3.005059481	3.342711309	5.27139407
ENSG00000101160	CTSZ	0.057560379	0.913895202	-0.062067678	0.845414511		12.69577572	12.57093314	12.75393993	12.62827558	12.7101681	13.00903931	12.85533237	12.75345422
ENSG00000101161	PRPF6	-0.00727039	0.996142813	0.175897083	0.805494496		6.860650075	6.411368557	6.79455238	6.504571882	6.904937822	6.829923881	7.213443243	6.849107415
ENSG00000101162	TUBB1	-2.901871602	NA	-0.952618522	NA		2	3.379058332	2.279793386	2	2	2.323954017	2	2
ENSG00000101181	MTG2	-0.665555497	0.57889198	-0.797976072	0.41135089		5.697789562	6.411368557	5.494800665	5.451149596	5.66375049	5.21846602	3.724393942	5.316858768
ENSG00000101182	PSMA7	-0.198686038	0.48126835	0.093267541	0.753225933		13.25462274	13.29929424	13.11423654	13.04183675	12.88766762	13.17610302	13.24299901	13.01264117
ENSG00000101188	NTSR1	-2.380649502	3.65E-05	-3.947046487	1.39E-07		6.47010202	6.238608874	4.400652726	4.085678118	6.592315794	6.276364818	2.468915666	3.661725486
ENSG00000101189	MRGBP	-0.46419008	NA	0.516941017	0.862691068		3.569821985	3.976414964	3.320858403	3.598349029	3.085736118	2.588337459	2.822230563	3.348049102
ENSG00000101191	DIDO1	-0.106144645	NA	0.891919462	NA		3.308308801	2.341223973	2.715509499	3.010051523	2.742846912	2	2	3.161269341
ENSG00000101193	GID8	0.004029978	0.995623318	0.198442957	0.414314787		11.0193881	11.12862315	11.12603006	11.02954363	11.24905266	11.56371718	11.67445044	11.54902882
ENSG00000101199	ARFGAP1	0.591733553	0.666353213	2.347892198	0.000927037		5.038874456	4.397609827	5.521933849	5.017544473	4.126766246	3.707440439	5.773391976	6.093816691
ENSG00000101200	AVP	-3.697018588	NA	0	NA		2.988659535	2	2	2	2	2	2	2
ENSG00000101210	EEF1A2	0.259103776	0.390832621	1.172223563	1.02E-11		10.41954759	10.70478974	10.92599837	10.71903747	10.7459433	10.99022093	12.16276037	11.91421151
ENSG00000101213	PTK6	1.71311186	NA	-2.280638613	0.285970229		2.40937841	3.222900086	3.549022988	4.085678118	3.970261451	3.591704541	2.468915666	2.694452873
ENSG00000101216	GMEB2	2.563761463	NA	0.568122448	0.841769436		2.727900365	2	3.439446578	3.862493393	3.085736118	3.465867885	4.025932571	3.161269341
ENSG00000101222	SPEF1	-4.823995279	NA	-2.432320544	0.351784174		3.569821985	4.322638776	2.279793386	2	3.483329823	3.465867885	2	2.694452873
ENSG00000101224	CDC25B	-1.686427029	NA	-1.39021145	0.468512622		4.204531442	4.780368898	3.439446578	3.148465359	3.885144654	3.465867885	2.822230563	2.946660432
ENSG00000101230	ISM1	1.097125769	NA	-0.034364099	0.99010473		3.308308801	2.848391772	3.745982084	3.862493393	3.483329823	4.255908079	3.724393942	4.032578026
ENSG00000101236	RNF24	-2.729921925	NA	-0.605515644	NA		2.40937841	3.047764259	2	2.266392701	3.085736118	2	2.822230563	2
ENSG00000101247	NDUFAF5	4.219494941	NA	1.099727411	NA		2	2	2.279793386	3.148465359	2.535040934	2.323954017	3.342711309	2
ENSG00000101255	TRIB3	0.804270651	NA	0.3707707	0.897651801		3.921803616	3.047764259	4.073928213	4.217335855	3.59475142	2.588337459	4.025932571	2.388614211
ENSG00000101282	RSPO4	0.374995424	0.894766679	-0.05475889	0.980403846		4.097993223	3.766161836	3.745982084	4.601676343	4.865080607	4.255908079	4.155949712	4.844527474
ENSG00000101290	CDS2	0.978137222	NA	0.808639554	NA		2.577412104	2.848391772	3.191642265	3.148465359	2.742846912	2.811692706	3.546138336	2.694452873
ENSG00000101294	HM13	0.225836987	0.753870108	0.706871412	0.044531819		7.287662975	7.199882034	7.320189443	7.598555939	7.179717504	6.916656304	7.659492941	7.823860269
ENSG00000101306	MYLK2	-1.800461279	0.214989901	-1.31151958	0.41314284		5.14970213	4.468876637	3.998662762	2.685617105	4.199080583	4.400500095	3.724393942	2.946660432
ENSG00000101310	SEC23B	-1.559639569	NA	0.505671521	0.868036087		3.569821985	3.766161836	3.191642265	2.266392701	2.742846912	3.327997347	3.342711309	3.348049102
ENSG00000101333	PLCB4	0.491925344	NA	2.603600312	NA		2	2.848391772	2.715509499	2.491179127	2.292182916	2.323954017	2.468915666	3.796216647
ENSG00000101335	MYL9	0.060707443	NA	-5.297892734	NA		2.727900365	2.616980395	2.715509499	2.685617105	3.794689496	3.814577333	2	2
ENSG00000101346	POFUT1	-0.963676597	0.542542895	0.258566266	0.894844655		4.525478912	5.894837867	4.891541719	4.015051145	3.885144654	3.707440439	4.275212129	3.661725486
ENSG00000101347	SAMHD1	-0.561040009	0.05655997	-0.880881697	0.000464868		8.21593792	8.401187997	7.680744522	7.82703311	8.567385768	8.734519944	7.775304305	7.792017524
ENSG00000101353	MROH8	0.911690147	NA	-0.693402789	0.758132103		3.400847935	2.341223973	3.998662762	2.856935046	4.05063503	4.531911566	4.025932571	3.513395648
ENSG00000101361	NOP56	-0.039025255	NA	0.062208173	0.987843973		3.209424589	3.648303113	3.320858403	3.498337398	3.085736118	3.005059481	3.724393942	2
ENSG00000101365	IDH3B	0.719910193	0.799870461	1.412570403	0.350132807		4.041620764	3.047764259	4.145460992	4.217335855	4.267942561	2.811692706	5.40622646	3.919232413
ENSG00000101384	JAG1	-0.17258312	0.703063964	-0.552694177	0.012128141		10.04967044	10.07520489	9.941576053	9.837568568	10.0388188	10.47155217	9.830360524	9.603765039
ENSG00000101391	CDK5RAP1	-0.084161816	NA	-0.157286865	0.961556315		3.721063865	3.648303113	3.835217543	3.390872817	3.69818128	2.588337459	3.546138336	2.694452873
ENSG00000101412	E2F1	-0.374760887	0.110278253	0.784737069	1.86E-05		10.7427062	10.8071674	10.53543994	10.25358708	9.451054598	9.608101827	10.42454161	10.19388864
ENSG00000101413	RPRD1B	-0.561193255	NA	1.065462058	0.6987538		3.921803616	3.648303113	3.650861076	3.148465359	2.924454553	2.323954017	3.342711309	2.946660432
ENSG00000101417	PXMP4	-2.194461291	NA	-0.721452907	NA		3.487807409	3.047764259	2.715509499	2	3.362577295	3.465867885	2.822230563	3.161269341
ENSG00000101421	CHMP4B	0.027551085	0.964937028	0.095472984	0.775625667		10.37390211	10.3031436	10.434636	10.29609373	10.45248417	10.75659217	10.61887825	10.78935501
ENSG00000101439	CST3	0.056816255	0.93956762	0.321097357	0.280173775		8.616498658	8.576796349	8.791720018	8.502013869	8.604470362	8.678887333	9.048231082	8.869448729
ENSG00000101440	ASIP	2.359289223	NA	-0.906554289	NA		2.40937841	2	2	3.498337398	2.535040934	2.811692706	2	2.694452873
ENSG00000101442	ACTR5	0.035911636	0.961821732	0.290406419	0.298512137		8.747828043	8.803935129	8.786135447	8.834919819	8.574199713	8.639356221	8.865482263	8.921884159
ENSG00000101443	WFDC2	-0.548064613	NA	0.503653695	NA		2.988659535	2.616980395	2.892262027	2.266392701	2.535040934	2.811692706	2.822230563	2.946660432
ENSG00000101444	AHCY	0	NA	4.126806705	NA		2	2	2	2	2	2	3.342711309	2
ENSG00000101447	FAM83D	-1.517856621	NA	-0.491945727	0.881430529		3.791126836	3.976414964	3.049703972	2.856935046	3.085736118	2.811692706	2.468915666	2.946660432
ENSG00000101457	DNTTIP1	3.244925125	NA	0.59249145	NA		2.219161375	2	3.191642265	2.685617105	2.535040934	2	2.468915666	2.388614211
ENSG00000101470	TNNC2	-1.401731519	NA	-1.848213477	NA		2.40937841	3.222900086	2.279793386	2.491179127	2.535040934	2	2	2
ENSG00000101473	ACOT8	0.238958376	NA	-0.778116377	0.774927303		3.209424589	4.071066175	4.073928213	3.598349029	3.230786983	3.327997347	2.468915666	3.161269341
ENSG00000101474	APMAP	-0.287027895	0.884301821	-0.192928478	0.884609213		5.348682428	5.036403907	4.805826548	5.088052424	4.773317522	5.709766484	4.984268242	5.27139407
ENSG00000101493	ZNF516	2.157442686	NA	-1.059951658	NA		2.219161375	2.341223973	3.049703972	2.856935046	2.535040934	2.323954017	2	2.388614211
ENSG00000101546	RBFA	0.708279433	NA	-1.466710699	NA		2.988659535	2.341223973	3.439446578	2.491179127	2.742846912	3.591704541	2	2.946660432
ENSG00000101577	LPIN2	-2.114321944	NA	-0.886714023	NA		2	3.519952647	2.514038426	2	2.292182916	2	2	2
ENSG00000101596	SMCHD1	0.44475476	0.807921935	-0.963056833	0.392317595		4.681195614	5.442644133	5.877483607	4.980954719	4.992630793	4.593385139	4.025932571	4.032578026
ENSG00000101608	MYL12A	-0.001745004	0.999895839	1.371260666	0.181223295		4.440827803	5.170714625	4.760980361	4.904867743	4.126766246	3.707440439	4.487698744	5.445240648
ENSG00000101639	CEP192	-5.629305873	NA	-0.087732753	NA		3.103260706	3.875115206	2	2	2.742846912	2	2	2.694452873
ENSG00000101665	SMAD7	-0.529063838	NA	-1.407079185	0.490553211		4.350898418	2.616980395	3.049703972	3.691874768	4.267942561	3.814577333	3.105816454	3.161269341
ENSG00000101680	LAMA1	0.960578063	0.000172503	2.227694911	6.16E-24		7.537411484	7.16811445	8.196510667	8.429190358	7.69931844	7.710347409	10.07600406	9.726764993
ENSG00000101695	RNF125	0.592257559	0.751628991	-0.281067074	0.863028519		4.303740314	4.468876637	4.972448614	4.782639533	4.333666852	5.053274763	3.883027056	4.905320348
ENSG00000101751	POLI	0.823038827	0.378332049	1.65873437	0.008018487		4.717633428	5.212842941	5.856320789	5.55437029	5.286167561	4.652346011	5.962975997	6.939084983
ENSG00000101752	MIB1	0.387434428	0.266223149	0.244148562	0.493619182		9.352406907	9.327012593	9.504888333	9.915979578	9.616973106	10.20359226	10.2733632	10.08641505
ENSG00000101811	CSTF2	0.067192946	0.975327442	-2.626717212	0.000816132		5.583976466	5.212842941	5.085889491	5.784104633	5.4432926	6.179466952	3.105816454	4.032578026
ENSG00000101825	MXRA5	-3.437664386	NA	-6.68337798	0.384952714		2.864163296	2	2	2	4.951354475	4.866693194	2	2
ENSG00000101844	ATG4A	0.576249931	NA	0	NA		2.988659535	2	3.320858403	2	2	2	2	2
ENSG00000101846	STS	3.055834283	0.018109614	2.02626497	0.127315878		2.988659535	2.341223973	4.278691981	5.053229142	3.230786983	3.005059481	4.583252972	4.494935126
ENSG00000101849	TBL1X	2.122906637	NA	2.684264096	NA		2	2.341223973	2	3.010051523	2	2.323954017	2	3.348049102
ENSG00000101856	PGRMC1	-0.666132007	0.602901811	-1.092983311	0.193990409		5.176128056	5.212842941	4.972448614	4.153008322	5.713975991	5.737261838	4.984268242	4.494935126
ENSG00000101868	POLA1	0.767434852	NA	2.058616166	NA		2.40937841	2.341223973	2	3.010051523	2	2	2.468915666	2
ENSG00000101882	NKAP	0.15713266	0.920768701	0.552841211	0.418345556		5.885649101	6.258858214	6.213325709	6.236194193	5.899028768	6.257498908	7.022085555	6.06745806
ENSG00000101901	ALG13	0.000507202	NA	0.739988297	NA		2.988659535	2	2.892262027	2.266392701	3.085736118	2.811692706	3.546138336	3.161269341
ENSG00000101940	WDR13	0.480237447	0.82273135	0.603470387	0.657371429		4.440827803	4.071066175	4.145460992	5.053229142	4.865080607	4.095193705	5.240240092	4.844527474
ENSG00000101974	ATP11C	1.050219559	NA	4.380448442	NA		2.40937841	2.341223973	2.514038426	2.856935046	2	2	3.342711309	2.388614211
ENSG00000101986	ABCD1	0.735950133	NA	-0.868472007	NA		2.864163296	2.341223973	3.049703972	2.856935046	3.230786983	3.175545554	3.105816454	2.388614211
ENSG00000102003	SYP	-0.214636828	0.916413408	-1.401493805	0.052943313		4.82173045	5.577739061	5.38085747	4.601676343	6.120010904	6.219010436	4.672869576	5.073691251
ENSG00000102007	PLP2	0.204751741	0.454199696	0.887261404	4.71E-09		10.93195648	10.95953589	11.19244899	11.10639855	10.62810389	10.85948456	11.70597349	11.55852326
ENSG00000102024	PLS3	2.168869171	NA	0.984119262	NA		2.219161375	2.341223973	3.049703972	2.856935046	2.742846912	2.588337459	2.822230563	3.348049102
ENSG00000102054	RBBP7	-0.961561072	NA	0.95505494	0.678771948		3.569821985	4.601645956	3.745982084	3.148465359	2.742846912	3.175545554	3.342711309	3.661725486
ENSG00000102078	SLC25A14	-4.261415191	NA	-3.851707858	NA		2.219161375	3.222900086	2	2	3.362577295	2.323954017	2	2
ENSG00000102096	PIM2	-0.085631685	0.93956762	0.467846435	0.309691805		6.93216571	6.985753361	6.93238717	6.816330651	6.72069187	6.867735131	7.408692539	7.077599443
ENSG00000102100	SLC35A2	-0.888696022	NA	-0.802492269	NA		2.727900365	3.648303113	3.191642265	2.266392701	3.362577295	3.005059481	3.342711309	2
ENSG00000102119	EMD	1.58576876	NA	4.984040051	NA		2.727900365	2	3.439446578	2.491179127	2	2	3.342711309	3.161269341
ENSG00000102125	TAZ	0.936010498	0.158418003	1.647179196	0.000741682		5.252620049	4.723219766	5.834842907	5.925597149	5.762511624	5.096379401	7.004931589	7.050940074
ENSG00000102144	PGK1	-0.004336345	0.994116546	-0.002754345	0.99454171		13.65730266	13.54903559	13.61892807	13.58074187	13.2434044	13.54525174	13.41559877	13.38299814
ENSG00000102174	PHEX	3.79414742	NA	3.52342285	NA		2	2	3.049703972	2	2	2	2.468915666	2.694452873
ENSG00000102178	UBL4A	0.23914973	0.416748417	0.700878434	7.89E-05		10.47647416	10.52418646	10.81862762	10.6544315	10.34104264	10.65573458	11.30032687	11.10578205
ENSG00000102189	EEA1	-3.783285707	NA	-0.963602868	NA		2	3.047764259	2	2	2	2.323954017	2	2
ENSG00000102218	RP2	-0.210909842	0.638734628	-0.045247205	0.923392275		9.409207925	9.346066282	9.26902418	9.062089103	9.149551485	9.606239016	9.27623229	9.418058496
ENSG00000102239	BRS3	1.104648282	NA	-0.588288482	NA		2.219161375	2	2.514038426	2	3.085736118	2	2.822230563	2
ENSG00000102265	TIMP1	-1.082852135	3.11E-09	-0.565770954	0.007179968		10.70350157	10.97032102	9.916235453	9.591302332	10.33202548	10.53852813	9.935952891	9.812587806
ENSG00000102287	GABRE	-2.415051048	0.002836241	-2.216074408	0.011960634		5.733815828	5.577739061	3.549022988	3.779704863	5.94180725	4.866693194	3.724393942	3.661725486
ENSG00000102302	FGD1	-0.263057327	0.489893666	0.407603451	0.12199426		8.635667927	8.718784721	8.385639987	8.446066898	8.621016938	8.830191161	9.022890628	9.231819749
ENSG00000102309	PIN4	1.058041233	NA	-0.935540259	0.691233201		2.577412104	3.047764259	3.549022988	3.148465359	3.59475142	4.095193705	3.342711309	3.161269341
ENSG00000102316	MAGED2	-0.478938001	NA	4.659522825	NA		2.864163296	2	2	2.685617105	2	2	3.546138336	2.388614211
ENSG00000102317	RBM3	0.318455002	0.557948455	0.510709581	0.149808701		7.051159767	7.431599015	7.581068003	7.530559058	7.589261421	7.710347409	8.008346889	8.279202993
ENSG00000102359	SRPX2	-0.0384977	0.970098184	0.102968107	0.861886617		7.46424092	7.484146805	7.467026514	7.404988501	7.356126576	7.393564452	7.603612459	7.342317169
ENSG00000102384	CENPI	-1.026634281	NA	-0.889183201	NA		2.577412104	3.379058332	2	3.010051523	2.292182916	2	2	2
ENSG00000102401	ARMCX3	-0.069478592	0.972060941	-0.295340113	0.772564064		5.4604098	5.170714625	5.191056969	5.339970717	6.406281345	5.916320654	5.352991709	6.288957823
ENSG00000102468	HTR2A	-2.534472805	NA	-1.833944209	NA		2.219161375	3.047764259	2	2.266392701	2.535040934	2.811692706	2	2.388614211
ENSG00000102531	FNDC3A	-0.138399059	0.929926104	-1.06085459	0.07618995		6.080103605	6.018755387	5.877483607	5.963599481	5.983353717	6.384655523	4.984268242	5.403703243
ENSG00000102554	KLF5	-0.292753312	NA	0.256427061	NA		2.988659535	3.222900086	3.049703972	2.856935046	2.292182916	3.175545554	3.105816454	2.694452873
ENSG00000102572	STK24	-2.615902676	NA	-0.889296412	NA		2.727900365	3.519952647	2	2.491179127	2.292182916	2	2	2
ENSG00000102595	UGGT2	1.031833238	NA	3.760943575	NA		2.727900365	2	2.514038426	3.010051523	2	2.323954017	2.822230563	3.796216647
ENSG00000102606	ARHGEF7	0.690643031	0.440615226	0.818883775	0.216361709		4.717633428	5.127319017	5.521933849	5.55437029	5.382480312	5.816737024	6.19243851	6.539639118
ENSG00000102678	FGF9	-1.809365689	0.019548133	-4.199140281	3.11E-07		5.227570654	5.442644133	3.549022988	4.085678118	6.138518042	6.829923881	3.105816454	3.161269341
ENSG00000102683	SGCG	0.747613992	NA	2.468910398	0.173349759		3.103260706	2.616980395	3.191642265	3.390872817	2.742846912	2.588337459	4.155949712	4.032578026
ENSG00000102699	PARP4	-0.181383336	0.964022913	0.963875506	0.554481483		4.254988489	2.848391772	3.745982084	3.498337398	3.483329823	4.255908079	4.487698744	4.844527474
ENSG00000102710	SUPT20H	-0.488569114	NA	0.347550934	NA		2.864163296	2	2.279793386	2.491179127	2.742846912	2.811692706	3.342711309	2.388614211
ENSG00000102738	MRPS31	-1.156639067	NA	-1.169671597	0.622277891		3.400847935	3.379058332	2.715509499	2.856935046	3.483329823	3.91430511	2.822230563	3.161269341
ENSG00000102743	SLC25A15	0.457574098	0.058924587	0.450246822	0.052710491		9.785759559	10.02583983	10.37264063	10.35714785	9.616973106	10.06127227	10.2733632	10.33315855
ENSG00000102753	KPNA3	0.693286374	NA	-0.907802849	0.694169075		3.308308801	3.047764259	3.549022988	3.691874768	3.794689496	3.591704541	3.105816454	3.161269341
ENSG00000102755	FLT1	-1.207639532	NA	0.668617003	0.725127969		3.308308801	3.766161836	2.514038426	3.148465359	3.794689496	4.095193705	4.757243496	4.137663629
ENSG00000102760	RGCC	9.419511069	1.11E-08	6.125693364	3.86E-14		2	2	6.55288152	6.964245858	2.924454553	2.323954017	7.039037951	7.683389197
ENSG00000102763	VWA8	0.512979621	0.097565939	1.262727093	2.43E-08		8.068560409	8.081248589	8.367056558	8.766698429	8.330379812	8.758200491	9.750274156	9.87090728
ENSG00000102780	DGKH	1.42779555	NA	1.94271902	NA		2	2	2	2.266392701	2.292182916	2.323954017	3.342711309	2.388614211
ENSG00000102781	KATNAL1	-0.257018475	NA	1.844766958	0.370981831		3.487807409	3.875115206	3.049703972	3.862493393	2.292182916	3.005059481	3.342711309	3.919232413
ENSG00000102786	INTS6	0.077712597	0.955310224	-0.198996108	0.793018386		6.836001427	6.690153037	6.578953672	7.063824613	6.695914289	6.639051137	6.19243851	6.702655299
ENSG00000102796	DHRS12	1.901668801	NA	0.522818394	0.834572856		2.40937841	2.616980395	3.320858403	3.390872817	3.230786983	3.814577333	4.025932571	3.796216647
ENSG00000102802	MEDAG	-4.741278961	NA	-3.541310494	NA		2.988659535	3.047764259	2	2	2.292182916	3.175545554	2	2
ENSG00000102804	TSC22D1	0.007518392	NA	0.634802832	NA		2.577412104	2.616980395	2.279793386	2.856935046	2.292182916	3.005059481	2	3.513395648
ENSG00000102805	CLN5	2.927147086	NA	1.784316365	NA		2.40937841	2	3.650861076	2.685617105	2.535040934	2	2	3.348049102
ENSG00000102871	TRADD	-0.471701437	0.883655242	-0.175720245	0.938365007		4.097993223	3.648303113	3.439446578	3.691874768	4.456762175	3.707440439	3.546138336	4.32733065
ENSG00000102886	GDPD3	-0.538141055	0.742893611	-0.22154955	0.875601315		4.787859198	5.082577499	4.457972752	4.501903259	5.109814449	4.866693194	4.757243496	4.844527474
ENSG00000102890	ELMO3	-0.785143053	NA	1.129665759	NA		2.988659535	3.379058332	3.320858403	2	2.742846912	2	3.342711309	2
ENSG00000102893	PHKB	1.248785809	NA	-2.87334702	NA		2.727900365	2	2	3.390872817	2.742846912	2.323954017	2	2
ENSG00000102898	NUTF2	-1.736291393	NA	1.150028184	NA		3.647423908	3.875115206	2.279793386	3.148465359	2.292182916	2.588337459	2	3.348049102
ENSG00000102900	NUP93	-4.854708003	NA	-0.926978494	NA		3.103260706	3.047764259	2	2	2.292182916	3.005059481	2	2.694452873
ENSG00000102901	CENPT	-0.688641514	NA	-1.935034725	NA		3.103260706	2.616980395	2.892262027	2.266392701	3.230786983	2	2.468915666	2
ENSG00000102910	LONP2	0.446405495	NA	-2.369273879	0.360512948		3.647423908	2.616980395	3.320858403	3.691874768	3.885144654	3.005059481	2.822230563	2
ENSG00000102924	CBLN1	-2.840550016	NA	-0.644939118	0.833204819		4.097993223	3.047764259	2	2.685617105	3.794689496	3.175545554	3.105816454	3.161269341
ENSG00000102931	ARL2BP	0.108553327	0.830849592	-0.302252611	0.205164803		12.7112466	12.66758518	12.83595827	12.75929617	12.80843428	13.35300544	12.82174535	12.78614989
ENSG00000102934	PLLP	0.350678767	0.858154929	0.600079866	0.558126968		4.254988489	4.780368898	5.011261835	4.601676343	4.773317522	5.29447072	5.507142302	5.672101858
ENSG00000102967	DHODH	-0.309607799	0.880540689	0.526859183	0.676265394		5.122783113	4.988703524	4.666875908	4.904867743	4.267942561	4.467701556	4.836954385	4.781059758
ENSG00000102978	POLR2C	-0.092471357	0.832370542	0.675384338	1.57E-05		12.87142747	12.8600602	12.8240851	12.72080802	12.66020785	13.00656984	13.49242003	13.54445152
ENSG00000102996	MMP15	2.198832252	2.44E-34	3.228796922	7.64E-75		9.055994615	9.355499584	11.45911392	11.34102852	9.225096174	9.741372942	12.8069755	12.64176623
ENSG00000103005	USB1	-0.565459313	0.638947263	-0.283558316	0.815913877		6.370639155	6.258858214	5.722378305	5.846450784	5.4432926	5.29447072	3.883027056	5.740432415
ENSG00000103018	CYB5B	-0.100671765	0.855832309	-0.267607512	0.304203359		11.25571564	11.1106303	11.2050597	10.95427342	10.61989486	10.97369974	10.65369053	10.41905584
ENSG00000103021	CCDC113	0.325056915	0.92262158	-0.145391389	0.94792431		3.487807409	3.976414964	4.145460992	3.779704863	4.267942561	3.814577333	3.724393942	4.137663629
ENSG00000103034	NDRG4	-4.099151164	NA	2.983665556	NA		2	3.222900086	2	2	2	2	2.468915666	2.388614211
ENSG00000103035	PSMD7	-0.024341984	0.966360094	0.151780279	0.567117132		11.71365806	11.78911622	11.80534361	11.64498648	11.430379	11.74987012	11.80344648	11.69553016
ENSG00000103037	SETD6	0.247402506	0.88379219	-0.42115465	0.671541411		5.438745826	5.293579428	5.898340472	5.219503234	5.61171319	5.681736917	5.352991709	5.175926593
ENSG00000103042	SLC38A7	0.116377982	NA	-1.668732847	NA		3.103260706	2.616980395	2.715509499	3.148465359	3.230786983	3.91430511	2	3.161269341
ENSG00000103043	VAC14	-0.220509994	0.837957416	-0.545345246	0.361989139		6.741839465	6.748600676	6.471712911	6.592087	6.261818294	6.179466952	5.601458272	5.805672449
ENSG00000103047	TANGO6	0.426505534	0.300029341	0.974971676	0.00053056		7.426215231	7.291191701	7.834749234	7.72563022	7.188625558	7.276626344	8.303159117	8.06942194
ENSG00000103051	COG4	-0.016193032	0.99356642	-1.175051794	0.065850461		5.932905509	5.609624748	5.57471569	5.94472344	6.120010904	5.986741952	5.180377829	4.781059758
ENSG00000103061	SLC7A6OS	0.958286452	NA	-0.285906832	0.92393263		3.487807409	2.848391772	3.549022988	4.085678118	3.794689496	2.811692706	2.822230563	3.513395648
ENSG00000103064	SLC7A6	-1.610031006	NA	-0.089351797	NA		2.40937841	3.379058332	2.279793386	2.491179127	2.742846912	2	2	2.694452873
ENSG00000103091	WDR59	-3.55514056	NA	2.867635324	NA		2.40937841	3.648303113	2	2.266392701	2	2	2	2.694452873
ENSG00000103111	MON1B	0.436739829	0.772844251	1.174267815	0.122011309		4.717633428	5.406796878	5.674817147	5.250576208	4.396526976	5.21846602	5.998076638	5.837218484
ENSG00000103126	AXIN1	0.29376891	0.883998016	0.512588963	0.64681569		4.854824689	4.601645956	4.932562253	5.053229142	4.72515018	5.138233439	4.984268242	5.706671642
ENSG00000103148	NPRL3	-0.875613289	NA	-0.760655905	NA		2.988659535	4.071066175	2.279793386	3.598349029	2.292182916	3.327997347	2.468915666	2.694452873
ENSG00000103150	MLYCD	-0.048281487	0.961464128	-0.481997566	0.160193478		7.723611201	7.860511316	7.861548718	7.616557529	8.191045674	8.026754101	7.75492745	7.518050975
ENSG00000103152	MPG	0.558953045	0.780016105	-1.011906726	0.415456409		4.483774139	4.243557198	5.049058151	4.601676343	4.72515018	4.763496753	4.385363904	3.348049102
ENSG00000103168	TAF1C	-0.005347875	NA	0.919072311	0.703624889		4.097993223	3.648303113	4.073928213	3.691874768	3.085736118	2.811692706	2.468915666	4.032578026
ENSG00000103187	COTL1	0.22278534	0.460891757	0.949245044	1.19E-08		11.92294017	12.05245896	12.26106809	12.16007872	11.36753798	11.79595098	12.58688046	12.50329192
ENSG00000103194	USP10	1.526066432	NA	0.650320466	NA		2.727900365	2.341223973	3.549022988	2.856935046	2.924454553	2	3.105816454	2.388614211
ENSG00000103196	CRISPLD2	3.399369216	NA	6.061452061	NA		2	2	2	2.856935046	2	2	4.487698744	3.161269341
ENSG00000103197	TSC2	-1.633688382	NA	1.026712141	NA		2	3.222900086	2.279793386	2.266392701	2	2.588337459	2.468915666	2.694452873
ENSG00000103199	ZNF500	-0.30097406	0.794103137	0.335562511	0.666528213		5.869546609	6.298523691	5.790903423	5.825966647	6.003686729	6.096971883	6.161809297	6.539639118
ENSG00000103202	NME4	-0.030734148	NA	-0.440234304	NA		3.308308801	2	3.191642265	2.266392701	2.535040934	2	2	2.388614211
ENSG00000103222	ABCC1	-0.204571551	0.664696318	0.063388155	0.886211337		9.350957829	9.579319244	9.410040817	9.103100142	10.30565478	10.21341513	10.05115095	10.5497638
ENSG00000103226	NOMO3	-0.261196932	0.92227419	2.47726884	0.002612373		4.566011897	4.888293559	4.666875908	4.337977088	4.570175318	4.33001477	7.484906459	4.905320348
ENSG00000103227	LMF1	1.810776305	NA	-2.060072803	0.409619407		2.577412104	2.616980395	3.919253536	2.856935046	3.483329823	3.91430511	3.105816454	2
ENSG00000103241	FOXF1	-1.015580999	5.46E-11	-0.42600689	0.020486322		12.17446546	12.3633429	11.32159603	11.18992396	12.54483827	12.78591155	12.34506016	12.13731459
ENSG00000103245	CIAO3	0.014194276	NA	1.5043158	0.409187094		3.400847935	3.648303113	3.919253536	3.010051523	3.085736118	3.005059481	3.724393942	4.235611771
ENSG00000103248	MTHFSD	-0.278803762	NA	-0.367257184	0.877584932		3.103260706	4.322638776	3.320858403	3.862493393	4.333666852	3.465867885	3.883027056	3.513395648
ENSG00000103249	CLCN7	-0.804488687	NA	-0.616805552	0.835087346		3.209424589	3.766161836	3.320858403	2.685617105	3.230786983	3.465867885	2.822230563	3.161269341
ENSG00000103254	FAM173A	0.738253506	NA	-0.1936022	NA		2.864163296	2.616980395	3.191642265	3.010051523	3.59475142	3.005059481	2.822230563	3.513395648
ENSG00000103257	SLC7A5	-0.292582601	NA	1.964229735	NA		2	3.047764259	2.715509499	2.266392701	2	2.323954017	2	2.946660432
ENSG00000103260	METRN	0.223883162	0.758468114	0.246983035	0.620277263		7.275493162	7.721514745	7.850888589	7.592505145	7.824613217	7.737831799	8.238583363	7.783945796
ENSG00000103264	FBXO31	1.769241979	NA	-0.24092426	NA		2.577412104	2	2.514038426	3.274754395	3.230786983	3.591704541	2	3.919232413
ENSG00000103266	STUB1	-1.613292237	0.338873926	1.569320936	0.274129534		3.569821985	4.780368898	3.439446578	2.856935046	3.230786983	3.591704541	4.583252972	4.571959457
ENSG00000103274	NUBP1	-1.317880526	NA	1.698806853	0.370739136		3.982955698	3.047764259	2.279793386	3.274754395	2.924454553	3.175545554	4.385363904	3.919232413
ENSG00000103275	UBE2I	0.048787994	NA	1.447481457	0.558390095		3.647423908	3.519952647	3.439446578	3.779704863	3.085736118	2	3.546138336	3.161269341
ENSG00000103316	CRYM	1.330370651	NA	1.763093131	0.487210578		3.647423908	2	3.919253536	3.940787857	3.230786983	2	4.155949712	3.161269341
ENSG00000103319	EEF2K	1.365336765	9.72E-09	0.598154076	0.032952191		7.114018408	7.068385809	8.403987083	8.459427414	7.824613217	8.059797883	8.622834863	8.447062546
ENSG00000103335	PIEZO1	-0.292116677	0.262966973	0.208790192	0.415314798		11.74185079	12.02390247	11.62079382	11.57344433	12.02073667	11.87466357	12.31970461	11.97751293
ENSG00000103342	GSPT1	-0.759609895	NA	-1.863328954	0.275551398		4.254988489	3.976414964	3.835217543	3.274754395	3.885144654	4.255908079	3.342711309	2.388614211
ENSG00000103351	CLUAP1	4.057001783	NA	-0.952657854	NA		2	2	3.191642265	2	2.535040934	2.323954017	2.468915666	2
ENSG00000103353	UBFD1	0.15172157	0.950694865	-0.481977396	0.708466485		5.14970213	4.835340193	5.257137422	5.017544473	4.623704787	5.178907404	4.836954385	4.137663629
ENSG00000103356	EARS2	0.86895807	0.171418934	0.767472215	0.203524898		6.288241234	5.730555383	6.760783164	6.982869821	6.261818294	6.294987203	6.251812535	7.498453476
ENSG00000103363	ELOB	-0.782022936	0.242648856	-0.643852903	0.351744131		6.324132375	6.447103791	5.69879371	5.603337127	6.120010904	5.842284736	5.601458272	5.175926593
ENSG00000103365	GGA2	-0.105705653	0.976032249	0.303437185	0.886658595		4.152245546	3.379058332	3.650861076	3.862493393	3.483329823	4.177787658	4.155949712	4.032578026
ENSG00000103381	CPPED1	1.014107696	0.001664968	1.436264812	2.12E-06		6.819331884	6.565635393	7.644168088	7.736646112	6.451390614	6.653554775	8.059090586	7.839521902
ENSG00000103404	USP31	4.758832044	NA	-2.908791692	NA		2	2	3.049703972	3.010051523	2.535040934	2.588337459	2	2
ENSG00000103449	SALL1	0.669144287	NA	-2.978837918	NA		2.577412104	2.341223973	2	3.148465359	2	3.005059481	2	2
ENSG00000103472	RRN3P2	0.295757766	0.803559017	0.500804114	0.473243545		5.715915146	6.238608874	6.385703929	6.139905054	5.92057656	5.764242961	6.065815359	6.520334645
ENSG00000103479	RBL2	2.038532568	NA	-0.489289908	0.861401874		2.577412104	2.616980395	3.919253536	3.274754395	3.483329823	3.591704541	3.105816454	3.348049102
ENSG00000103489	XYLT1	1.164215492	1.51E-13	1.844975261	4.10E-33		10.93486115	10.84449341	12.01562344	12.09013594	10.17615947	10.57612876	12.19809417	12.26313469
ENSG00000103494	RPGRIP1L	-0.422691421	0.530641216	-1.003330418	0.015501695		7.257043768	6.973552669	6.760783164	6.674595627	7.096968592	7.810820614	6.587612723	6.460821219
ENSG00000103496	STX4	1.919227514	NA	-0.005947851	0.998707863		2.727900365	2.616980395	3.320858403	4.015051145	3.69818128	3.465867885	4.155949712	2.694452873
ENSG00000103502	CDIPT	0.582049225	NA	-0.046275816	NA		3.308308801	2	3.320858403	2.856935046	3.483329823	2	3.105816454	2.694452873
ENSG00000103507	BCKDK	-1.320979024	NA	0.614092858	0.815913877		3.308308801	3.379058332	2	3.148465359	3.794689496	3.175545554	3.724393942	4.137663629
ENSG00000103510	KAT8	0.131417561	0.94724338	0.819569183	0.306581677		5.301450635	5.609624748	5.548566138	5.603337127	4.623704787	4.915649119	5.555070886	5.445240648
ENSG00000103512	NOMO1	0.256811689	0.926542339	-0.277005576	0.868016394		8.293421592	8.302220799	7.698690772	9.083819106	7.418036216	8.940756108	8.260431354	7.91537696
ENSG00000103528	SYT17	-4.689672645	NA	-2.873850983	NA		2.727900365	3.222900086	2	2	2.742846912	2.323954017	2	2
ENSG00000103540	CCP110	-0.295495296	NA	-0.104368337	NA		2.577412104	2.616980395	2.514038426	2.491179127	3.59475142	2.323954017	3.342711309	2.694452873
ENSG00000103549	RNF40	0.108283443	0.977817071	0.996179018	0.590544407		4.254988489	2.848391772	4.400652726	2.856935046	4.333666852	3.175545554	4.672869576	4.645079109
ENSG00000103591	AAGAB	-1.863763476	NA	0.039619762	NA		2.727900365	4.071066175	2.514038426	2.685617105	2.924454553	2.811692706	2.822230563	2.946660432
ENSG00000103599	IQCH	-4.17891669	NA	0	NA		2.40937841	3.047764259	2	2	2	2	2	2
ENSG00000103647	CORO2B	-3.783534973	NA	-0.883925064	NA		2	3.047764259	2	2	2.292182916	2	2	2
ENSG00000103653	CSK	0.469759385	NA	0.797950866	0.690180077		3.400847935	3.976414964	3.998662762	4.085678118	3.885144654	2.811692706	3.724393942	4.235611771
ENSG00000103671	TRIP4	4.281428696	NA	0	NA		2	2	3.320858403	2	2	2	2	2
ENSG00000103707	MTFMT	-1.28878225	NA	-4.070973415	NA		2.577412104	3.379058332	2.715509499	2.266392701	3.085736118	3.005059481	2	2
ENSG00000103710	RASL12	-3.85801439	NA	-4.231115529	NA		2.40937841	2.848391772	2	2	3.085736118	3.175545554	2	2
ENSG00000103723	AP3B2	0.795220213	NA	-5.375750422	NA		2.727900365	2	2	3.148465359	3.69818128	4.007582584	2	2
ENSG00000103811	CTSH	-0.028306752	NA	0.257442985	0.931376814		2.577412104	3.648303113	2.892262027	3.390872817	3.085736118	3.707440439	3.342711309	3.796216647
ENSG00000103855	CD276	4.279244314	NA	0.564682482	NA		2	2	3.320858403	2	2.742846912	2	2.468915666	2.694452873
ENSG00000103876	FAH	-0.852800332	NA	-0.580983843	0.847889771		3.308308801	3.875115206	2.715509499	3.390872817	2.742846912	3.814577333	3.342711309	2.694452873
ENSG00000103932	RPAP1	-1.28354832	NA	1.638009346	NA		2.988659535	3.379058332	2.892262027	2.266392701	2.535040934	2	3.105816454	2.388614211
ENSG00000103942	HOMER2	0.859628774	0.00456277	0.782940363	0.010133805		7.072418412	7.045255506	7.872130657	7.926592473	7.161734666	7.477479333	8.008346889	8.171949755
ENSG00000103966	EHD4	0.159918001	0.784220639	0.884451878	0.000134421		9.392401195	9.275765405	9.530164759	9.45954203	8.876653936	9.501898454	10.21115295	9.984443562
ENSG00000103978	TMEM87A	-0.359038909	0.902708463	-2.145774008	0.118015583		4.605437147	4.601645956	4.340960741	4.278917139	4.570175318	4.255908079	2	3.513395648
ENSG00000103995	CEP152	1.315623339	NA	1.942196219	NA		2.727900365	2	3.320858403	2.266392701	2	2	2	2.388614211
ENSG00000104059	FAM189A1	-2.193862088	NA	-1.957747486	0.43487881		3.721063865	2.616980395	2.715509499	2	3.970261451	3.707440439	2.468915666	2.946660432
ENSG00000104081	BMF	-1.869430459	NA	0.153725777	NA		2	2.848391772	2.279793386	2	3.085736118	2	2	3.161269341
ENSG00000104129	DNAJC17	0.153531955	0.93606108	0.30476612	0.78338987		5.348682428	5.545132694	5.939170854	5.122054925	5.382480312	5.138233439	5.601458272	5.485615521
ENSG00000104133	SPG11	-0.424962763	NA	-2.727563882	0.227479456		3.921803616	3.047764259	3.439446578	3.148465359	3.483329823	3.91430511	2.468915666	2.388614211
ENSG00000104140	RHOV	3.884000421	NA	1.203527433	NA		2.219161375	2	3.835217543	2.491179127	2.535040934	2.588337459	3.546138336	2.388614211
ENSG00000104142	VPS18	3.726222265	NA	3.028525443	NA		2	2	2	3.010051523	2.535040934	2	4.155949712	2.388614211
ENSG00000104147	OIP5	-1.16847597	NA	-0.373492613	NA		2.577412104	3.766161836	3.049703972	2.266392701	2.535040934	2	2.468915666	2
ENSG00000104154	SLC30A4	0.250088988	0.753870108	-0.36984813	0.4493578		7.506505943	7.300989482	7.704623587	7.604581461	7.589261421	8.461197349	7.659492941	7.783945796
ENSG00000104164	BLOC1S6	-1.135334947	NA	-0.35679266	0.907828654		3.721063865	2.848391772	2.279793386	3.148465359	3.483329823	3.591704541	2.822230563	3.661725486
ENSG00000104177	MYEF2	0.431417023	NA	1.72462453	NA		3.103260706	2	2.514038426	3.148465359	2.924454553	2.323954017	3.724393942	3.348049102
ENSG00000104221	BRF2	0.088511726	0.894393766	1.492535923	4.03E-15		8.247432499	8.237369137	8.329155784	8.330850013	8.164200275	8.313754606	9.773251407	9.666575446
ENSG00000104231	ZFAND1	-0.955227696	NA	-0.34704049	NA		2.219161375	3.047764259	2.279793386	2.491179127	2.535040934	2	2.468915666	2
ENSG00000104237	RP1	-0.98812194	NA	1.632114303	NA		2.864163296	2.848391772	2	2.856935046	2.924454553	2	3.546138336	2.946660432
ENSG00000104299	INTS9	-0.768848599	0.74781434	-1.873483853	0.166999372		3.721063865	4.723219766	3.439446578	3.940787857	4.514582914	4.866693194	2.822230563	3.661725486
ENSG00000104312	RIPK2	-0.124757886	NA	0.785906235	NA		2.864163296	2.341223973	2.279793386	2.856935046	3.085736118	2.323954017	3.105816454	3.161269341
ENSG00000104313	EYA1	-4.110485726	NA	0	NA		2	3.222900086	2	2	2	2	2	2
ENSG00000104320	NBN	-0.228379632	NA	-1.1119648	NA		3.647423908	2	3.049703972	2.856935046	3.362577295	2.588337459	2	2.946660432
ENSG00000104321	TRPA1	-2.614858629	NA	-3.562825132	NA		2.40937841	4.159888066	2	2.685617105	2	3.327997347	2	2
ENSG00000104324	CPQ	0.230122563	0.45839548	0.269871568	0.251896717		9.85384383	9.69344139	10.03518207	9.977635956	10.58826749	10.92222124	11.00163239	11.06472913
ENSG00000104325	DECR1	-0.589742915	NA	0.318873553	NA		2.988659535	2.616980395	2	3.010051523	2.535040934	2.811692706	3.342711309	2
ENSG00000104332	SFRP1	-0.240308827	0.530641216	0.159056367	0.660905558		9.70752437	9.526012727	9.363925094	9.400158667	9.096108311	9.425784097	9.269065451	9.566606149
ENSG00000104341	LAPTM4B	-0.229005682	0.447879493	-0.687382965	0.000108685		12.8794907	12.90872989	12.65055068	12.67983875	12.71961016	13.20177312	12.2449646	12.34050224
ENSG00000104343	UBE2W	3.720996166	NA	0	NA		2	2	2	3.010051523	2	2	2	2
ENSG00000104356	POP1	-1.924719942	NA	-0.946101277	NA		2.577412104	3.047764259	2	2.491179127	2	2.323954017	2	2
ENSG00000104361	NIPAL2	-2.306579804	NA	2.182223941	NA		2	3.047764259	2	2.266392701	2.535040934	2	3.105816454	2.946660432
ENSG00000104365	IKBKB	-0.366865303	NA	-1.859372651	NA		2.864163296	3.519952647	2.715509499	3.274754395	2.535040934	2	2	2
ENSG00000104369	JPH1	2.266420939	NA	2.981956803	NA		2.40937841	2	3.320858403	2.266392701	2	2	2.468915666	2.388614211
ENSG00000104371	DKK4	-0.416684683	NA	2.412182146	NA		2.40937841	2.848391772	2.279793386	2.685617105	2.535040934	2	3.342711309	2.946660432
ENSG00000104375	STK3	0	NA	0.603114507	NA		2	2	2	2	2	3.005059481	3.342711309	2
ENSG00000104408	EIF3E	0.869846117	0.006278435	0.431158389	0.257962107		7.352821593	7.079813365	8.13633099	8.024224967	7.717897797	8.24837269	8.260431354	8.578869331
ENSG00000104412	EMC2	0.511189656	NA	-0.671436732	NA		2.864163296	2	2.514038426	2.856935046	3.230786983	2.323954017	2.468915666	2.694452873
ENSG00000104419	NDRG1	0.506068955	0.77652197	0.70499725	0.517213814		4.254988489	4.536788081	4.849320617	4.782639533	5.032758947	4.255908079	5.117923749	5.485615521
ENSG00000104427	ZC2HC1A	-0.218042523	0.887258546	-0.57369496	0.452241088		5.853262361	5.787420307	5.32032326	5.866648144	6.082268792	5.916320654	5.457566578	5.485615521
ENSG00000104432	IL7	4.211622502	NA	-0.785787277	NA		2	2	2	3.274754395	2.742846912	3.707440439	2.822230563	2.946660432
ENSG00000104442	ARMC1	0.530916033	NA	1.308549332	NA		3.103260706	2.616980395	2.892262027	3.390872817	2.924454553	2.323954017	3.724393942	2.694452873
ENSG00000104447	TRPS1	-1.799129813	NA	-1.556266049	NA		2.864163296	3.222900086	2	2.685617105	2.924454553	3.175545554	2.822230563	2
ENSG00000104517	UBR5	0.51784691	0.845639513	0.924844722	0.501580824		4.097993223	3.222900086	3.320858403	4.649089263	4.126766246	4.467701556	4.984268242	5.175926593
ENSG00000104518	GSDMD	0.022155625	NA	-0.946788946	NA		2	3.047764259	2.892262027	2.266392701	2	2.323954017	2	2
ENSG00000104522	TSTA3	2.232747514	NA	3.420585816	NA		2	2.341223973	2.892262027	2.266392701	2.292182916	2	3.546138336	2.694452873
ENSG00000104549	SQLE	1.332256663	5.21E-18	1.120319803	9.86E-13		9.502221992	9.552912176	10.90618408	10.801348	9.792304058	10.06263142	11.06093232	11.03952468
ENSG00000104613	INTS10	3.427906851	NA	0	NA		2.219161375	2	3.549022988	2.266392701	2	2	2	2
ENSG00000104626	ERI1	-1.544215251	NA	-1.887372159	NA		3.103260706	2	2	2.491179127	3.085736118	3.175545554	2	2.694452873
ENSG00000104643	MTMR9	-0.956460525	NA	-2.503274523	NA		3.647423908	3.047764259	2.892262027	2.856935046	2.742846912	3.175545554	2	2.388614211
ENSG00000104660	LEPROTL1	0.204118527	0.916244186	-0.734978037	0.390126515		5.37173084	5.253775885	5.600399694	5.396630869	5.252579464	6.199374173	5.240240092	5.01972183
ENSG00000104671	DCTN6	-0.07320427	0.892663159	0.169531703	0.51917977		10.52354202	10.41451362	10.38931217	10.40626767	10.5848976	10.89501364	10.93866138	10.89524493
ENSG00000104689	TNFRSF10A	0.481065464	0.132959984	0.694569931	0.008960005		7.943380682	7.886772978	8.407628668	8.373819202	7.766303856	8.159706619	8.677989693	8.642749171
ENSG00000104695	PPP2CB	0.605090602	0.003675058	0.330914256	0.175766692		12.00998566	11.8927723	12.56529121	12.54945059	11.78337757	12.33960953	12.33050294	12.50113944
ENSG00000104714	ERICH1	2.717157583	NA	1.466254382	NA		2	2.341223973	2.715509499	2.856935046	2.742846912	2.323954017	3.724393942	2.388614211
ENSG00000104723	TUSC3	-0.388733692	NA	0.463010557	0.895079101		3.647423908	3.222900086	2.514038426	3.691874768	3.69818128	2.323954017	2	4.137663629
ENSG00000104731	KLHDC4	-1.215767533	NA	0.1189442	NA		3.103260706	2.341223973	2.279793386	2.491179127	2.742846912	2	2.822230563	2
ENSG00000104756	KCTD9	0.32892559	0.794788808	1.105018346	0.058058742		5.481753267	5.545132694	5.57471569	6.018789523	5.382480312	5.256968826	6.492356551	6.194684131
ENSG00000104763	ASAH1	0	NA	4.15126619	NA		2	2	2	2	2	2	2	3.348049102
ENSG00000104765	BNIP3L	-1.072548529	NA	-0.37699367	NA		2.727900365	3.766161836	2.279793386	3.148465359	2.535040934	2	2.468915666	2
ENSG00000104783	KCNN4	0.35934992	NA	-2.510290604	NA		3.209424589	2.848391772	3.549022988	2.856935046	2.292182916	2.588337459	2	2
ENSG00000104805	NUCB1	0.532947527	0.828629234	-0.9980194	0.462109902		3.921803616	3.766161836	4.566202195	3.862493393	4.333666852	5.21846602	4.025932571	4.032578026
ENSG00000104824	HNRNPL	0.035204485	NA	-1.346462284	NA		3.209424589	2.341223973	2.892262027	2.856935046	2.924454553	2.811692706	2	2.694452873
ENSG00000104826	LHB	-0.40004383	NA	-0.890832297	NA		3.103260706	2.848391772	3.191642265	2.266392701	2.292182916	2	2	2
ENSG00000104827	CGB3	-1.968862722	NA	-1.843920668	NA		3.209424589	2.341223973	2	2.491179127	2.535040934	2	2	2
ENSG00000104835	SARS2	0.148584428	0.964937028	0.459406908	0.829936163		4.525478912	4.723219766	4.760980361	4.73948197	4.126766246	2.323954017	3.546138336	4.032578026
ENSG00000104848	KCNA7	3.217850547	NA	1.443755771	NA		2.219161375	2	2.514038426	3.274754395	2.292182916	2	2	2.694452873
ENSG00000104852	SNRNP70	-0.34764916	0.755292679	-1.623731383	0.003037974		6.312267596	6.818480063	6.229875789	6.266913526	6.757078171	5.986741952	4.836954385	5.01972183
ENSG00000104853	CLPTM1	-0.312646607	NA	-0.814114147	NA		2.988659535	2.616980395	2.514038426	2.856935046	3.483329823	3.005059481	2	3.348049102
ENSG00000104863	LIN7B	-0.378692876	NA	-1.241322619	NA		3.487807409	2.341223973	2.514038426	3.148465359	3.69818128	3.005059481	2.822230563	2.694452873
ENSG00000104870	FCGRT	-0.422292266	NA	1.078634299	0.649725678		3.209424589	3.875115206	3.439446578	3.148465359	3.085736118	2.811692706	3.105816454	3.919232413
ENSG00000104872	PIH1D1	-0.870154594	0.620022944	-0.961328091	0.54013209		4.681195614	5.036403907	4.145460992	4.153008322	4.396526976	3.707440439	3.105816454	3.661725486
ENSG00000104879	CKM	0.005729271	NA	-0.485283569	0.87792216		3.103260706	3.222900086	2.892262027	3.390872817	3.59475142	3.005059481	3.546138336	2.388614211
ENSG00000104881	PPP1R13L	-1.217926606	NA	1.547017083	NA		2.219161375	3.222900086	2	2.685617105	3.230786983	2.323954017	3.546138336	3.919232413
ENSG00000104884	ERCC2	-0.596935398	0.821768254	-0.769208502	0.715765146		4.097993223	5.082577499	3.745982084	4.501903259	3.69818128	3.465867885	2.822230563	3.348049102
ENSG00000104885	DOT1L	0.76811063	NA	0.501376848	NA		3.400847935	2.341223973	3.835217543	2.856935046	2.742846912	2.811692706	2.822230563	3.161269341
ENSG00000104888	SLC17A7	-1.680671933	NA	2.107291815	NA		2.219161375	2.616980395	2	2.266392701	3.085736118	2	4.025932571	3.513395648
ENSG00000104889	RNASEH2A	-0.543471787	0.361022967	0.072935345	0.92955362		7.161082597	7.813370721	7.173904761	6.77418396	6.894086728	7.065080948	7.355550403	6.685425764
ENSG00000104897	SF3A2	-0.176701306	0.689762201	0.968870346	6.20E-07		9.027250978	9.30527203	9.069692369	8.914684068	8.901248044	8.78808669	9.790872984	9.826408062
ENSG00000104899	AMH	-1.498772915	0.207971694	-0.099290066	0.96317869		4.681195614	5.609624748	3.919253536	4.015051145	4.05063503	4.095193705	4.385363904	3.513395648
ENSG00000104903	LYL1	-2.874754382	NA	-0.450479079	NA		2.988659535	2.616980395	2.279793386	2	3.483329823	2.811692706	3.546138336	2
ENSG00000104936	DMPK	-0.476999173	0.696752736	0.143298684	0.906129547		6.187922671	5.577739061	5.438953671	5.529249183	5.351085091	4.866693194	5.297717111	5.224449859
ENSG00000104946	TBC1D17	-0.4971934	0.75331962	0.087031764	0.953315065		4.887176766	5.370036166	4.805826548	4.601676343	4.773317522	5.256968826	5.297717111	4.905320348
ENSG00000104960	PTOV1	-0.380281697	NA	-0.029784422	NA		2.727900365	3.766161836	3.191642265	3.010051523	2.924454553	2.588337459	2.822230563	2.694452873
ENSG00000104969	SGTA	-0.463744767	NA	0.47345946	0.870650784		3.487807409	4.322638776	3.549022988	3.691874768	3.085736118	2.811692706	2.468915666	3.661725486
ENSG00000104973	MED25	-0.302989261	0.927284476	0.436046787	0.834572856		4.097993223	4.322638776	4.340960741	3.498337398	3.794689496	3.465867885	3.724393942	4.137663629
ENSG00000104976	SNAPC2	-0.548691804	NA	0.481789775	NA		2.577412104	3.047764259	2.715509499	2.491179127	2.742846912	2.588337459	2.468915666	3.161269341
ENSG00000104979	C19orf53	-0.451321321	0.00630665	0.263342066	0.164094719		12.28691313	12.30824022	11.8822801	11.81019659	12.19690243	12.37996361	12.64547721	12.45771851
ENSG00000104980	TIMM44	0.143210873	0.648375154	0.774703598	7.98E-08		11.91462645	12.02131186	12.17207385	12.04874935	11.54710305	11.72476413	12.46751332	12.35555813
ENSG00000104983	CCDC61	-0.464212915	0.78825588	-0.282526794	0.849910329		5.252620049	5.609624748	5.32032326	4.649089263	4.72515018	4.708991552	4.912490778	3.919232413
ENSG00000104998	IL27RA	-0.463839448	0.183981141	-0.193685543	0.663314518		8.320327424	8.515000841	7.913698912	8.006130599	8.099547309	8.415123967	8.216399415	7.922747636
ENSG00000105011	ASF1B	-1.487258312	1.01E-18	-0.890834026	1.76E-06		10.92758849	10.74930274	9.452966835	9.262123482	9.825522239	10.08286643	9.105683263	9.041814997
ENSG00000105053	VRK3	-3.519247243	NA	-0.031845133	NA		3.487807409	3.976414964	2	2.491179127	3.085736118	2.588337459	2	3.348049102
ENSG00000105058	FAM32A	0.212308928	NA	1.899508276	NA		2.727900365	2.848391772	3.049703972	2.685617105	2.742846912	2.588337459	3.546138336	3.796216647
ENSG00000105063	PPP6R1	-0.347818101	0.120477179	0.41651359	0.032440695		11.76298013	11.99966588	11.64529187	11.42258986	11.48879467	11.6266373	12.08684035	11.8552453
ENSG00000105072	C19orf44	-0.910307534	0.698826041	-1.480826324	0.398253281		3.921803616	4.888293559	4.145460992	3.274754395	4.05063503	3.814577333	2.822230563	3.161269341
ENSG00000105085	MED26	-0.005295308	0.995347969	0.793492546	0.000145317		8.62611513	8.881076487	8.752166296	8.747766253	8.567385768	8.685959866	9.451072353	9.378402261
ENSG00000105127	AKAP8	-0.08126647	0.858850034	0.633379522	3.74E-05		10.57844006	10.69831713	10.60449433	10.50942474	10.61907138	10.65122467	11.32559052	11.20735431
ENSG00000105135	ILVBL	-0.224052621	0.948728484	0.773756268	0.595378354		3.791126836	3.519952647	3.439446578	3.598349029	4.05063503	4.255908079	4.984268242	4.571959457
ENSG00000105136	ZNF419	1.041953146	NA	5.123493119	NA		2.219161375	2	2	2.491179127	2	2	4.025932571	2
ENSG00000105171	POP4	-0.787747718	0.7395608	0.707731149	0.694802615		3.721063865	5.036403907	3.835217543	3.940787857	3.59475142	4.007582584	4.836954385	3.661725486
ENSG00000105176	URI1	0.684671176	NA	0.230876554	0.936442187		3.569821985	3.047764259	3.439446578	4.085678118	3.085736118	3.327997347	3.342711309	3.348049102
ENSG00000105185	PDCD5	0.996170209	0.090343277	2.789302836	1.90E-10		5.502785574	5.253775885	5.898340472	6.639810942	5.529959184	4.652346011	7.64848866	7.951859453
ENSG00000105204	DYRK1B	-0.079196598	NA	-0.952232142	0.691959735		3.721063865	4.159888066	3.919253536	3.862493393	3.69818128	3.327997347	2	3.513395648
ENSG00000105221	AKT2	-0.057971127	NA	-0.738071528	0.751239698		3.982955698	2.848391772	2.892262027	3.940787857	4.199080583	3.814577333	3.105816454	3.796216647
ENSG00000105223	PLD3	-2.652044067	NA	-3.494063997	NA		2	3.222900086	2	2.266392701	2.742846912	2.811692706	2	2
ENSG00000105227	PRX	-0.356261036	NA	1.932633114	0.290295717		3.103260706	3.648303113	3.549022988	2.685617105	3.362577295	2.588337459	4.912490778	3.348049102
ENSG00000105229	PIAS4	0.576501989	NA	-0.595870076	NA		3.103260706	2.848391772	3.549022988	3.010051523	2.924454553	3.175545554	3.105816454	2.388614211
ENSG00000105245	NUMBL	-0.564270109	0.75331962	-1.303679052	0.260261126		4.887176766	5.293579428	4.714695282	4.501903259	4.819928519	4.33001477	3.546138336	3.661725486
ENSG00000105248	YJU2	-0.266642724	0.617434475	0.880902199	0.00137901		8.369819849	8.643773483	8.298101541	8.193684851	7.891609345	8.349827007	9.214148335	8.774872579
ENSG00000105258	POLR2I	-0.498409898	0.022027931	0.052877124	0.89067658		9.689292389	9.879855034	9.350744073	9.227401345	9.695630665	9.807717566	9.917736909	9.686197287
ENSG00000105281	SLC1A5	0.292248428	0.927284476	0.170054428	0.938606169		4.097993223	4.243557198	4.566202195	4.217335855	4.333666852	3.175545554	3.546138336	4.32733065
ENSG00000105287	PRKD2	-3.116227196	NA	1.539171952	NA		2.577412104	3.222900086	2	2.266392701	2.292182916	2.323954017	2.822230563	2.694452873
ENSG00000105298	CACTIN	0.226225621	0.93956762	-1.22798173	0.357105214		4.396563708	4.071066175	4.714695282	4.085678118	4.514582914	4.531911566	3.342711309	3.796216647
ENSG00000105321	CCDC9	0.003310063	NA	1.743635317	0.266772223		2.988659535	3.222900086	3.191642265	3.010051523	3.59475142	2.811692706	4.672869576	4.32733065
ENSG00000105325	FZR1	-0.692306912	0.504389946	-0.700766675	0.451826214		5.803276848	6.132866041	4.805826548	5.718942018	5.318991435	5.501059344	4.583252972	4.963654755
ENSG00000105327	BBC3	2.572524876	NA	3.44985742	NA		2.577412104	2	3.549022988	3.148465359	2	2	2	2.946660432
ENSG00000105329		-0.257978253	0.774360797	-0.282077255	0.638231787		6.459383221	6.644708965	6.355855784	6.251635621	7.11577176	7.107839436	6.969999364	6.702655299
ENSG00000105339	DENND3	1.949383207	1.53E-06	2.642842682	3.51E-11		5.038874456	5.332314223	6.805635388	7.181365348	5.146851863	4.962998168	7.341953274	7.726142688
ENSG00000105364	MRPL4	-0.103873743	0.951430265	-0.043754112	0.971195872		6.05184101	6.154643743	6.213325709	5.762709126	5.61171319	5.892061728	5.40622646	5.956926395
ENSG00000105372	RPS19	-1.800273809	NA	-0.020042429	NA		3.209424589	3.379058332	2.514038426	2.491179127	2.742846912	3.005059481	2.468915666	3.161269341
ENSG00000105373	NOP53	0.373070466	0.103848476	1.026382291	7.68E-10		10.72043418	11.01267291	11.3464734	11.13582162	11.22652228	11.4695186	12.4529608	12.29968566
ENSG00000105379	ETFB	-0.210306278	NA	-1.433027579	NA		3.103260706	2.616980395	3.049703972	2.491179127	2	3.465867885	2	2.694452873
ENSG00000105397	TYK2	0.22095196	0.951430265	2.28836933	0.083596106		3.791126836	3.976414964	4.145460992	3.940787857	3.483329823	2.323954017	4.487698744	4.714670941
ENSG00000105402	NAPA	1.014699067	NA	1.059800002	0.608495457		2.864163296	3.379058332	3.650861076	3.862493393	3.69818128	2.588337459	3.883027056	4.032578026
ENSG00000105404	RABAC1	0.136671527	0.80617283	0.1592016	0.655754856		8.979285572	9.324613091	9.318222526	9.269727326	9.860782039	10.10809663	10.29997855	9.980917201
ENSG00000105429	MEGF8	-0.736109836	NA	0.970993703	0.663249467		3.921803616	2.616980395	2.514038426	3.390872817	3.362577295	3.814577333	4.912490778	3.348049102
ENSG00000105438	KDELR1	0.086944551	0.860087538	0.363009633	0.063343895		11.89661287	11.95886002	12.11335492	11.9090601	12.26507663	12.60441937	12.7696929	12.8438284
ENSG00000105447	GRWD1	-0.310274187	0.230735449	0.235637995	0.351744131		11.44282809	11.73005478	11.37837122	11.1808786	10.98521478	11.29027588	11.42082472	11.33989495
ENSG00000105464	GRIN2D	1.027242474	NA	-2.24427483	NA		2.577412104	2.616980395	3.049703972	3.010051523	3.69818128	3.005059481	2.468915666	2.388614211
ENSG00000105472	CLEC11A	-0.431831486	0.081196175	0.350377741	0.155235807		9.641493322	9.860108634	9.3488512	9.297890052	9.790842293	9.857114909	10.35008294	9.975611445
ENSG00000105483	CARD8	-1.359981869	NA	4.12438691	NA		2.219161375	2	2	2	2	2	3.342711309	2
ENSG00000105486	LIG1	-0.45678117	0.880121572	-0.181700558	0.940224678		4.303740314	4.663713088	4.513102142	3.598349029	3.69818128	3.465867885	3.883027056	2.946660432
ENSG00000105497	ZNF175	-0.220419693	0.931048294	-0.935160475	0.421751255		4.717633428	4.601645956	4.457972752	4.501903259	5.071801086	4.816017486	4.583252972	3.661725486
ENSG00000105514	RAB3D	0.544030343	0.05964209	-0.346682554	0.27064713		7.860261225	7.750406058	8.492377807	8.181643292	8.761969916	8.758200491	8.384995978	8.447062546
ENSG00000105518	TMEM205	0.312970836	0.876095332	0.325688242	0.794299193		4.605437147	4.663713088	4.972448614	4.824543469	5.472763741	4.652346011	5.555070886	5.27139407
ENSG00000105523	FAM83E	0.91987461	NA	-0.788395749	NA		3.209424589	2.341223973	2.892262027	3.691874768	2.924454553	3.005059481	3.105816454	2
ENSG00000105550	FGF21	-0.832846905	NA	1.33716338	NA		2.988659535	3.379058332	2.279793386	3.148465359	2.292182916	2.811692706	3.342711309	2.946660432
ENSG00000105552	BCAT2	0.591182245	NA	-0.159322291	0.956522535		3.569821985	3.222900086	4.073928213	3.498337398	3.794689496	3.005059481	3.546138336	3.161269341
ENSG00000105556	MIER2	0.258677748	0.92262158	0.044268873	0.982951093		4.94978257	3.875115206	4.805826548	4.69499345	4.623704787	4.177787658	4.583252972	4.32733065
ENSG00000105568	PPP2R1A	-0.245290998	0.93606108	-1.31905334	0.344524995		4.152245546	4.536788081	4.400652726	3.862493393	4.514582914	4.255908079	3.342711309	3.513395648
ENSG00000105576	TNPO2	0.42579858	0.300243536	1.01963335	0.000246076		8.086086269	7.684567474	8.439995797	8.201657081	7.418036216	7.867908714	8.66166351	8.664894843
ENSG00000105583	WDR83OS	0.787354519	0.689081494	-0.325340859	0.862780855		4.303740314	3.875115206	5.011261835	4.449303927	4.72515018	4.007582584	3.342711309	4.645079109
ENSG00000105607	GCDH	0.343737503	NA	-3.781487344	NA		3.400847935	2.848391772	3.439446578	3.274754395	2	3.465867885	2	2
ENSG00000105612	DNASE2	0.846694858	2.52E-07	1.021314125	9.79E-11		9.612760474	9.65766626	10.4672821	10.48921216	10.15017351	10.42264159	11.3756625	11.24459231
ENSG00000105613	MAST1	0.665892639	0.556792799	0.539112947	0.56220992		5.176128056	4.243557198	5.257137422	5.529249183	5.252579464	5.501059344	5.852239422	5.898313682
ENSG00000105617	LENG1	0.789099729	0.253263043	0.792093018	0.201480142		5.751497121	5.970457964	6.109828279	6.973587892	5.832384361	5.892061728	6.915962021	6.242590886
ENSG00000105618	PRPF31	-2.584550026	0.242438663	3.657375763	0.016818138		2.988659535	4.939371918	2.892262027	2.491179127	2.742846912	4.400500095	7.104923103	6.894797547
ENSG00000105640	RPL18A	0.123584631	0.743994124	0.722919604	2.09E-06		14.32762036	14.50516093	14.6081048	14.4739693	14.56975119	14.72980946	15.49377471	15.24525743
ENSG00000105649	RAB3A	3.793288541	NA	-3.727457481	NA		2	2	3.049703972	2	2.742846912	3.005059481	2	2
ENSG00000105650	PDE4C	-3.760102282	NA	-0.586734745	NA		2.988659535	4.536788081	2.514038426	2	2.924454553	2.811692706	3.105816454	2
ENSG00000105656	ELL	1.613523805	NA	-3.762877568	NA		2.577412104	2.616980395	3.439446578	3.274754395	2.292182916	3.327997347	2	2
ENSG00000105662	CRTC1	-1.062333868	0.308190567	-0.823806269	0.422061168		5.438745826	5.212842941	4.073928213	4.69499345	5.584973324	4.915649119	4.583252972	4.571959457
ENSG00000105664	COMP	-1.010882074	0.557881346	-1.148961739	0.311291256		3.857944279	4.243557198	3.320858403	3.390872817	4.992630793	5.653151966	3.883027056	4.714670941
ENSG00000105675	ATP4A	0.489622351	0.883998016	1.111483825	0.528591613		3.487807409	4.159888066	4.278691981	4.153008322	4.126766246	2.323954017	4.385363904	4.235611771
ENSG00000105676	ARMC6	-0.119658688	0.973888162	-0.678378821	0.740728266		4.097993223	4.159888066	3.650861076	4.337977088	4.199080583	3.465867885	3.105816454	3.661725486
ENSG00000105679	GAPDHS	0.249132454	0.639063209	-0.522121346	0.122040092		7.85618115	7.987285225	8.25831946	8.068492251	7.789911148	7.724155053	7.328226774	7.167208944
ENSG00000105696		-0.077007259	NA	2.185657857	NA		2.864163296	2	2.715509499	2.266392701	2.535040934	2.811692706	2.822230563	4.494935126
ENSG00000105697	HAMP	-3.786017835	NA	0	NA		2	3.047764259	2	2	2	2	2	2
ENSG00000105698	USF2	0.018046416	0.994006597	-0.543486888	0.649011425		5.37173084	5.511772317	5.38085747	5.529249183	5.318991435	4.33001477	4.583252972	4.32733065
ENSG00000105700	KXD1	0.661651146	0.243015666	1.959226933	3.31E-07		6.148428738	6.845510854	7.058194049	7.259821409	6.436510359	5.653151966	7.795397358	8.171949755
ENSG00000105705		-2.375040043	NA	-1.21500301	NA		3.791126836	2.848391772	2.715509499	2	2.535040934	3.175545554	2.822230563	2
ENSG00000105708	ZNF14	0.330919728	0.30916749	-0.51001774	0.038484583		9.451740236	9.288133254	9.742578401	9.662346695	9.571725699	10.05582285	9.254624072	9.391742491
ENSG00000105711	SCN1B	-2.71753218	NA	-4.570237763	NA		3.103260706	3.976414964	2	2.685617105	3.69818128	2.811692706	2	2
ENSG00000105717	PBX4	-0.070688306	NA	-3.652975236	0.161500913		3.400847935	3.648303113	3.835217543	3.010051523	3.59475142	3.707440439	2	2.388614211
ENSG00000105722	ERF	-1.305636635	0.416748417	-0.912304004	0.60145218		4.440827803	5.082577499	3.650861076	3.862493393	4.570175318	3.327997347	3.546138336	3.348049102
ENSG00000105723	GSK3A	-0.754013701	NA	0.191347104	0.93346773		3.791126836	3.648303113	3.650861076	2.685617105	3.794689496	4.255908079	4.025932571	4.32733065
ENSG00000105726	ATP13A1	0.052986661	0.921086408	0.713742286	4.36E-06		11.11126848	11.32566752	11.33934115	11.20636124	10.89080339	10.97802789	11.70331733	11.59011338
ENSG00000105732	ZNF574	-1.725663412	NA	-1.156259409	NA		3.209424589	2	2	2.491179127	2.742846912	2.811692706	2	2.694452873
ENSG00000105771	SMG9	0.19322369	0.956168891	1.40150238	0.320464852		3.400847935	4.780368898	4.666875908	4.015051145	3.69818128	3.175545554	4.583252972	4.413565443
ENSG00000105778	AVL9	0.74121825	NA	-2.600369313	0.157515807		3.857944279	3.047764259	4.457972752	3.498337398	4.267942561	3.814577333	2.822230563	2.388614211
ENSG00000105793	GTPBP10	0.35577229	0.907757833	-1.149265426	0.472821668		3.857944279	4.397609827	4.278691981	4.552652135	3.69818128	4.467701556	3.105816454	3.513395648
ENSG00000105810	CDK6	-0.264524637	0.93606108	0.54043355	0.762390942		3.721063865	4.243557198	3.320858403	4.153008322	3.794689496	4.33001477	4.757243496	4.235611771
ENSG00000105819	PMPCB	-1.116644935	NA	-0.889850409	NA		2.577412104	3.222900086	2.514038426	2.491179127	2.292182916	2	2	2
ENSG00000105821	DNAJC2	-0.49269741	NA	-1.951743219	NA		2.219161375	3.047764259	2.892262027	2	3.085736118	2.323954017	2.468915666	2
ENSG00000105829	BET1	0.250108288	0.87295442	-0.260423098	0.797356476		5.481753267	6.018755387	6.278416498	5.650696383	5.738447904	6.609598971	5.773391976	6.170120684
ENSG00000105835	NAMPT	1.063265017	1.08E-10	1.495333794	6.12E-21		10.85532891	10.71215163	11.82215454	11.87300957	10.97495309	11.38838101	12.62422026	12.75216188
ENSG00000105849	TWISTNB	0.199493362	0.663543674	-0.052138654	0.906633277		9.92568937	9.891250176	10.10973151	10.10529992	9.853798683	10.45301585	10.21302148	10.04648712
ENSG00000105856	HBP1	-0.270647741	NA	3.648854765	NA		2	2.616980395	2	2.491179127	2.292182916	2	2.822230563	3.661725486
ENSG00000105866	SP4	-2.586001861	NA	0.066461532	NA		3.400847935	2.848391772	2	2.491179127	2.535040934	2.323954017	2.822230563	2
ENSG00000105877	DNAH11	0.573200673	0.309414775	0.732905739	0.112612411		6.970416355	6.447103791	6.982081096	7.555657564	6.406281345	6.723963281	7.213443243	7.342317169
ENSG00000105879	CBLL1	-3.697018588	NA	0	NA		2.988659535	2	2	2	2	2	2	2
ENSG00000105889	STEAP1B	0.915199245	NA	-0.11074419	0.971195872		2.988659535	3.379058332	3.835217543	3.691874768	3.483329823	3.814577333	4.155949712	2.694452873
ENSG00000105928	GSDME	-1.363832303	NA	-3.682899125	NA		2.219161375	2	2	2	3.085736118	2.588337459	2	2
ENSG00000105939	ZC3HAV1	-0.357905573	0.52205691	1.269575205	3.30E-06		6.622003176	6.845510854	6.578953672	6.172720704	7.462785052	7.646523556	8.841524932	8.774872579
ENSG00000105953	OGDH	1.160643631	NA	3.092396494	0.055521361		3.209424589	2.848391772	3.998662762	3.498337398	2.535040934	2.588337459	4.672869576	3.919232413
ENSG00000105954	NPVF	-4.110485726	NA	0	NA		2	3.222900086	2	2	2	2	2	2
ENSG00000105968	H2AFV	-0.610226131	0.00515956	-1.360998001	1.73E-12		10.55597642	10.53771591	9.979994923	9.896465784	9.915464368	10.38944942	8.889048249	8.746078175
ENSG00000105971	CAV2	-1.370310416	NA	-2.181443392	NA		2.40937841	3.222900086	2.514038426	2.266392701	3.230786983	2.323954017	2.468915666	2
ENSG00000105974	CAV1	-0.325284036	0.673291878	-0.208851522	0.773442195		6.985437097	6.948837314	6.714491656	6.592087	6.359715978	6.50150693	6.222430943	6.242590886
ENSG00000105983	LMBR1	-0.242642197	NA	1.103021851	NA		2	2.848391772	2.514038426	2.266392701	2.535040934	2.811692706	3.724393942	2.388614211
ENSG00000105993	DNAJB6	0.176040773	0.898567149	0.183760109	0.830862051		5.853262361	6.317954825	6.370857047	6.139905054	6.210260066	6.452581898	6.251812535	6.719681494
ENSG00000105996	HOXA2	-0.176795279	0.956308155	0.887052802	0.526266171		4.204531442	4.159888066	4.213613904	3.862493393	4.126766246	3.591704541	4.672869576	4.494935126
ENSG00000105997	HOXA3	-1.65857737	NA	-1.085890517	0.701616724		3.982955698	4.397609827	2.892262027	3.274754395	4.05063503	2.323954017	2	3.348049102
ENSG00000106004	HOXA5	-0.112328384	0.931048294	-0.360148587	0.576202995		7.079435581	6.532751166	6.912020202	6.530122565	6.745051083	7.043216891	6.308839309	6.753142678
ENSG00000106006	HOXA6	-0.026232619	0.992033061	0.059639465	0.970812598		4.787859198	5.170714625	5.049058151	4.865264556	5.071801086	4.866693194	5.297717111	4.714670941
ENSG00000106009	BRAT1	-1.172105435	NA	-0.550047311	0.873458795		2.727900365	4.071066175	3.049703972	2.685617105	2.742846912	3.465867885	2.468915666	3.161269341
ENSG00000106031	HOXA13	-0.146274187	0.924611412	-0.525625759	0.414314787		5.885649101	5.609624748	5.650435367	5.603337127	6.466118957	6.940508548	6.363697384	6.06745806
ENSG00000106034	CPED1	1.254231706	0.100618356	0.000884453	0.999903722		4.887176766	4.780368898	6.294240464	5.55437029	5.146851863	5.008842482	5.297717111	4.844527474
ENSG00000106070	GRB10	0.24503336	0.893232216	-0.136836547	0.912771865		5.095352252	5.212842941	5.224475502	5.503682889	5.318991435	5.21846602	5.117923749	5.175926593
ENSG00000106086	PLEKHA8	0.491741189	NA	0.112599426	0.980167266		3.647423908	2	3.439446578	3.274754395	3.230786983	2.811692706	2.468915666	3.513395648
ENSG00000106089	STX1A	-0.68521317	0.791584822	-0.289829183	0.897651801		4.566011897	4.468876637	4.400652726	3.390872817	4.333666852	3.175545554	3.342711309	3.919232413
ENSG00000106105	GARS	-0.378027581	0.835320783	0.214072922	0.882216944		5.176128056	5.293579428	5.011261835	4.782639533	4.675318962	4.33001477	4.672869576	4.714670941
ENSG00000106133	NSUN5P2	-0.113220771	0.973888162	0.546363656	0.748711796		3.209424589	4.322638776	3.439446578	4.015051145	4.126766246	4.467701556	4.583252972	4.905320348
ENSG00000106144	CASP2	-1.070468174	NA	1.227528012	NA		3.400847935	3.519952647	2.892262027	2.856935046	2.535040934	2.323954017	2.468915666	3.161269341
ENSG00000106153	CHCHD2	-0.859328864	NA	-0.935524489	NA		2.864163296	3.047764259	2.514038426	2.685617105	2	2.323954017	2	2
ENSG00000106211	HSPB1	-0.029465558	0.964937028	0.264282395	0.303362369		11.27073745	11.63884031	11.58062991	11.27550168	11.38314298	11.5661149	11.82070525	11.65793138
ENSG00000106236	NPTX2	-1.265466018	0.062923968	-2.125611261	0.00079655		6.288241234	6.411368557	5.494800665	4.782639533	5.94180725	6.639051137	4.836954385	3.919232413
ENSG00000106244	PDAP1	-0.450825143	0.013515633	-0.111724334	0.696809854		11.9037959	12.07082946	11.59547352	11.48025635	11.5745474	11.85086823	11.62197306	11.5930037
ENSG00000106245	BUD31	-0.96549866	NA	0.961951887	0.723863605		3.487807409	3.519952647	3.049703972	2.856935046	3.085736118	2.588337459	3.724393942	2.946660432
ENSG00000106258	CYP3A5	-0.67924651	NA	-2.422626083	NA		2.988659535	2	2.514038426	2.266392701	2.742846912	2	2	2
ENSG00000106261	ZKSCAN1	1.329680191	NA	1.669662866	NA		2	2.616980395	2.715509499	2.685617105	2	2.588337459	2	3.348049102
ENSG00000106263	EIF3B	-0.313941068	NA	0.48317631	NA		2.988659535	3.047764259	2.514038426	3.148465359	2.924454553	2	2	3.161269341
ENSG00000106266	SNX8	2.36806188	NA	-0.884813963	NA		2.219161375	2	2	3.010051523	2.292182916	2	2	2
ENSG00000106268	NUDT1	0.123743984	0.970098184	-0.38208967	0.851031936		4.605437147	4.397609827	4.714695282	4.501903259	4.396526976	3.465867885	4.275212129	2.946660432
ENSG00000106290	TAF6	0.103088209	NA	-3.073035568	NA		3.103260706	2.848391772	3.439446578	2.491179127	3.230786983	3.327997347	2	2.388614211
ENSG00000106299	WASL	0.264880958	0.438427867	0.688459381	0.000869257		10.01440592	10.06374063	10.380074	10.22159978	10.18286213	10.72861026	11.14554827	11.1891328
ENSG00000106305	AIMP2	0.506411809	NA	-0.045595327	NA		3.487807409	2	2.892262027	3.498337398	2.535040934	3.465867885	3.342711309	2.694452873
ENSG00000106328	FSCN3	-1.521325369	NA	-1.183567648	NA		3.209424589	3.047764259	2.514038426	2.491179127	3.362577295	3.814577333	3.342711309	2.388614211
ENSG00000106333	PCOLCE	-0.308519368	0.905910915	-0.425642503	0.769181653		4.566011897	3.766161836	3.998662762	4.015051145	4.951354475	5.256968826	4.836954385	4.645079109
ENSG00000106336	FBXO24	-0.490607961	NA	2.707095037	NA		2.219161375	3.222900086	2.514038426	2.685617105	2	2.323954017	2	3.348049102
ENSG00000106346	USP42	0.402777475	0.868265743	-0.215119609	0.906242667		4.350898418	4.663713088	5.289076233	4.217335855	4.623704787	4.007582584	3.883027056	4.413565443
ENSG00000106351	AGFG2	1.427047159	NA	3.225182302	NA		2	2	2	2.266392701	2	2.323954017	3.724393942	2
ENSG00000106355	LSM5	0.433591254	NA	2.075579093	0.225888923		3.921803616	3.648303113	4.278691981	3.940787857	2.292182916	3.175545554	4.583252972	3.161269341
ENSG00000106366	SERPINE1	1.137123055	7.02E-15	1.393176585	6.60E-22		13.30291839	13.22033882	14.48241058	14.3107396	12.02943989	12.34604206	13.63286471	13.54310708
ENSG00000106367	AP1S1	0.178905335	0.651550811	0.027008224	0.948279931		9.931518074	10.09082097	10.26333523	10.11377435	9.986144031	10.35879856	10.19233338	10.22850048
ENSG00000106392	C1GALT1	-0.433998064	NA	-0.567749156	NA		3.569821985	2.848391772	3.049703972	3.010051523	3.085736118	3.175545554	2	3.348049102
ENSG00000106397	PLOD3	0.106048521	0.796108476	0.482647518	0.004025998		10.62654256	10.7537686	10.81520432	10.77754422	10.64923129	10.83264988	11.27192651	11.17762637
ENSG00000106399	RPA3	-0.514451497	0.028669325	-0.056625869	0.891758665		10.02079925	9.891250176	9.428082127	9.464520101	9.294820002	9.675387611	9.332320289	9.538095097
ENSG00000106400	ZNHIT1	-0.96253004	NA	0.511428574	0.872793445		4.041620764	2	2.715509499	3.010051523	3.69818128	3.005059481	4.155949712	3.161269341
ENSG00000106404	CLDN15	-0.109475707	0.940574385	0.424397901	0.530525053		6.187922671	6.411368557	6.325377036	6.054443787	6.618921159	5.842284736	6.698467006	6.685425764
ENSG00000106415	GLCCI1	1.311334863	1.28E-07	1.098688339	1.42E-05		7.269369542	7.271394233	8.623421794	8.492297211	7.491864641	7.981484412	8.807301915	8.869448729
ENSG00000106459	NRF1	-0.365635299	NA	-0.521960155	NA		2.864163296	2.848391772	2.892262027	2.491179127	3.085736118	3.005059481	3.342711309	2
ENSG00000106460	TMEM106B	0.901855616	NA	1.04018892	0.528714393		3.569821985	3.047764259	3.650861076	4.217335855	3.362577295	3.814577333	4.025932571	4.645079109
ENSG00000106462	EZH2	-1.304478997	NA	-1.969054607	NA		2.577412104	4.071066175	2.892262027	2.685617105	3.362577295	3.175545554	2.822230563	2
ENSG00000106477	CEP41	-0.5760402	NA	-1.368322855	0.56623795		3.857944279	3.047764259	3.439446578	2.856935046	3.794689496	3.814577333	2	3.513395648
ENSG00000106479	ZNF862	-0.180623993	0.933683017	0.739583933	0.418567055		5.301450635	4.468876637	4.457972752	5.088052424	4.992630793	5.29447072	5.773391976	5.868089466
ENSG00000106483	SFRP4	1.930688021	NA	-0.121414537	NA		2.40937841	2.341223973	3.049703972	3.148465359	2.535040934	2.323954017	2	2.694452873
ENSG00000106524	ANKMY2	0.831515029	NA	2.557302032	NA		2.40937841	2.341223973	3.049703972	2	2.292182916	2	2.822230563	2.694452873
ENSG00000106537	TSPAN13	0.309464159	0.841959393	-0.109284973	0.929238979		5.277241927	5.701259703	5.918900103	5.627211079	5.146851863	5.867387902	5.689984892	5.175926593
ENSG00000106538	RARRES2	0	NA	4.414215334	NA		2	2	2	2	2	2	2	3.513395648
ENSG00000106546	AHR	1.142480844	6.58E-15	0.494738646	0.003496222		11.6351715	11.53265842	12.72193968	12.73134445	11.56944119	11.8984534	12.26941301	12.20462255
ENSG00000106554	CHCHD3	1.913995202	NA	-0.651459293	0.800704098		2.988659535	2.341223973	3.650861076	3.940787857	3.69818128	3.591704541	3.105816454	3.348049102
ENSG00000106560	GIMAP2	0.042670775	0.975327442	1.029947316	0.013158146		5.932905509	5.868723936	5.998328258	5.886566646	6.210260066	6.401939291	7.243006579	7.35326873
ENSG00000106571	GLI3	-1.090064033	0.012134576	-1.258690037	0.002046463		7.977587792	7.999370816	6.385703929	7.312307633	8.108962737	8.553025151	6.540770674	7.508285502
ENSG00000106588	PSMA2	-0.220808397	0.433958363	-0.1228508	0.674846066		12.55828783	12.43294231	12.3139338	12.23821674	12.1363229	12.51292615	12.26176088	12.16477116
ENSG00000106603	COA1	-1.361334003	NA	0.418594172	NA		3.209424589	3.222900086	2.279793386	2.856935046	2.742846912	2.811692706	2	3.513395648
ENSG00000106609	TMEM248	0.906540448	NA	-0.137847563	NA		2.864163296	3.222900086	3.919253536	3.148465359	2.292182916	2.588337459	2	2.694452873
ENSG00000106610	STAG3L4	0.103568671	NA	3.009011147	0.089224729		2.727900365	3.222900086	3.049703972	3.010051523	2.742846912	2.323954017	4.275212129	4.235611771
ENSG00000106615	RHEB	-2.344327378	NA	1.653738932	NA		2.864163296	3.766161836	2.279793386	2.491179127	2.742846912	2.588337459	3.342711309	3.661725486
ENSG00000106617	PRKAG2	4.270707098	NA	0	NA		2	2	3.191642265	2.266392701	2	2	2	2
ENSG00000106624	AEBP1	0.610385025	NA	-0.95290743	0.787246305		2	3.648303113	3.320858403	3.390872817	3.230786983	3.707440439	3.546138336	2
ENSG00000106636	YKT6	-0.286087118	NA	0.284206154	0.91028817		3.308308801	4.322638776	3.998662762	3.274754395	3.362577295	3.591704541	3.342711309	3.919232413
ENSG00000106638	TBL2	-0.793081614	NA	0.796847691	0.808455538		4.204531442	3.047764259	3.650861076	2.685617105	2.924454553	2.323954017	2.822230563	3.161269341
ENSG00000106682	EIF4H	0.941568425	NA	0.214751299	0.940680808		2.577412104	3.047764259	3.049703972	3.498337398	3.970261451	3.005059481	4.025932571	3.348049102
ENSG00000106683	LIMK1	-0.226740903	NA	0.424543398	0.867862169		2.864163296	4.322638776	4.073928213	2.856935046	3.59475142	3.591704541	3.724393942	4.032578026
ENSG00000106689	LHX2	-1.303900734	0.384244572	-0.693875599	0.71755538		4.82173045	5.082577499	4.340960741	3.274754395	3.794689496	3.814577333	3.342711309	3.348049102
ENSG00000106692	FKTN	-1.057233129	NA	1.06939863	NA		2.864163296	2	2	2.491179127	2	2.811692706	2	3.348049102
ENSG00000106701	FSD1L	-0.731458681	NA	0.078751699	NA		3.103260706	3.379058332	2.514038426	3.148465359	2.924454553	2	2	2.946660432
ENSG00000106714	CNTNAP3	0.902240557	3.70E-06	0.525904721	0.017115027		8.482631794	8.754876744	9.541810563	9.489156015	8.94132886	9.073421101	9.485490637	9.573646735
ENSG00000106723	SPIN1	0.060278291	0.925081194	-0.155807971	0.620639541		11.93266008	11.97118507	11.96090801	12.06167378	12.16509824	12.71810139	12.26986188	12.35283236
ENSG00000106733	NMRK1	0.207388291	0.937225396	-0.068211649	0.971195872		4.152245546	4.601645956	4.145460992	4.865264556	4.865080607	4.531911566	4.583252972	4.714670941
ENSG00000106772	PRUNE2	2.625954279	NA	1.122751221	NA		2.219161375	2	2.279793386	3.010051523	2.292182916	2.588337459	2	3.348049102
ENSG00000106780	MEGF9	-0.20817102	0.632949677	-0.133277364	0.723613143		8.954691287	8.960496778	8.802824722	8.697911104	9.436170858	9.835015629	9.438350196	9.587625662
ENSG00000106785	TRIM14	0.880915337	NA	1.821861033	0.360755931		3.308308801	2.341223973	3.835217543	2.856935046	2.742846912	3.175545554	4.583252972	3.513395648
ENSG00000106803	SEC61B	-0.272028319	0.300029341	-0.443116617	0.021958063		10.93872496	10.80802653	10.67039386	10.53489038	10.96202246	11.26097529	10.73266276	10.61945959
ENSG00000106819	ASPN	-1.571007956	NA	2.857165542	NA		2.219161375	3.047764259	2	2.491179127	2	2	2	2.694452873
ENSG00000106853	PTGR1	0.381114262	0.911887103	1.040705786	0.510838469		3.400847935	3.976414964	4.213613904	3.691874768	3.362577295	4.177787658	5.180377829	3.796216647
ENSG00000106948	AKNA	2.12935463	NA	2.61371935	NA		2.577412104	2	3.549022988	2.491179127	2.292182916	2	3.105816454	2.388614211
ENSG00000106976	DNM1	-0.020091816	NA	-2.709855997	NA		2.988659535	2	2.514038426	2.685617105	3.69818128	3.814577333	2.822230563	2
ENSG00000106991	ENG	0.767316507	NA	2.856647804	NA		2.40937841	2.341223973	2	3.010051523	2	2	2	2.694452873
ENSG00000106992	AK1	3.054685827	NA	1.781945815	NA		2	2	2.715509499	2	2.535040934	2	2	3.348049102
ENSG00000106993	CDC37L1	0.994576585	1.80E-05	1.255444728	1.12E-08		8.498425132	8.515000841	9.479161148	9.506958678	8.580981625	9.199856893	10.05323848	10.27675395
ENSG00000107020	PLGRKT	-0.164787988	NA	-1.447784301	NA		2.727900365	2.616980395	3.049703972	2	2	3.465867885	2	2.694452873
ENSG00000107036	RIC1	1.261127357	NA	-1.347274424	NA		3.103260706	2	3.191642265	3.390872817	2.924454553	2.811692706	2	2.694452873
ENSG00000107077	KDM4C	4.072616273	NA	0	NA		2.219161375	2	3.549022988	3.274754395	2	2	2	2
ENSG00000107104	KANK1	-0.595563783	0.689909735	-0.866303197	0.435071447		5.227570654	5.406796878	4.760980361	4.824543469	4.514582914	5.053274763	4.275212129	3.919232413
ENSG00000107130	NCS1	3.721223612	NA	-0.883843049	NA		2	2	2	3.010051523	2.292182916	2	2	2
ENSG00000107140	TESK1	-0.263750266	0.803632452	2.029251843	7.84E-08		5.853262361	6.818480063	6.213325709	6.071945842	6.327815881	6.009472019	8.147724359	8.146992771
ENSG00000107164	FUBP3	0.487884858	NA	-0.552120906	0.866963046		4.254988489	2	4.145460992	3.598349029	4.126766246	3.175545554	2	4.032578026
ENSG00000107165	TYRP1	-1.53777416	0.425392164	-4.165843691	0.018633134		4.483774139	4.322638776	3.919253536	2.266392701	4.570175318	5.008842482	2	2.694452873
ENSG00000107175	CREB3	-0.065732756	0.883655242	0.894624867	4.68E-11		12.02981888	12.13522825	12.06257625	11.97100663	12.02912996	12.20976507	13.0442863	12.98760031
ENSG00000107185	RGP1	-0.218685495	0.346606041	0.029853759	0.924936623		12.20305833	12.24841955	12.02543333	11.98896838	12.27242735	12.50819557	12.3948839	12.45390793
ENSG00000107186	MPDZ	-1.552246828	NA	-0.871795616	NA		3.569821985	3.047764259	2.715509499	2.491179127	3.230786983	3.005059481	2	3.161269341
ENSG00000107201	DDX58	-0.212642432	0.619695513	-0.42848847	0.088054927		9.474542793	9.378816462	9.22636017	9.207743949	10.13297044	10.65122467	10.05532298	9.917768284
ENSG00000107223	EDF1	-0.58675359	0.678813936	-0.535827639	0.63656242		4.918819239	5.671356787	4.666875908	4.943412771	5.501644882	5.008842482	4.836954385	4.781059758
ENSG00000107249	GLIS3	3.795723095	NA	0	NA		2	2	3.049703972	2	2	2	2	2
ENSG00000107263	RAPGEF1	3.459682183	NA	1.944011576	NA		2	2.341223973	3.650861076	2.491179127	2	2	2	2.388614211
ENSG00000107281	NPDC1	0.461250987	0.109898087	1.069977345	6.46E-07		9.400829033	9.905770051	10.24411482	10.00863986	9.874648154	9.710492604	11.03792574	10.66302069
ENSG00000107290	SETX	0.092827049	NA	-3.749093986	NA		2.219161375	2	2.279793386	2	2.535040934	3.175545554	2	2
ENSG00000107317	PTGDS	-2.474487275	NA	-3.999015019	NA		2.219161375	2.341223973	2	2	3.59475142	2	2	2
ENSG00000107338	SHB	-0.660778162	0.001284912	-0.724789168	0.000328325		9.519094362	9.498602185	8.824780948	8.880328535	9.432425807	9.677163297	8.782350125	8.89215481
ENSG00000107362	ABHD17B	4.058987438	NA	0	NA		2	2	3.191642265	2	2	2	2	2
ENSG00000107371	EXOSC3	-0.285912327	0.903290306	0.649226751	0.609768354		4.605437147	5.442644133	5.011261835	4.601676343	4.267942561	4.400500095	4.385363904	5.224449859
ENSG00000107372	ZFAND5	0.713934955	0.066855435	1.352487082	9.43E-06		6.669279294	6.429346815	7.288939486	7.21326156	6.849847304	6.867735131	7.964652976	8.36286583
ENSG00000107438	PDLIM1	-0.695317064	NA	-0.563172344	0.808411239		3.982955698	3.648303113	3.835217543	2.685617105	4.126766246	3.814577333	3.105816454	3.919232413
ENSG00000107443	CCNJ	0.509493013	NA	-3.746063297	NA		2.219161375	3.047764259	3.320858403	2.266392701	2.535040934	3.175545554	2	2
ENSG00000107518	ATRNL1	-1.387035427	NA	-3.149792697	NA		2	3.648303113	2	2.856935046	3.085736118	2	2	2
ENSG00000107551	RASSF4	2.436659152	NA	-0.368160221	NA		2	2	2.279793386	2.266392701	3.085736118	2.588337459	2	3.161269341
ENSG00000107554	DNMBP	-0.580989427	0.755720728	-0.654321251	0.633845014		5.176128056	4.663713088	4.760980361	4.085678118	5.071801086	4.400500095	4.025932571	4.413565443
ENSG00000107560	RAB11FIP2	1.893783941	NA	-2.075255741	NA		2.577412104	2.341223973	2.892262027	3.598349029	2.742846912	2.811692706	2	2.388614211
ENSG00000107562	CXCL12	-0.647719814	0.689909735	-3.067154759	0.000617618		4.6438136	5.170714625	4.714695282	3.940787857	5.832384361	5.709766484	2.822230563	3.661725486
ENSG00000107581	EIF3A	0.156259718	0.599983042	0.357794374	0.036804041		14.05777449	14.01265112	14.19240234	14.19089314	13.94986084	14.25364512	14.50232843	14.43166202
ENSG00000107611	CUBN	0.37335215	NA	-1.885436272	0.446689028		2.864163296	2.848391772	3.320858403	2.685617105	3.59475142	3.91430511	2	3.161269341
ENSG00000107614	TRDMT1	-1.083590488	NA	-3.35081483	0.254428018		3.857944279	3.648303113	2.279793386	3.598349029	3.885144654	2.811692706	2	2.388614211
ENSG00000107625	DDX50	0.147171443	0.952936226	-0.106441979	0.94480489		5.038874456	4.397609827	4.805826548	4.980954719	4.819928519	5.138233439	4.672869576	5.073691251
ENSG00000107651	SEC23IP	-1.159272106	0.271634852	0.308696759	0.824032296		5.277241927	5.370036166	3.835217543	4.69499345	4.396526976	5.43542936	5.180377829	5.360934368
ENSG00000107672	NSMCE4A	0.296820416	NA	1.291033866	0.648951522		2.988659535	3.379058332	3.549022988	3.148465359	2.535040934	2.811692706	3.883027056	2.388614211
ENSG00000107679	PLEKHA1	0.953332143	NA	0.749069566	NA		2.727900365	2.341223973	2.514038426	3.274754395	2.924454553	3.005059481	3.724393942	2.946660432
ENSG00000107719	PALD1	-3.465641191	NA	3.55426276	NA		2.577412104	3.519952647	2.279793386	2	2.292182916	2	3.342711309	3.161269341
ENSG00000107731	UNC5B	-4.698557403	NA	-5.666661792	0.015584781		3.569821985	4.159888066	2	2.266392701	3.970261451	4.177787658	2	2
ENSG00000107738	VSIR	0.646220351	0.001714279	0.660079256	0.000618244		8.870218113	9.23546036	9.742578401	9.659455321	10.42070246	10.67807507	11.27729434	11.14727296
ENSG00000107742	SPOCK2	0.033372895	0.983924042	-0.383111147	0.658846045		5.963571165	6.447103791	6.539666599	5.886566646	5.786180544	6.276364818	5.852239422	5.524891167
ENSG00000107758	PPP3CB	-0.73031148	NA	-0.507013274	NA		2.40937841	3.047764259	2.279793386	2.685617105	3.230786983	2	2	2.946660432
ENSG00000107771	CCSER2	-1.785538837	NA	-2.87650648	NA		2.864163296	3.222900086	2.279793386	2.491179127	2.742846912	2.323954017	2	2
ENSG00000107779	BMPR1A	-3.474610051	NA	0.625290306	NA		2.40937841	2.616980395	2	2	2.292182916	3.005059481	3.546138336	2
ENSG00000107796	ACTA2	-2.718442511	NA	-4.18584447	NA		2.864163296	2.616980395	2	2.266392701	3.483329823	2.588337459	2	2
ENSG00000107798	LIPA	0.3074579	NA	1.246869397	0.61357655		2.988659535	3.379058332	3.745982084	2.856935046	3.085736118	2.588337459	3.883027056	3.161269341
ENSG00000107816	LZTS2	-0.730933198	NA	1.118126383	0.701790578		2.864163296	3.766161836	3.439446578	2.266392701	2.742846912	3.005059481	4.025932571	2.694452873
ENSG00000107819	SFXN3	-0.172324039	0.867280832	0.132910964	0.855213314		7.358601734	7.806508825	7.452997348	7.398066798	7.506187546	6.696210843	7.183261406	7.385633273
ENSG00000107821	KAZALD1	-0.766885485	0.337706909	-2.32325641	3.45E-05		5.715915146	6.0882989	5.191056969	5.219503234	6.65793128	6.579532996	4.025932571	4.844527474
ENSG00000107833	NPM3	0.28955761	0.317465438	0.886527923	1.51E-06		10.25884669	10.22037655	10.54539148	10.51183133	9.576823839	9.993055069	10.7750186	10.58503253
ENSG00000107854	TNKS2	0.032028712	NA	0.978809305	0.617738262		4.152245546	3.766161836	3.835217543	4.153008322	3.69818128	3.005059481	2.822230563	4.714670941
ENSG00000107863	ARHGAP21	0.580117974	NA	1.534819543	0.423923652		3.857944279	3.047764259	4.073928213	3.779704863	2.535040934	3.175545554	4.025932571	3.513395648
ENSG00000107874	CUEDC2	-0.268108166	0.228353186	0.159481471	0.499047735		10.69667249	10.83187683	10.51701524	10.47776817	10.84082181	10.9679086	11.09982675	11.0293183
ENSG00000107882	SUFU	0.704244323	NA	-1.007140817	NA		2.577412104	2.616980395	2.892262027	2.856935046	3.085736118	2.323954017	2.468915666	2.388614211
ENSG00000107890	ANKRD26	-0.537600113	NA	-3.445916332	NA		3.308308801	2	2.715509499	2.491179127	3.085736118	2.323954017	2	2
ENSG00000107897	ACBD5	-0.199941813	0.950085821	0.460091711	0.790918916		4.396563708	4.397609827	3.650861076	4.649089263	4.267942561	3.91430511	4.155949712	4.714670941
ENSG00000107902	LHPP	-0.077706591	NA	-4.302149241	NA		2.577412104	3.648303113	2.279793386	3.691874768	2	3.814577333	2	2
ENSG00000107929	LARP4B	-0.131867726	0.959885595	-0.2195427	0.882074531		4.483774139	5.511772317	4.666875908	5.187746245	5.146851863	4.866693194	4.583252972	5.01972183
ENSG00000107937	GTPBP4	0.171303989	0.792367462	0.455100211	0.161821308		8.780489526	8.740548101	9.078857133	8.766698429	8.108962737	8.668213097	9.00142818	8.716697346
ENSG00000107938	EDRF1	0.173365237	0.940574385	-0.154182531	0.920373651		4.918819239	5.127319017	5.289076233	5.053229142	4.456762175	5.138233439	4.155949712	5.073691251
ENSG00000107949	BCCIP	0.297859931	0.816754712	-1.005490388	0.102944527		5.978662972	5.577739061	5.998328258	6.15640618	5.962730034	6.533225519	5.457566578	5.224449859
ENSG00000107951	MTPAP	0.141305296	0.744452719	0.428845965	0.03700997		10.5641287	10.55214558	10.69816523	10.70016868	10.42259148	10.84455028	11.10184506	11.05050071
ENSG00000107957	SH3PXD2A	-0.730434275	NA	-0.962140601	NA		2.988659535	2	2	2.685617105	2.535040934	2.323954017	2.468915666	2
ENSG00000107960	STN1	-0.310412539	0.226931583	0.433462535	0.030588816		9.798573202	9.767744363	9.530164759	9.41737622	10.02396408	10.27802571	10.65918336	10.51483103
ENSG00000107984	DKK1	1.080678094	6.46E-13	1.337541375	1.46E-19		13.53134601	13.51996724	14.63544027	14.57615301	13.44922363	13.83505725	15.0529311	14.92883321
ENSG00000108010	GLRX3	-0.39690462	0.719427403	-0.309188451	0.739723407		6.715055237	6.429346815	6.036460478	6.355331648	5.80946741	6.075589391	4.984268242	6.093816691
ENSG00000108021	TASOR2	0.461187855	0.587501629	-0.551473509	0.378686544		6.335900373	5.815033759	6.294240464	6.763452052	6.509422757	7.021016379	6.065815359	6.419736403
ENSG00000108039	XPNPEP1	2.502029551	NA	0.451723868	NA		2.40937841	2	2.514038426	3.390872817	2.924454553	2.323954017	2	3.348049102
ENSG00000108055	SMC3	0.014019869	0.9787569	0.473413549	0.005908668		12.5120339	12.46924018	12.46509562	12.54358194	12.17773641	12.53463616	12.83757721	12.84261457
ENSG00000108061	SHOC2	0.275524828	NA	0.655730941	NA		2.864163296	2.616980395	2.892262027	2.856935046	3.230786983	3.005059481	3.342711309	3.661725486
ENSG00000108064	TFAM	2.428954014	NA	2.37424664	NA		2.219161375	2.341223973	2.514038426	3.498337398	2.535040934	2	3.105816454	3.161269341
ENSG00000108091	CCDC6	0.369255648	0.18745823	0.589966553	0.006354122		11.26958746	11.24485416	11.60462424	11.6471774	11.29463254	11.89082204	12.09040243	12.32424434
ENSG00000108094	CUL2	-0.028713947	0.992955265	0.789481123	0.547296868		3.921803616	4.780368898	4.400652726	4.337977088	3.885144654	4.400500095	4.836954385	4.781059758
ENSG00000108106	UBE2S	-0.454046919	0.203499718	-0.274587132	0.492035035		9.073672855	9.397202379	9.008658779	8.537091982	8.550208764	8.579850928	8.499655086	8.06276543
ENSG00000108107	RPL28	0.035548938	0.979350336	0.241365921	0.775161787		6.415693441	6.238608874	6.55288152	6.15640618	6.023737151	5.790728736	5.962975997	6.288957823
ENSG00000108175	ZMIZ1	-1.426256265	0.363251336	-0.410544295	0.839501707		4.440827803	4.723219766	3.049703972	3.862493393	4.396526976	3.91430511	4.275212129	3.348049102
ENSG00000108179	PPIF	0.925840429	NA	0.026806396	0.994335604		3.209424589	3.379058332	4.513102142	2.856935046	3.483329823	3.005059481	3.724393942	2.694452873
ENSG00000108187	PBLD	1.253199563	NA	0.030292811	NA		2.727900365	2	3.191642265	2.491179127	2.924454553	2.588337459	3.105816454	2.388614211
ENSG00000108219	TSPAN14	0.489807505	0.571507764	0.194955551	0.831509274		6.037499339	6.110754558	6.666665419	6.397588313	6.082268792	6.257498908	5.773391976	6.753142678
ENSG00000108239	TBC1D12	-0.618913975	NA	1.939624691	NA		2	3.222900086	2.892262027	2	2	2	2	2.388614211
ENSG00000108256	NUFIP2	0.664357418	0.000279029	0.233726996	0.345100543		10.97492407	10.82000097	11.46218146	11.65808237	11.19702783	11.52972382	11.52452558	11.68256316
ENSG00000108298	RPL19	-0.087072502	0.961821732	0.076566483	0.946425105		5.836792205	5.787420307	5.768421431	5.696550267	5.351085091	5.594224705	5.646400497	5.445240648
ENSG00000108344	PSMD3	-0.113059944	0.789210729	0.329208354	0.100693255		12.73059857	12.75282231	12.69741842	12.55665587	12.28026178	12.62065835	12.87611826	12.6973484
ENSG00000108370	RGS9	0.237453238	0.93606108	2.621173328	0.000317403		2.988659535	3.648303113	2.892262027	3.862493393	4.199080583	4.177787658	6.251812535	6.736509094
ENSG00000108379	WNT3	0.858154832	NA	1.592828051	0.389877958		3.103260706	2.341223973	3.320858403	3.148465359	2.924454553	3.327997347	4.275212129	4.137663629
ENSG00000108381	ASPA	0	NA	-3.149800671	NA		2	2	2	2	3.085736118	2	2	2
ENSG00000108389	MTMR4	0.800961894	NA	0.04556021	0.99074551		2.988659535	3.047764259	3.745982084	3.148465359	2.292182916	3.591704541	2.468915666	3.513395648
ENSG00000108395	TRIM37	-0.398949587	NA	0.36444299	NA		2.40937841	2.848391772	2.514038426	2.491179127	2.924454553	2.588337459	3.342711309	2.388614211
ENSG00000108424	KPNB1	-0.032765948	0.990170464	0.159780583	0.922961411		5.009784209	5.212842941	4.849320617	5.280994015	4.819928519	4.007582584	4.984268242	4.137663629
ENSG00000108433	GOSR2	0.552788597	0.104871576	1.116433191	1.73E-05		7.592407385	7.241179133	7.939083715	8.015206151	7.520369652	7.744621856	8.622834863	8.838607132
ENSG00000108439	PNPO	-0.385856669	NA	1.144163298	NA		3.209424589	2	2.715509499	2.491179127	2.924454553	2	2.822230563	3.161269341
ENSG00000108443	RPS6KB1	-1.119485502	0.268736556	0.239416762	0.873332481		5.564103074	5.787420307	4.805826548	4.552652135	4.992630793	3.814577333	4.672869576	4.781059758
ENSG00000108448	TRIM16L	-0.192264238	NA	0.419606976	0.894584109		2.40937841	3.648303113	2.892262027	3.148465359	2.742846912	3.591704541	3.883027056	2.946660432
ENSG00000108465	CDK5RAP3	-0.636631311	0.814054954	0.375124307	0.852894955		3.487807409	4.468876637	3.998662762	3.010051523	4.126766246	4.095193705	4.487698744	4.32733065
ENSG00000108468	CBX1	-0.462618017	NA	-1.323813652	0.623348274		2.864163296	3.648303113	3.320858403	2.685617105	3.483329823	3.465867885	3.105816454	2.388614211
ENSG00000108469	RECQL5	0.164666448	0.964937028	-1.229576859	0.466612138		4.254988489	3.648303113	4.400652726	3.779704863	4.456762175	3.814577333	2.822230563	3.661725486
ENSG00000108479	GALK1	0.410594557	0.359653224	0.444268359	0.22666855		7.431709221	7.82699737	8.123102139	7.950444652	8.046634537	8.164778106	8.792382686	8.256048509
ENSG00000108506	INTS2	-0.968961404	NA	-1.433070537	0.484408003		4.350898418	4.663713088	3.919253536	3.598349029	4.396526976	2.588337459	3.342711309	2.388614211
ENSG00000108510	MED13	2.057504544	NA	-2.308714148	NA		2.727900365	2	3.650861076	2.856935046	2.742846912	3.005059481	2	2.388614211
ENSG00000108511	HOXB6	-0.293817373	0.89441669	-1.135191818	0.258523919		5.325259811	5.170714625	4.849320617	5.122054925	5.762511624	4.467701556	4.155949712	4.413565443
ENSG00000108515	ENO3	-0.321652015	0.910231333	0.332474062	0.855878637		4.350898418	4.663713088	4.340960741	4.153008322	4.333666852	3.814577333	3.724393942	4.781059758
ENSG00000108518	PFN1	-0.237472519	0.843161164	0.245644511	0.756953015		6.687764327	6.613597658	6.62972566	6.188852797	6.757078171	6.751191919	7.434547124	6.377447198
ENSG00000108557	RAI1	-0.170865849	0.927356057	0.312131452	0.776521295		5.277241927	6.0882989	5.674817147	5.451149596	5.318991435	5.331022425	5.92700002	5.224449859
ENSG00000108561	C1QBP	-0.23348385	0.376094444	-0.128079124	0.648951522		11.86294986	11.62866422	11.56318513	11.47162834	11.37828452	11.49842954	11.41920699	11.19675308
ENSG00000108576	SLC6A4	0.850186204	NA	-1.47561836	0.441186549		3.647423908	2.616980395	3.745982084	3.862493393	3.59475142	4.467701556	2.822230563	3.348049102
ENSG00000108578	BLMH	-0.178433679	0.601246663	0.003125185	0.99454171		11.10655322	11.17131261	10.97222508	10.94954701	11.09233747	11.40347677	11.37148586	11.13859499
ENSG00000108582	CPD	-1.736567387	NA	-0.150602877	NA		2.864163296	2.616980395	2	2.491179127	2.535040934	3.327997347	3.105816454	2.694452873
ENSG00000108588	CCDC47	0.370153743	0.25433088	0.185010573	0.616168188		9.60061748	9.579319244	9.895637541	10.01882818	9.44177027	10.06398928	9.90160704	10.03292841
ENSG00000108590	MED31	-0.332456013	0.751628991	-0.900454915	0.102130135		6.288241234	6.132866041	5.95916073	5.846450784	6.359715978	6.667914055	5.852239422	5.485615521
ENSG00000108591	DRG2	-0.535034406	0.741174538	-0.966274079	0.383598345		5.543952094	5.406796878	5.224475502	4.73948197	5.032758947	4.33001477	3.724393942	4.137663629
ENSG00000108592	FTSJ3	-0.277806447	0.263099978	0.184732904	0.466544001		11.10869843	11.04801053	10.87824129	10.72111885	10.69057996	10.8789023	11.08867526	10.84666587
ENSG00000108602	ALDH3A1	-0.798349177	NA	-3.161304073	NA		2.577412104	3.222900086	2.514038426	2.685617105	3.085736118	2	2	2
ENSG00000108604	SMARCD2	-0.333225096	NA	0.544037549	0.85680543		3.209424589	3.875115206	3.320858403	3.390872817	3.230786983	3.175545554	2	4.235611771
ENSG00000108641	B9D1	-1.346179273	0.398473313	-1.613178881	0.280770693		4.440827803	4.723219766	3.191642265	3.862493393	4.333666852	4.095193705	3.105816454	3.161269341
ENSG00000108651	UTP6	-0.695076848	0.328615643	-2.004327697	0.000154587		6.491303625	6.804772343	6.073610715	5.906213884	6.156790771	6.867735131	4.487698744	4.905320348
ENSG00000108654	DDX5	0.574182383	0.81650194	0.181194356	0.928445949		4.254988489	3.519952647	4.513102142	4.278917139	4.623704787	3.707440439	4.757243496	3.919232413
ENSG00000108666	C17orf75	0.023819526	0.990170464	-1.659916712	0.005322467		5.679433354	6.278827269	5.745583541	6.251635621	6.509422757	6.485382237	4.275212129	5.403703243
ENSG00000108669	CYTH1	-0.548962153	NA	-2.451520025	NA		2.40937841	2.341223973	2	2.491179127	2.535040934	3.327997347	2.468915666	2
ENSG00000108679	LGALS3BP	-0.337847403	0.125145392	-0.044458329	0.897651801		12.6256011	12.90632498	12.48957005	12.37779025	12.63578544	12.83346297	12.80077649	12.57813364
ENSG00000108691	CCL2	2.555734497	2.08E-19	1.889872795	2.77E-09		6.121485727	5.894837867	8.617144727	8.377342862	5.832384361	5.594224705	7.509441908	7.546956942
ENSG00000108733	PEX12	0.007752062	0.992955265	-0.1407057	0.736389352		8.966094616	8.994102793	8.942420367	9.031106522	9.117257252	9.637584262	9.133573561	9.373031438
ENSG00000108759	KRT32	-5.883852993	NA	-5.820996472	0.013569536		3.647423908	3.766161836	2	2	4.05063503	4.33001477	2	2
ENSG00000108774	RAB5C	2.819507837	NA	1.944820236	NA		2.40937841	2	3.191642265	3.148465359	2	2	2	2.388614211
ENSG00000108784	NAGLU	-0.104784144	0.969721486	0.151822191	0.92955362		4.787859198	4.601645956	4.805826548	4.39471407	4.623704787	4.095193705	4.757243496	4.235611771
ENSG00000108797	CNTNAP1	2.61665263	NA	-0.290081458	NA		2.40937841	2	3.191642265	3.010051523	2.742846912	3.707440439	3.105816454	3.161269341
ENSG00000108813	DLX4	-2.054696689	0.042017694	-1.598941809	0.105417394		4.753173567	4.888293559	3.320858403	3.274754395	5.109814449	5.43542936	3.724393942	4.137663629
ENSG00000108819	PPP1R9B	-0.305768097	0.165377311	-0.012036774	0.975522823		11.53568037	11.71364349	11.37976237	11.26079195	11.5685884	11.80165984	11.73941771	11.61364482
ENSG00000108826	MRPL27	-0.398643608	0.081196175	0.220027838	0.40080752		10.95121134	10.7564415	10.54208192	10.37400163	10.65084373	10.92446555	11.1278294	10.89055395
ENSG00000108828	VAT1	0.492980432	0.001347616	1.299078249	3.14E-23		12.64716179	12.73599245	13.18782148	13.18178656	13.34811891	13.58090241	14.81493223	14.7193587
ENSG00000108829	LRRC59	0.173960615	0.572071917	0.410109333	0.021260124		13.59501007	13.56944587	13.82223834	13.68705019	13.22512085	13.56492658	13.86908406	13.7587105
ENSG00000108839	ALOX12	0.174089007	0.961889344	0.128382238	0.956793576		3.487807409	4.663713088	4.145460992	4.449303927	4.126766246	3.465867885	4.275212129	3.513395648
ENSG00000108846	ABCC3	1.373239198	1.10E-07	0.28853597	0.427517875		6.512198162	6.748600676	8.118665428	7.790498122	8.826171027	8.537469167	9.039833622	8.910807321
ENSG00000108854	SMURF2	-0.710983251	0.769337579	-1.569570519	0.284897106		4.041620764	4.536788081	3.835217543	3.691874768	4.675318962	3.91430511	3.342711309	3.161269341
ENSG00000108861	DUSP3	0.257253514	0.257416525	0.551065622	0.000488625		10.81385583	10.77413539	11.07025693	11.03178129	10.79998717	11.02758626	11.46461599	11.47136479
ENSG00000108883	EFTUD2	-0.052616039	NA	0.228862831	0.957975864		2.988659535	3.976414964	3.191642265	3.779704863	2.742846912	2.323954017	3.105816454	2
ENSG00000108946	PRKAR1A	-1.072740745	NA	2.624671494	0.067724756		3.721063865	3.379058332	2.892262027	3.010051523	3.085736118	2.588337459	4.836954385	4.32733065
ENSG00000108947	EFNB3	-0.377955508	NA	-0.137571613	NA		2.40937841	3.047764259	2.514038426	2.685617105	2.924454553	3.327997347	3.546138336	2.388614211
ENSG00000108963	DPH1	0.351878093	0.914278784	1.007928128	0.534767775		3.647423908	4.468876637	4.617417021	4.085678118	4.05063503	2.811692706	4.385363904	4.235611771
ENSG00000108984	MAP2K6	-4.068361627	NA	-3.493703325	NA		2.40937841	4.071066175	2	2.266392701	2.742846912	2.811692706	2	2
ENSG00000109046	WSB1	0.217009017	0.918042251	0.133484469	0.92539286		4.94978257	5.253775885	5.085889491	5.477655343	4.72515018	5.053274763	4.672869576	5.27139407
ENSG00000109062	SLC9A3R1	0.508682126	0.860935859	0.036124054	0.988971629		4.350898418	3.222900086	4.457972752	4.153008322	4.05063503	4.007582584	3.546138336	4.413565443
ENSG00000109065	NAT9	0.731753893	NA	1.06794329	0.65476092		2.864163296	3.648303113	3.745982084	3.779704863	3.483329823	2.323954017	3.342711309	3.919232413
ENSG00000109066	TMEM104	-1.525516061	NA	2.744537786	NA		2.219161375	3.047764259	2.279793386	2.266392701	2.292182916	2	2	3.348049102
ENSG00000109072	VTN	-0.228306212	0.93191606	-0.420031035	0.78789596		4.753173567	4.322638776	4.714695282	3.940787857	4.992630793	4.467701556	4.487698744	4.32733065
ENSG00000109079	TNFAIP1	-1.301277438	NA	-1.211229444	0.645052772		3.569821985	3.875115206	2.892262027	3.010051523	3.230786983	3.465867885	2.468915666	2.946660432
ENSG00000109083	IFT20	0.106527707	0.971441226	0.214435264	0.897666606		3.857944279	4.397609827	4.400652726	4.015051145	4.199080583	4.962998168	4.836954385	4.781059758
ENSG00000109103	UNC119	-1.470727061	NA	-0.2473672	0.92539286		4.097993223	4.536788081	3.049703972	3.498337398	4.126766246	2.811692706	3.724393942	3.161269341
ENSG00000109111	SUPT6H	-0.30318895	NA	0.710239241	NA		2.988659535	2	2.279793386	2.685617105	2.535040934	2	2.822230563	2
ENSG00000109118	PHF12	-0.086436631	0.953089029	0.460909948	0.450882855		6.732966525	6.429346815	6.370857047	6.639810942	6.52357325	6.118042084	6.467526279	7.023778781
ENSG00000109133	TMEM33	0.66735327	0.012134576	-0.446542864	0.138599595		9.036295035	8.932406502	9.545120742	9.746498343	8.820451197	9.336468051	8.468708551	8.81899086
ENSG00000109163	GNRHR	-3.781903187	NA	2.083016785	NA		2	3.047764259	2	2	2	2	2.468915666	2
ENSG00000109171	SLAIN2	0.43958636	0.893232216	-1.808919238	0.215760603		3.103260706	4.601645956	4.760980361	3.779704863	4.514582914	4.763496753	2.822230563	3.661725486
ENSG00000109180	OCIAD1	0.593504377	NA	1.775826481	0.357105214		3.209424589	3.222900086	3.919253536	3.148465359	2.292182916	3.327997347	4.025932571	3.919232413
ENSG00000109184	DCUN1D4	0.003103329	0.997686996	0.719162431	0.096659619		6.622003176	6.948837314	6.827549203	6.752639713	6.52357325	6.331525988	7.19843125	7.050940074
ENSG00000109189	USP46	-0.346802385	NA	-0.580104139	NA		2.40937841	3.379058332	3.049703972	2.491179127	3.483329823	2.323954017	2.822230563	2.694452873
ENSG00000109220	CHIC2	0.256947195	0.62100566	-0.839755965	0.002523265		8.406553527	8.350195498	8.495803235	8.758615042	8.672725659	8.892659023	7.626225041	8.214611839
ENSG00000109272	PF4V1	-7.201998308	0.000260758	-1.625496221	0.267149		4.566011897	4.888293559	2	2	4.773317522	4.177787658	3.105816454	3.513395648
ENSG00000109320	NFKB1	3.223743703	NA	0.559515266	NA		2.219161375	2	3.049703972	2.856935046	2.924454553	2.588337459	3.105816454	2.946660432
ENSG00000109323	MANBA	0.24234977	NA	2.192149132	0.27131459		2.864163296	4.071066175	4.213613904	3.010051523	2.742846912	2.588337459	4.385363904	3.161269341
ENSG00000109332	UBE2D3	-0.036935447	NA	-0.417160382	0.903067192		3.721063865	3.047764259	3.320858403	3.498337398	2.924454553	3.175545554	2	3.348049102
ENSG00000109390	NDUFC1	0.21820874	NA	-0.944804589	NA		2.864163296	2.341223973	3.191642265	2	2	2.323954017	2	2
ENSG00000109436	TBC1D9	0.283878574	0.342792749	0.651756068	0.000890461		9.793248008	9.806090782	10.04222723	10.12114886	9.767250358	10.20112605	10.68768253	10.61035907
ENSG00000109458	GAB1	0.611496707	NA	-1.513692151	NA		2.727900365	2.341223973	2.715509499	2.856935046	2.924454553	3.707440439	3.105816454	2
ENSG00000109472	CPE	-0.231957201	0.650884206	-1.713626231	1.15E-14		8.244313801	8.216813749	7.903418593	8.094414977	9.845373789	10.31270833	8.547828936	8.232516337
ENSG00000109475	RPL34	-0.094561503	0.972957304	-1.198594002	0.312551594		4.440827803	4.888293559	4.932562253	4.153008322	4.773317522	4.763496753	3.546138336	4.032578026
ENSG00000109519	GRPEL1	0.108361	0.8167987	0.334429917	0.121582046		10.59077036	10.64930359	10.83088466	10.61766229	10.35792279	10.65843378	10.889269	10.80838113
ENSG00000109534	GAR1	-0.587379122	0.813701089	0.082879997	0.971195872		3.721063865	4.988703524	3.919253536	4.085678118	4.199080583	3.91430511	3.883027056	4.32733065
ENSG00000109536	FRG1	5.137203111	0.02206115	6.112478154	0.002972491		2.727900365	2.616980395	7.410072252	2.685617105	2.535040934	2.811692706	7.257564132	7.546956942
ENSG00000109572	CLCN3	-2.233562414	NA	-0.093263043	NA		2.219161375	3.519952647	2.514038426	2	2.742846912	2	2	2.694452873
ENSG00000109576	AADAT	-1.890565729	NA	-0.880203395	NA		3.308308801	2	2	2.491179127	2.742846912	2.588337459	2	2.694452873
ENSG00000109606	DHX15	1.098101736	NA	1.78337614	NA		2.864163296	2	2.279793386	3.390872817	2.535040934	2	2	3.348049102
ENSG00000109618	SEPSECS	0.643752458	NA	2.808743792	NA		2.577412104	2	2.715509499	2.266392701	2.292182916	2.323954017	3.105816454	3.661725486
ENSG00000109654	TRIM2	-3.478840953	NA	0.655276817	NA		2.864163296	2	2	2	2.535040934	2.811692706	3.546138336	2
ENSG00000109667	SLC2A9	-0.526351486	NA	-1.659180692	NA		2.219161375	3.222900086	2	3.010051523	3.085736118	2	2.468915666	2
ENSG00000109670	FBXW7	0.119213092	0.973419857	1.108923478	0.436210152		3.921803616	3.222900086	3.745982084	3.691874768	3.69818128	4.007582584	4.275212129	5.073691251
ENSG00000109674	NEIL3	-0.660850726	0.117251164	0.531644589	0.219778212		7.522041469	7.509719966	6.849135134	6.897100889	6.592315794	7.128752656	7.497226341	7.297660161
ENSG00000109680	TBC1D19	-1.154143766	NA	-1.796512266	NA		3.569821985	3.875115206	2.892262027	3.148465359	2.742846912	2.588337459	2	2.388614211
ENSG00000109685	NSD2	-0.227699899	0.779570333	-0.869744431	0.025768084		7.458869657	7.146540666	7.030120149	7.156971713	7.125082235	7.267225937	6.363697384	6.355828471
ENSG00000109689	STIM2	-1.581984241	0.359446324	-1.462490247	0.336965859		4.396563708	4.071066175	3.320858403	3.010051523	4.992630793	3.91430511	3.883027056	2.946660432
ENSG00000109705	NKX3-2	-0.604954666	0.695085887	-2.089396877	0.008712417		4.681195614	4.939371918	4.213613904	4.39471407	5.738447904	5.790728736	4.275212129	3.661725486
ENSG00000109736	MFSD10	-0.070602363	NA	0.424679714	0.894844655		2.40937841	4.243557198	3.650861076	3.390872817	3.59475142	2.323954017	3.342711309	3.348049102
ENSG00000109738	GLRB	-2.660496302	NA	-0.437298481	NA		2	3.222900086	2	2.266392701	2.535040934	2	2	2.388614211
ENSG00000109743	BST1	4.057077442	NA	-3.543909867	NA		2	2	3.191642265	2	2.292182916	3.175545554	2	2
ENSG00000109756	RAPGEF2	0.230666959	NA	-1.898940239	NA		2.40937841	2	2	2.491179127	2	3.175545554	2	2.388614211
ENSG00000109771	LRP2BP	0.789604678	NA	-4.30623727	NA		2.864163296	2.341223973	3.549022988	2	3.69818128	2.323954017	2	2
ENSG00000109787	KLF3	-1.370092903	NA	-0.541765443	0.846558487		3.400847935	3.875115206	2.514038426	3.148465359	3.69818128	3.591704541	2.468915666	3.796216647
ENSG00000109790	KLHL5	1.97431937	NA	0.913512673	NA		2.988659535	2	3.835217543	3.390872817	2.924454553	2.588337459	2.822230563	3.513395648
ENSG00000109846	CRYAB	0	NA	4.126806705	NA		2	2	2	2	2	2	3.342711309	2
ENSG00000109854	HTATIP2	3.011453752	NA	4.889885054	NA		2	2	2.279793386	2.491179127	2	2	3.724393942	2.388614211
ENSG00000109861	CTSC	0.432450089	0.114300418	0.939039656	1.08E-05		9.07893436	8.95430159	9.466996296	9.43100383	8.199884268	8.624708407	9.392917826	9.320985936
ENSG00000109881	CCDC34	-0.696412734	0.027865078	-0.596548527	0.067581934		8.317362547	8.277621629	7.796373404	7.404988501	8.090070029	8.457069133	7.637399796	7.751199557
ENSG00000109906	ZBTB16	3.43671443	NA	5.812359164	NA		2	2	2.514038426	2.491179127	2	2	4.025932571	3.513395648
ENSG00000109917	ZPR1	-0.701695851	NA	-0.389592825	NA		2.219161375	3.379058332	2.514038426	2.685617105	3.59475142	2.811692706	3.342711309	2.694452873
ENSG00000109920	FNBP4	0.185562721	0.951430265	0.437279013	0.793112071		4.566011897	4.071066175	4.278691981	4.69499345	4.456762175	3.707440439	4.385363904	4.571959457
ENSG00000109927	TECTA	-1.15778184	0.11191627	-0.946881694	0.202977659		5.733815828	5.970457964	4.666875908	4.943412771	5.61171319	6.159281191	5.240240092	4.844527474
ENSG00000109944	JHY	0.073069265	NA	-4.305955067	0.116657564		3.209424589	2	3.049703972	2.491179127	3.885144654	4.33001477	2	2.388614211
ENSG00000109991	P2RX3	-0.667191728	NA	0.484638016	NA		3.569821985	2.341223973	2.279793386	3.148465359	2.742846912	2	2	2.946660432
ENSG00000110002	VWA5A	-1.453506829	NA	-3.02545869	0.082409921		3.857944279	3.519952647	2.514038426	3.148465359	4.456762175	4.33001477	2.822230563	2.388614211
ENSG00000110013	SIAE	-0.334221467	NA	-3.442998149	NA		2.577412104	2	2	2.491179127	3.085736118	2.323954017	2	2
ENSG00000110031	LPXN	-0.493559328	NA	-3.004012353	0.061753746		3.921803616	4.322638776	3.745982084	3.779704863	4.675318962	3.91430511	2.468915666	2.694452873
ENSG00000110042	DTX4	3.064412654	NA	2.45092512	NA		2.219161375	2	3.049703972	2.685617105	2.535040934	2	3.546138336	2.694452873
ENSG00000110048	OSBP	0.517247434	0.003520947	1.183898431	2.97E-15		11.57438028	11.52692981	12.06632488	12.06904642	11.8463017	12.22653556	13.22065121	13.24280745
ENSG00000110074	FOXRED1	0.071843121	0.968896237	1.455582933	0.011283052		6.200850659	6.356049157	6.565976491	6.089238113	6.19265624	4.593385139	7.136770668	6.833550056
ENSG00000110075	PPP6R3	0.296599059	NA	0.381627616	0.886623239		2.988659535	3.875115206	3.745982084	3.598349029	3.483329823	3.005059481	3.105816454	3.796216647
ENSG00000110080	ST3GAL4	3.25105414	NA	1.413743315	NA		2.219161375	2	3.320858403	2.491179127	2.292182916	2.323954017	2	3.161269341
ENSG00000110092	CCND1	-0.027499067	0.964937028	-0.38796177	0.05311307		12.54820682	12.56077461	12.5925425	12.45839519	12.31474531	12.70662813	12.22241559	12.044924
ENSG00000110104	CCDC86	-0.029593605	0.964837506	1.151497995	8.24E-12		10.01714939	10.19564212	10.18168103	9.96715147	9.411652424	9.615529112	10.6632893	10.66412052
ENSG00000110107	PRPF19	-0.077728597	0.867825918	0.137104078	0.595048959		11.37493788	11.4050351	11.35592854	11.26745363	11.07442635	11.26865088	11.21058846	11.40449695
ENSG00000110108	TMEM109	0.244158077	0.406881422	0.847938553	1.09E-06		11.01115481	10.9848302	11.31530908	11.16465659	10.5533472	10.92745254	11.69732303	11.49318894
ENSG00000110169	HPX	0.670701262	0.717271362	-2.34191849	0.024622982		4.525478912	3.875115206	4.457972752	5.088052424	5.071801086	5.178907404	3.105816454	3.513395648
ENSG00000110171	TRIM3	0.78618534	NA	0.79207421	NA		2.40937841	2.341223973	2.514038426	2.685617105	3.230786983	2.811692706	3.105816454	3.796216647
ENSG00000110172	CHORDC1	-1.077463607	NA	1.4931343	0.44311829		3.308308801	3.379058332	2.715509499	2.856935046	2.742846912	3.327997347	3.883027056	4.137663629
ENSG00000110200	ANAPC15	-0.570912252	0.841091007	0.778155379	0.699847473		4.887176766	3.766161836	3.745982084	4.217335855	3.483329823	3.005059481	3.883027056	3.661725486
ENSG00000110237	ARHGEF17	-0.807012849	NA	-3.591918643	0.230682243		2.727900365	4.159888066	3.439446578	2.685617105	4.267942561	2.323954017	2	2.388614211
ENSG00000110274	CEP164	-4.888845563	NA	-1.908412286	NA		2.219161375	3.648303113	2	2	2.292182916	2.323954017	2	2
ENSG00000110315	RNF141	0.616489605	0.000376263	0.001546727	0.99696902		9.919837022	9.946913685	10.5764593	10.51822935	10.46261838	10.72432283	10.57014378	10.62962953
ENSG00000110321	EIF4G2	-0.095058342	0.95481908	-0.644608697	0.3717866		6.288241234	6.176097589	6.278416498	6.000626423	5.899028768	5.594224705	5.052643222	5.27139407
ENSG00000110330	BIRC2	-0.43813394	0.76631389	0.640626054	0.512926844		5.394416814	5.730555383	5.049058151	5.280994015	4.570175318	4.866693194	4.912490778	5.563125856
ENSG00000110395	CBL	-0.031071273	0.964819901	0.015987809	0.971195872		10.95931748	10.74661657	10.71001086	10.93467638	11.19537144	11.58609997	11.38232006	11.45557148
ENSG00000110400	NECTIN1	-0.973684327	0.008060068	-1.692739341	1.22E-06		7.977587792	7.993340676	7.207718331	6.836951087	7.748341374	7.904749858	5.646400497	6.558688689
ENSG00000110427	KIAA1549L	3.724344224	NA	0.247665128	NA		2	2	2	3.010051523	2.535040934	2.588337459	3.105816454	2
ENSG00000110429	FBXO3	0.045040073	0.977202195	0.625429512	0.350132807		5.7862226	6.132866041	5.790903423	6.188852797	5.4432926	6.179466952	6.467526279	6.419736403
ENSG00000110435	PDHX	0.579651377	NA	1.076919575	0.641142422		2.577412104	3.875115206	3.439446578	3.940787857	3.362577295	3.005059481	4.487698744	2.946660432
ENSG00000110497	AMBRA1	-1.63505585	NA	1.201702653	NA		2	2.341223973	2	2	2.742846912	2	2	3.348049102
ENSG00000110514	MADD	-2.793174987	NA	3.682120903	NA		2.988659535	3.519952647	2	2.491179127	2	2	3.105816454	2
ENSG00000110536	PTPMT1	-1.298547439	0.281592678	-0.233586198	0.889955655		4.854824689	5.036403907	4.213613904	3.498337398	4.514582914	4.467701556	4.275212129	4.32733065
ENSG00000110619	CARS	-0.612051944	NA	2.219009583	0.347815518		3.209424589	3.519952647	2.715509499	3.274754395	2.924454553	2	3.105816454	4.032578026
ENSG00000110651	CD81	0.075965086	0.980610398	0.91944696	0.550740336		4.350898418	3.047764259	3.919253536	3.940787857	3.59475142	4.33001477	4.385363904	5.01972183
ENSG00000110660	SLC35F2	0.650776615	0.000413649	1.656722022	4.78E-25		11.2584234	11.1161905	11.8265819	11.85226879	10.87709242	11.31272427	12.83181261	12.69681111
ENSG00000110696	C11orf58	-0.230513867	0.783848943	0.06800441	0.925009343		7.4855282	7.431599015	7.402792238	7.046223153	7.106400809	7.639254533	7.670413922	7.227970739
ENSG00000110697	PITPNM1	-0.934798137	NA	1.761777315	0.440068444		2.988659535	3.519952647	3.049703972	2.491179127	3.085736118	2.323954017	3.546138336	3.919232413
ENSG00000110700	RPS13	0.279256507	0.18565265	0.564783519	0.000241979		13.20965969	13.0019676	13.36765897	13.40998002	13.3292361	13.57245964	14.03063037	14.01034739
ENSG00000110711	AIP	-1.528292234	NA	-1.791217865	NA		3.103260706	2	2	2.491179127	2	3.175545554	2.468915666	2
ENSG00000110717	NDUFS8	-0.253307385	0.442602345	0.433772653	0.056545306		10.68118783	10.81573578	10.59733719	10.38891623	10.51047321	10.74816997	11.26022724	10.84569679
ENSG00000110719	TCIRG1	-1.10815664	NA	1.840943175	NA		2	3.519952647	2.514038426	2.491179127	2.742846912	2.323954017	4.025932571	2.388614211
ENSG00000110799	VWF	-0.129109535	NA	-0.345655559	0.881667301		3.308308801	3.976414964	3.650861076	3.498337398	4.199080583	3.707440439	4.155949712	3.161269341
ENSG00000110801	PSMD9	-0.395559379	0.82510095	0.396755002	0.754823011		4.918819239	5.170714625	4.617417021	4.782639533	4.72515018	4.593385139	4.984268242	5.01972183
ENSG00000110811	P3H3	-0.426600008	0.080799619	-0.14076791	0.678418302		10.09018598	10.39749044	9.856205426	9.793411497	10.32193987	10.50792527	10.42776334	10.11243268
ENSG00000110841	PPFIBP1	-0.559308688	NA	-0.964772719	NA		3.791126836	2.341223973	3.320858403	2.491179127	3.483329823	2.323954017	2.822230563	2.388614211
ENSG00000110844	PRPF40B	0.251005988	0.933683017	-0.440571995	0.806781681		4.396563708	4.071066175	4.400652726	4.501903259	4.951354475	3.591704541	4.025932571	4.137663629
ENSG00000110848	CD69	-4.600634464	NA	-2.471071825	NA		3.209424589	2.616980395	2	2	2.535040934	2.323954017	2	2
ENSG00000110852	CLEC2B	-1.454250893	1.93E-10	-2.000219074	3.01E-17		9.67082705	9.428824472	8.045757178	8.181643292	9.282391016	9.485778161	7.039037951	7.692041854
ENSG00000110880	CORO1C	1.763569379	NA	-0.608922347	NA		2	2.616980395	3.191642265	2.491179127	3.085736118	2	2.822230563	2
ENSG00000110881	ASIC1	1.103129937	NA	0	NA		2.40937841	2.341223973	3.191642265	2	2	2	2	2
ENSG00000110888	CAPRIN2	-0.261775152	0.87732977	0.943338156	0.175929366		5.277241927	5.442644133	5.224475502	5.017544473	5.286167561	5.501059344	6.655141981	5.773421178
ENSG00000110900	TSPAN11	0.970813679	NA	-0.246429143	NA		2.727900365	3.047764259	3.320858403	3.498337398	3.085736118	3.005059481	3.342711309	2.388614211
ENSG00000110911	SLC11A2	0.438592839	NA	2.867435893	NA		2.727900365	2.341223973	3.049703972	2.266392701	2	2	2	2.694452873
ENSG00000110917	MLEC	3.420683473	NA	-4.261386224	NA		2	2	2.279793386	2.685617105	2.742846912	3.465867885	2	2
ENSG00000110921	MVK	1.752789967	NA	1.927876734	0.343661177		2.988659535	2.341223973	4.073928213	3.148465359	3.59475142	2	4.672869576	3.796216647
ENSG00000110925	CSRNP2	-0.114678839	NA	-1.37723545	0.645833558		3.647423908	3.519952647	2.892262027	3.940787857	3.59475142	2.588337459	2	2.946660432
ENSG00000110944	IL23A	-0.12969552	NA	-0.865678291	NA		2.988659535	3.047764259	2.892262027	3.010051523	3.69818128	2.811692706	2.468915666	3.161269341
ENSG00000110955	ATP5F1B	0.138370691	0.718233689	0.402946154	0.030851488		14.89090079	14.88142831	15.0728363	14.97455449	14.65382112	15.04648837	15.3393925	15.18944209
ENSG00000110958	PTGES3	-0.023766045	NA	0.15075107	0.964717487		3.209424589	4.159888066	4.073928213	3.274754395	3.230786983	2.811692706	2.822230563	3.348049102
ENSG00000111012	CYP27B1	0.416982285	0.847025765	0.450510434	0.752278038		4.483774139	4.322638776	5.049058151	4.39471407	4.570175318	4.593385139	4.385363904	5.360934368
ENSG00000111077	TNS2	-3.995722746	NA	0	NA		2.219161375	3.047764259	2	2	2	2	2	2
ENSG00000111144	LTA4H	0.083728344	NA	-2.005267958	0.458454921		2.864163296	3.379058332	3.549022988	2.685617105	4.05063503	2.811692706	2	2.946660432
ENSG00000111145	ELK3	1.21180769	NA	3.981963439	NA		2.219161375	3.047764259	3.650861076	2.685617105	2	2	2.822230563	2.694452873
ENSG00000111186	WNT5B	1.666597714	NA	0.315351047	0.931308061		3.308308801	2	3.650861076	3.940787857	2.292182916	3.465867885	3.342711309	2.946660432
ENSG00000111224	PARP11	-0.670269043	NA	-0.476640491	0.855213314		4.041620764	4.159888066	3.191642265	3.940787857	4.126766246	2.811692706	2.822230563	3.661725486
ENSG00000111229	ARPC3	2.501302632	NA	1.205909472	NA		2.40937841	2	3.320858403	2.685617105	2.535040934	2.811692706	3.342711309	3.161269341
ENSG00000111237	VPS29	0.765262043	NA	-0.068770344	0.986932113		3.400847935	2	3.650861076	2.856935046	3.085736118	3.707440439	2.468915666	3.919232413
[truncated: 17,572 more rows]
