# Supplementary material for: Vitamin D Modulation of Mitochondrial Oxidative Metabolism and mTOR Enforces Stress Adaptations and Anticancer Responses
Source: JBMR Plus. 2021 Dec 1;6(1):e10572. doi: 10.1002/jbm4.10572 (PMC8771003; doi:10.1002/jbm4.10572)
Supplement: Supplementary file 11 [file JBM4-6-e10572-s013.xlsx]

## Sheet: Worksheet S7_VitD24_Veh24_
	Veh24hr1	Veh24hr2	VitD24hr1	VitD24hr2
ENSG00000158864 : NDUFS2	2.40938	3.04776	2.71551	3.69187
ENSG00000147614 : ATP6V0D2	2.86416	3.04776	2	2
ENSG00000107902 : LHPP	2.57741	3.6483	2.27979	3.69187
ENSG00000198886 : MT-ND4	12.1667	12.2351	13.1493	13.1272
ENSG00000161281 : COX7A1	4.15225	3.6483	2.89226	3.7797
ENSG00000166260 : COX11	4.04162	2.61698	3.32086	2.68562
ENSG00000105675 : ATP4A	3.48781	4.15989	4.27869	4.15301
ENSG00000110719 : TCIRG1	2	3.51995	2.51404	2.49118
ENSG00000010256 : UQCRC1	3.40085	2.61698	2.27979	2
ENSG00000152234 : ATP5F1A	3.56982	4.32264	4.45797	4.15301
ENSG00000115286 : NDUFS7	4.39656	4.39761	4.7147	5.05323
ENSG00000267855 : NDUFA7	2.98866	4.15989	3.0497	2.49118
ENSG00000159720 : ATP6V0D1	5.03887	5.57774	5.08589	4.73948
ENSG00000159199 : ATP5MC1	2.21916	2	2.27979	2.49118
ENSG00000250565 : ATP6V1E2	2.21916	3.04776	3.43945	2.49118
ENSG00000167863 : ATP5PD	2.86416	3.87512	3.43945	3.86249
ENSG00000167283 : ATP5MG	4.30374	4.07107	3.54902	2.85694
ENSG00000128609 : NDUFA5	2.86416	3.04776	2	2.68562
ENSG00000073578 : SDHA	6.58303	6.33713	5.76842	5.80519
ENSG00000099795 : NDUFB7	6.81933	7.88677	6.88092	6.32646
ENSG00000004779 : NDUFAB1	3.56982	3.04776	2.89226	4.08568
ENSG00000115944 : COX7A2L	2.7279	2.84839	3.19164	2.85694
ENSG00000204370 : SDHD	2.86416	2.34122	2	3.14847
ENSG00000065518 : NDUFB4	4.60544	3.87512	5.01126	4.60168
ENSG00000128524 : ATP6V1F	2.40938	3.37906	2	2.26639
ENSG00000140740 : UQCRC2	12.519	12.4268	12.9937	12.9129
ENSG00000112695 : COX7A2	3.72106	2.84839	2.89226	3.69187
ENSG00000198786 : MT-ND5	10.751	10.7286	11.1706	11.2078
ENSG00000166136 : NDUFB8	3.56982	2.84839	3.74598	3.86249
ENSG00000228253 : MT-ATP8	6.20085	6.46464	7.0948	6.00063
ENSG00000109390 : NDUFC1	2.86416	2.34122	3.19164	2
ENSG00000179091 : CYC1	2.21916	3.2229	2	2.49118
ENSG00000173660 : UQCRH	4.39656	3.97641	5.15685	4.27892
ENSG00000138777 : PPA2	2.86416	2	2	3.14847
ENSG00000198712 : MT-CO2	14.2504	14.2419	14.531	14.5898
ENSG00000071553 : ATP6AP1	3.72106	4.46888	4.40065	4.01505
ENSG00000154518 : ATP5MC3	4.48377	3.37906	4.21361	4.4493
ENSG00000033627 : ATP6V0A1	3.10326	2.34122	3.19164	2.26639
ENSG00000212907 : MT-ND4L	9.36251	9.24056	9.98366	9.97065
ENSG00000184752 : NDUFA12	2	2.84839	2.27979	3.01005
ENSG00000174886 : NDUFA11	3.20942	3.51995	4.21361	3.39087
ENSG00000014919 : COX15	2.86416	3.37906	2.71551	3.69187
ENSG00000180817 : PPA1	4.3509	4.83534	5.01126	4.15301
ENSG00000186009 : ATP4B	2.86416	3.04776	2.71551	2.26639
ENSG00000198938 : MT-CO3	14.6045	14.5456	14.1588	14.1514
ENSG00000130414 : NDUFA10	3.10326	3.76616	3.91925	3.14847
ENSG00000198695 : MT-ND6	8.17394	8.3216	8.8111	8.80383
ENSG00000114573 : ATP6V1A	12.0587	12.0805	11.9742	12.0183
ENSG00000117410 : ATP6V0B	4.91882	5.08258	5.25714	5.01754
ENSG00000147416 : ATP6V1B2	4.30374	4.39761	4.97245	5.01754
ENSG00000023228 : NDUFS1	3.30831	2.84839	2.71551	3.49834
ENSG00000006695 : COX10	9.3261	9.37418	9.66711	9.48263
ENSG00000183648 : NDUFB1	9.75979	9.53018	9.32209	9.25256
ENSG00000135390 : ATP5MC2	6.34757	6.54929	6.4004	6.68601
ENSG00000198840 : MT-ND3	11.9775	12.0386	12.1024	12.1032
ENSG00000154723 : ATP5PF	2.86416	3.76616	3.54902	3.27475
ENSG00000099624 : ATP5F1D	4.09799	4.15989	3.99866	3.59835
ENSG00000124172 : ATP5F1E	6.26381	6.1761	6.76078	6.00063
ENSG00000198804 : MT-CO1	15.7813	15.7972	16.0126	16.0467
ENSG00000198727 : MT-CYB	11.8924	11.9982	12.1308	12.0476
ENSG00000156467 : UQCRB	4.44083	3.76616	4.14546	4.15301
ENSG00000119013 : NDUFB3	4.64381	4.39761	4.40065	3.94079
ENSG00000131143 : COX4I1	4.71763	4.72322	5.22448	5.08805
ENSG00000126267 : COX6B1	12.5073	12.4091	12.4185	12.3045
ENSG00000127184 : COX7C	13.2032	13.0759	13.0974	13.1078
ENSG00000113732 : ATP6V0E1	11.8612	11.6355	12.0571	11.9531
ENSG00000185344 : ATP6V0A2	5.17613	5.47762	5.6004	5.6507
ENSG00000164919 : COX6C	2.86416	2.34122	3.19164	2.68562
ENSG00000110717 : NDUFS8	10.6812	10.8157	10.5973	10.3889
ENSG00000135940 : COX5B	10.9522	10.8987	10.8524	10.8705
ENSG00000119421 : NDUFA8	8.65223	8.52757	8.27436	8.34532
ENSG00000178741 : COX5A	11.4814	11.4635	11.5389	11.3806
ENSG00000213619 : NDUFS3	10.2542	10.088	9.97632	9.8273
ENSG00000155097 : ATP6V1C1	11.1104	10.9634	10.8437	10.7608
ENSG00000198899 : MT-ATP6	11.17	11.1952	11.4109	11.4654
ENSG00000241837 : ATP5PO	12.1342	12.0243	12.1654	12.1483
ENSG00000140990 : NDUFB10	11.5537	11.5378	11.4766	11.3415
ENSG00000136888 : ATP6V1G1	11.0339	11.0458	10.8437	10.7608
ENSG00000110955 : ATP5F1B	14.8909	14.8814	15.0728	14.9746
ENSG00000178127 : NDUFV2	2.7279	3.2229	3.43945	3.14847
ENSG00000198888 : MT-ND1	9.61276	9.59732	9.60503	9.60038
ENSG00000186010 : NDUFA13	12.3379	12.4991	12.1472	12.027
ENSG00000176340 : COX8A	11.6594	11.6727	11.548	11.4896
ENSG00000198763 : MT-ND2	9.34223	9.42882	9.42089	9.40362
ENSG00000111775 : COX6A1	12.2161	12.2453	12.1275	12.003
ENSG00000164405 : UQCRQ	11.83	11.5852	11.5023	11.5111
ENSG00000125356 : NDUFA1	10.603	10.5634	10.506	10.4786
ENSG00000169021 : UQCRFS1	11.5703	11.5802	11.8084	11.6336
ENSG00000131174 : COX7B	11.2977	10.8768	10.8214	11.0855
ENSG00000233954 : UQCRHL	10.1819	10.1091	10.2543	10.0839
ENSG00000127540 : UQCR11	10.063	10.1435	10.0724	10.0289
ENSG00000139180 : NDUFA9	11.7193	11.7747	11.7623	11.6657
ENSG00000117118 : SDHB	12.0266	11.9704	12.0498	11.9296
ENSG00000145494 : NDUFS6	11.4374	11.4503	11.3129	11.1452
ENSG00000116459 : ATP5PB	13.2904	13.2189	13.2596	13.2556
ENSG00000100554 : ATP6V1D	10.8466	10.7573	10.871	10.7715
ENSG00000185633 : NDUFA4L2	6.28824	6.46464	6.17964	6.3118
ENSG00000090266 : NDUFB2	10.3451	10.2294	10.3754	10.1169
ENSG00000189043 : NDUFA4	12.235	12.0929	11.9736	12.0567
ENSG00000138495 : COX17	9.47188	9.48147	9.42987	9.38273

## Sheet: VitD48_Veh48
	Veh48hr1	Veh48hr2	VitD48hr1	VitD48hr2
ENSG00000158864 : NDUFS2	2.74285	3.00506	5.40623	5.4037
ENSG00000147614 : ATP6V0D2	4.05064	4.25591	3.34271	3.16127
ENSG00000107902 : LHPP	2	3.81458	2	2
ENSG00000198886 : MT-ND4	12.5696	12.3933	13.8465	14.3743
ENSG00000161281 : COX7A1	3.59475	2.58834	2	4.23561
ENSG00000166260 : COX11	3.48333	4.4677	4.27521	2.94666
ENSG00000105675 : ATP4A	4.12677	2.32395	4.38536	4.23561
ENSG00000110719 : TCIRG1	2.74285	2.32395	4.02593	2.38861
ENSG00000010256 : UQCRC1	2.29218	2.32395	3.72439	3.34805
ENSG00000152234 : ATP5F1A	4.26794	3.00506	4.98427	3.5134
ENSG00000115286 : NDUFS7	4.33367	4.53191	5.8901	5.77342
ENSG00000267855 : NDUFA7	3.08574	3.00506	2	2.69445
ENSG00000159720 : ATP6V0D1	5.50164	5.65315	5.29772	3.79622
ENSG00000159199 : ATP5MC1	3.23079	2.32395	2	3.66173
ENSG00000250565 : ATP6V1E2	2	2	2.82223	2
ENSG00000167863 : ATP5PD	2.74285	3.70744	3.54614	4.41357
ENSG00000167283 : ATP5MG	3.69818	4.09519	4.02593	2.94666
ENSG00000128609 : NDUFA5	2.29218	2	3.54614	2.69445
ENSG00000073578 : SDHA	6.22765	5.84228	4.98427	5.31686
ENSG00000099795 : NDUFB7	6.88315	7.12875	7.78539	6.83355
ENSG00000004779 : NDUFAB1	4.19908	3.5917	2.82223	3.66173
ENSG00000115944 : COX7A2L	2	2.32395	3.34271	2
ENSG00000204370 : SDHD	2	2.58834	2.82223	3.34805
ENSG00000065518 : NDUFB4	5.28617	4.09519	5.11792	4.96365
ENSG00000128524 : ATP6V1F	2.74285	2	2	2
ENSG00000140740 : UQCRC2	12.8054	13.1933	13.7866	13.6785
ENSG00000112695 : COX7A2	3.23079	2.32395	3.54614	2.94666
ENSG00000198786 : MT-ND5	10.7817	10.3343	11.4995	11.8456
ENSG00000166136 : NDUFB8	3.23079	2.58834	3.54614	3.91923
ENSG00000228253 : MT-ATP8	6.55146	6.27636	5.77339	7.02378
ENSG00000109390 : NDUFC1	2	2.32395	2	2
ENSG00000179091 : CYC1	2.74285	2.32395	2	2.94666
ENSG00000173660 : UQCRH	4.33367	4.33001	5.18038	4.84453
ENSG00000138777 : PPA2	2.74285	2.58834	2.46892	2
ENSG00000198712 : MT-CO2	14.8149	14.4741	15.1902	15.4536
ENSG00000071553 : ATP6AP1	3.97026	3.46587	4.38536	3.34805
ENSG00000154518 : ATP5MC3	4.05064	4.70899	3.72439	4.13766
ENSG00000033627 : ATP6V0A1	2.74285	3.00506	3.34271	3.34805
ENSG00000212907 : MT-ND4L	9.58359	9.63576	10.1004	10.527
ENSG00000184752 : NDUFA12	2	2	2	2
ENSG00000174886 : NDUFA11	3.59475	3.46587	3.88303	4.41357
ENSG00000014919 : COX15	2.29218	3.00506	3.10582	2.94666
ENSG00000180817 : PPA1	4.19908	4.33001	3.72439	4.71467
ENSG00000186009 : ATP4B	2.53504	2.32395	2	2
ENSG00000198938 : MT-CO3	14.715	14.1884	13.6091	13.8334
ENSG00000130414 : NDUFA10	3.23079	2.81169	3.10582	3.5134
ENSG00000198695 : MT-ND6	8.53632	8.19979	8.84152	9.22587
ENSG00000114573 : ATP6V1A	12.3662	12.8575	12.6834	12.7038
ENSG00000117410 : ATP6V0B	5.35109	4.91565	5.24024	6.01325
ENSG00000147416 : ATP6V1B2	4.77332	4.33001	5.24024	4.90532
ENSG00000023228 : NDUFS1	2.92445	3.17555	2.46892	3.34805
ENSG00000006695 : COX10	8.87113	9.40021	9.73735	10.0798
ENSG00000183648 : NDUFB1	9.94205	10.1483	9.25462	9.28426
ENSG00000135390 : ATP5MC2	6.17483	5.56383	6.06582	6.09382
ENSG00000198840 : MT-ND3	12.5331	12.8275	11.7073	12.2008
ENSG00000154723 : ATP5PF	3.23079	3.46587	2.82223	2.94666
ENSG00000099624 : ATP5F1D	4.45676	4.00758	4.02593	3.34805
ENSG00000124172 : ATP5F1E	5.85494	6.36716	6.09853	5.6721
ENSG00000198804 : MT-CO1	16.2562	15.8057	16.3531	16.71
ENSG00000198727 : MT-CYB	12.1662	11.6975	12.2527	12.805
ENSG00000156467 : UQCRB	3.79469	3.70744	4.58325	4.03258
ENSG00000119013 : NDUFB3	4.51458	3.81458	4.02593	3.91923
ENSG00000131143 : COX4I1	4.57018	4.25591	5.05264	4.84453
ENSG00000126267 : COX6B1	12.4161	12.6481	13.1602	12.9865
ENSG00000127184 : COX7C	13.311	13.6572	13.7832	13.672
ENSG00000113732 : ATP6V0E1	12.1861	12.5084	12.3296	12.2876
ENSG00000185344 : ATP6V0A2	5.14685	5.89206	5.55507	5.12571
ENSG00000164919 : COX6C	3.08574	2.58834	2.82223	2.94666
ENSG00000110717 : NDUFS8	10.5105	10.7482	11.2602	10.8457
ENSG00000135940 : COX5B	10.8846	11.1781	11.5631	11.2966
ENSG00000119421 : NDUFA8	8.60114	8.97002	8.90763	8.38438
ENSG00000178741 : COX5A	11.2014	11.6298	11.9035	11.862
ENSG00000213619 : NDUFS3	10.1225	10.2532	10.599	10.3359
ENSG00000155097 : ATP6V1C1	10.9653	11.4163	10.6782	10.8291
ENSG00000198899 : MT-ATP6	11.4661	11.118	11.2665	11.8137
ENSG00000241837 : ATP5PO	12.1498	12.3698	12.6575	12.5328
ENSG00000140990 : NDUFB10	11.56	11.8029	11.9932	11.8644
ENSG00000136888 : ATP6V1G1	11.1516	11.4613	11.1169	10.9322
ENSG00000110955 : ATP5F1B	14.6538	15.0465	15.3394	15.1894
ENSG00000178127 : NDUFV2	3.23079	3.17555	3.10582	3.16127
ENSG00000198888 : MT-ND1	9.73721	9.46948	9.33232	9.99672
ENSG00000186010 : NDUFA13	12.3163	12.482	12.5976	12.274
ENSG00000176340 : COX8A	11.4901	11.8162	12.036	11.7847
ENSG00000198763 : MT-ND2	9.59871	9.23162	9.21415	9.77236
ENSG00000111775 : COX6A1	12.2688	12.4729	12.5311	12.4443
ENSG00000164405 : UQCRQ	11.7889	11.9809	11.5177	11.5884
ENSG00000125356 : NDUFA1	10.506	10.7524	10.9622	10.8014
ENSG00000169021 : UQCRFS1	11.4937	11.8126	11.9321	11.9358
ENSG00000131174 : COX7B	11.0941	11.0136	11.2593	11.1227
ENSG00000233954 : UQCRHL	10.1249	10.3081	10.5701	10.3741
ENSG00000127540 : UQCR11	10.1003	10.3643	10.458	10.255
ENSG00000139180 : NDUFA9	11.5652	11.8251	12.0684	11.933
ENSG00000117118 : SDHB	11.8725	12.1538	12.3271	12.1875
ENSG00000145494 : NDUFS6	11.0684	11.3488	11.3325	11.1346
ENSG00000116459 : ATP5PB	12.9718	13.4038	13.4343	13.3654
ENSG00000100554 : ATP6V1D	10.7124	11.0902	11.021	11.0052
ENSG00000185633 : NDUFA4L2	6.15679	6.13881	6.13052	6.01325
ENSG00000090266 : NDUFB2	10.1225	10.4237	10.2297	10.0448
ENSG00000189043 : NDUFA4	12.0797	12.3458	12.234	12.1012
ENSG00000138495 : COX17	9.40019	9.61368	9.53114	9.25828
