# Supplementary material for: Vitamin D Modulation of Mitochondrial Oxidative Metabolism and mTOR Enforces Stress Adaptations and Anticancer Responses
Source: JBMR Plus. 2021 Dec 1;6(1):e10572. doi: 10.1002/jbm4.10572 (PMC8771003; doi:10.1002/jbm4.10572)
Supplement: Supplementary file 13 [file JBM4-6-e10572-s011.csv]

Chr	Start	End	Best Score	Max Height	Annotation	Distance	Gene Name	Description	Condition score	Condition height	Control score	Control height
chr12	9548827	9549166	4.93903	3.103	TTS (NR_144634)	11014	LOC728715	ovostatin homolog 2	4.93903	3.103	0	2.1853
chr2	186651952	186652576	14.5183	6.3656	TTS (NR_144454)	12613	FSIP2-AS1	FSIP2 antisense RNA 1	14.5183	6.3656	0	4.6776
chr16	698136	698443	9.81796	14.2477	TTS (NR_135177)	1024	LOC105371038	uncharacterized LOC105371038	9.81796	14.2477	0	12.6302
chr3	111385117	111385518	4.43508	3.1	TTS (NR_134917)	-8206	PLCXD2	phosphatidylinositol specific phospholipase C X domain containing 2	4.43508	3.1	0	2.27565
chr18	34481177	34481628	4.9166	3.1	TTS (NR_134585)	22375	LOC105372069	uncharacterized LOC105372069	4.9166	3.1	0	2.9318
chr20	43089503	43089902	8.85863	5.1013	TTS (NR_132342)	4282	LINC01620	long intergenic non-protein coding RNA 1620	8.85863	5.1013	0	3.6482
chr3	178243093	178243409	10.0792	4.95085	TTS (NR_126560)	-10835	KCNMB2	potassium calcium-activated channel subfamily M regulatory beta subunit 2	10.0792	4.95085	0	3.8348
chr2	71117475	71117890	8.00848	4.96605	TTS (NR_126384)	2681	LINC01143	long intergenic non-protein coding RNA 1143	8.00848	4.96605	0	4.86425
chr10	79137031	79137492	4.86769	3.4039	TTS (NR_126365)	26631	KCNMA1-AS3	KCNMA1 antisense RNA 3	4.86769	3.4039	0	3.11845
chr10	116756351	116756717	8.44201	6.17065	TTS (NR_120677)	2118	LINC02626	long intergenic non-protein coding RNA 2626	8.44201	4.9539	0	6.17065
chr11	68786443	68786771	9.06586	5.7304	TTS (NR_120541)	-5757	MRGPRF	MAS related GPR family member F	9.06586	5.7304	0	4.8944
chr2	200524014	200524334	8.65511	4.49955	TTS (NR_110270)	51383	LINC01877	long intergenic non-protein coding RNA 1877	8.65511	4.49955	0	4.3345
chr2	105103908	105104253	13.1971	6.3565	TTS (NR_110113)	22887	LINC01103	long intergenic non-protein coding RNA 1103	13.1971	6.3565	0	4.30435
chr7	15736913	15737429	19.2248	7.75605	TTS (NR_110094)	9168	LINC02587	long intergenic non-protein coding RNA 2587	19.2248	7.75605	0	4.34045
chr16	32180279	32180696	10.7932	5.26085	TTS (NR_109773)	18947	LOC102723753	HECT and RLD domain containing E3 ubiquitin protein ligase 2 pseudogene	10.7932	5.26085	0	4.8341
chr5	173133588	173134013	22.5295	15.3464	TTS (NR_108027)	39412	LINC01484	long intergenic non-protein coding RNA 1484	22.5295	15.3464	0	7.8864
chrX	45386964	45387347	9.17092	4.64085	TTS (NR_104644)	22522	LINC01204	long intergenic non-protein coding RNA 1204	9.17092	4.64085	0	3.9913
chr5	29379802	29380109	8.64244	4.4904	TTS (NR_104628)	16128	LINC02064	long intergenic non-protein coding RNA 2064	8.64244	4.4904	0	3.7746
chr15	75127665	75128088	11.9409	9.4656	TTS (NR_104309)	5172	MIR6882	microRNA 6882	11.9409	9.4656	0	9.10245
chr6	170589033	170589954	8.48921	5.1104	TTS (NR_104177)	-3643	LOC285804	uncharacterized LOC285804	8.48921	5.1104	0	4.8944
chr7	155149498	155149786	4.0438	3.2565	TTS (NR_103545)	10986	BLACE	B cell acute lymphoblastic leukemia expressed	4.0438	3.2565	0	1.5592
chr9	138396618	138396862	5.67953	10.481	TTS (NR_051967)	1553	LOC101928525	uncharacterized LOC101928525	5.67953	8.99605	0	10.481
chr9	135821941	135822299	6.69552	7.27735	TTS (NR_049862)	1026	MIR548AW	microRNA 548aw	6.69552	7.27735	0	6.70635
chr3	185484469	185484849	4.98569	4.30435	TTS (NR_049838).2	1033	MIR548AQ	microRNA 548aq	4.98569	3.5604	0	4.30435
chr5	143059423	143059733	5.75356	5.42645	TTS (NR_049829)	153	MIR5197	microRNA 5197	5.75356	5.42645	0	3.901
chr12	125400988	125401235	10.6904	19.5359	TTS (NR_049820)	1018	MIR5188	microRNA 5188	10.6904	19.5359	0	16.9044
chrX	24163940	24164186	10.0749	9.4534	TTS (NR_046657)	-3043	ZFX	zinc finger protein X-linked	10.0749	9.4534	0	7.23615
chr12	15308250	15308627	7.11704	4.34	TTS (NR_046559)	3581	RERG-AS1	RERG antisense RNA 1	7.11704	4.34	0	4.11775
chr12	122884230	122884563	6.38648	8.51735	TTS (NR_045382)	4307	CLIP1-AS1	CLIP1 antisense RNA 1	6.38648	8.51735	0	7.60945
chr13	42556100	42556414	10.4531	5.1165	TTS (NR_039974)	20952	VWA8-AS1	VWA8 antisense RNA 1 (head to head)	10.4531	5.1165	0	0.4997
chr2	128180902	128181247	5.27167	4.64695	TTS (NR_039944)	120	MIR4783	microRNA 4783	5.27167	4.64695	0	4.3345
chr17	27718034	27718552	9.11653	9.77255	TTS (NR_039749)	350	TAOK1	TAO kinase 1	9.11653	9.77255	0	9.4757
chr1	172105212	172105541	13.4583	6.36255	TTS (NR_038397)	-2572	MIR3120	microRNA 3120	13.4583	6.36255	0	3.7385
chr1	19618921	19619190	6.78868	3.87345	TTS (NR_037847)	3175	LOC100506730	uncharacterized LOC100506730	6.78868	3.87345	0	3.40135
chr11	70718119	70718364	7.63118	4.80955	TTS (NR_037437)	232	MIR3664	microRNA 3664	7.63118	4.80955	0	4.6776
chr21	33973375	33973634	7.88553	6.82605	TTS (NR_036552)	11409	-	-	7.88553	6.82605	0	5.1111
chr16	14995484	14995919	7.96069	6.66345	TTS (NR_036140)	336	MIR3179-4	microRNA 3179-4	7.96069	6.66345	0	6.42345
chr15	63879676	63880040	12.8903	7.9156	TTS (NR_034080)	-9694	FBXL22	F-box and leucine rich repeat protein 22	12.8903	7.9156	0	4.6776
chr7	150145814	150146027	6.50406	4.02145	TTS (NR_034033)	-1798	GIMAP8	GTPase, IMAP family member 8	6.50406	3.723	0	4.02145
chr5	17378502	17378912	7.45219	5.73345	TTS (NR_033975)	8712	LINC02111	long intergenic non-protein coding RNA 2111	7.45219	5.73345	0	3.588
chr11	9775600	9775817	6.24631	12.5398	TTS (NR_033972)	-4132	SBF2-AS1	SBF2 antisense RNA 1	6.24631	11.6295	0	12.5398
chr19	3987854	3988063	8.58826	9.76035	TTS (NR_031672).2	-2497	EEF2	eukaryotic translation elongation factor 2	8.58826	9.76035	0	8.95185
chr5	54467936	54468180	8.83289	9.4534	TTS (NR_031572)	123	MIR449C	microRNA 449c	8.83289	9.4534	0	7.7358
chr11	65194632	65195036	5.58171	25.5975	TTS (NR_028272)	4565	NEAT1	nuclear paraspeckle assembly transcript 1	5.58171	24.3394	0	25.5975
chr2	111202726	111203009	7.61353	8.0569	TTS (NR_027467).2	-21474	LOC440895	two pore channel 3 pseudogene	7.61353	8.0569	0	7.1759
chr17	41026448	41026744	7.31728	4.1926	TTS (NR_027254)	7434	AOC4P	amine oxidase copper containing 4, pseudogene	7.31728	4.1926	0	4.05755
chr20	61293808	61294013	8.09168	7.59955	TTS (NR_024470)	4063	SLCO4A1-AS1	SLCO4A1 antisense RNA 1	8.09168	7.59955	0	6.36325
chr19	7004385	7004801	11.7963	6.6695	TTS (NR_024372)	1833	FLJ25758	microtubule affinity regulating kinase 1 pseudogene	11.7963	6.6695	0	4.73785
chr16	70009250	70009685	6.06711	3.5665	TTS (NR_003610)	24578	CLEC18A	C-type lectin domain family 18 member A	6.06711	3.5665	0	3.2448
chr8	86565906	86566305	10.676	13.1825	TTS (NR_003594)	1800	REXO1L2P	REXO1 like 2, pseudogene	10.676	13.1825	0	9.10835
chr5	180668573	180668852	10.6287	17.9581	TTS (NR_002592)	177	SNORD96A	small nucleolar RNA, C/D box 96A	10.6287	17.8203	0	17.9581
chr16	85740839	85741234	6.03236	5.26085	TTS (NM_206967)	-18448	GINS2	GINS complex subunit 2	6.03236	5.26085	0	4.7739
chr2	223808534	223808780	8.51963	4.79735	TTS (NM_203372)	82925	ACSL3	acyl-CoA synthetase long chain family member 3	8.51963	4.79735	0	3.17865
chr8	144988704	144989318	4.455	22.2383	TTS (NM_201381)	24747	PLEC	plectin	4.455	18.9129	0	22.2383
chr2	206608931	206609227	11.3634	9.59775	TTS (NM_201264)	61855	NRP2	neuropilin 2	11.3634	9.59775	0	6.6402
chr3	9539597	9540176	6.43796	4.48735	TTS (NM_198560)	55600	LHFPL4	LHFPL tetraspan subfamily member 4	6.43796	4.48735	0	3.8348
chr14	89080800	89081087	4.25689	3.8408	TTS (NM_183387)	20213	ZC3H14	zinc finger CCCH-type containing 14	4.25689	3.40995	0	3.8408
chr1	150782149	150782405	6.60564	5.2375	TTS (NM_178427)	-1360	CTSK	cathepsin K	6.60564	4.4904	0	5.2375
chr2	44461610	44461836	6.50406	3.723	TTS (NM_177968)	-40874	SLC3A1	solute carrier family 3 member 1	6.50406	3.723	0	3.33515
chr12	56631417	56631793	8.07894	7.6117	TTS (NM_173596)	7104	SLC39A5	solute carrier family 39 member 5	8.07894	7.6117	0	7.14585
chr12	9873911	9874295	7.74903	4.1865	TTS (NM_172004)	11792	CLECL1	C-type lectin like 1	7.74903	4.1865	0	3.6482
chr3	111565659	111565909	7.99892	6.9704	TTS (NM_153268)	-12243	PHLDB2	pleckstrin homology like domain family B member 2	7.99892	6.9704	0	4.70775
chr2	71211936	71212341	6.18562	4.64695	TTS (NM_144582)	6563	ANKRD53	ankyrin repeat domain 53	6.18562	4.64695	0	3.588
chr2	162061377	162061646	7.844	4.4904	TTS (NM_133484)	-39739	LINC01806	long intergenic non-protein coding RNA 1806	7.844	4.4904	0	3.0582
chr8	134244030	134244250	8.12838	13.1298	TTS (NM_080838)	40858	CCN4	cellular communication network factor 4	8.12838	13.0199	0	13.1298
chr8	7327068	7327359	7.05112	5.0509	TTS (NM_080389)	5391	DEFB104A	defensin beta 104A	7.05112	4.3369	0	5.0509
chr8	7304752	7305130	5.83566	5.26995	TTS (NM_058200)	4946	SPAG11B	sperm associated antigen 11B	5.83566	5.26995	0	4.30435
chr1	42627785	42628196	14.4873	8.22255	TTS (NM_033553)	2405	GUCA2A	guanylate cyclase activator 2A	14.4873	8.22255	0	2.9318
chr15	40378955	40379389	9.66797	5.7274	TTS (NM_033503)	19115	BMF	Bcl2 modifying factor	9.66797	5.7274	0	2.61875
chr15	74329269	74329556	6.71602	6.513	TTS (NM_033250)	42398	PML	promyelocytic leukemia	6.71602	6.513	0	6.39335
chr4	54325642	54326021	6.35794	8.2104	TTS (NM_032622)	-40413	LNX1-AS1	LNX1 antisense RNA 1	6.35794	8.2104	0	7.8622
chr19	921651	922027	8.80063	9.13735	TTS (NM_032551)	-4198	ARID3A	AT-rich interaction domain 3A	8.80063	9.13735	0	8.69905
chr16	1413578	1413876	7.83213	6.823	TTS (NM_032520)	11827	GNPTG	N-acetylglucosamine-1-phosphate transferase subunit gamma	7.83213	6.823	0	6.2729
chr14	103397899	103398314	4.92603	4.80345	TTS (NM_030943)	9113	AMN	amnion associated transmembrane protein	4.92603	4.80345	0	4.6475
chr1	167761029	167761391	6.07517	4.65305	TTS (NM_024569)	70023	MPZL1	myelin protein zero like 1	6.07517	4.65305	0	4.40065
chr3	111311045	111311361	9.46459	8.0478	TTS (NM_024508)	2979	ZBED2	zinc finger BED-type containing 2	9.46459	8.0478	0	6.0803
chr1	176660796	176661090	8.02022	4.3369	TTS (NM_021936)	228636	PAPPA2	pappalysin 2	8.02022	4.3369	0	3.33515
chr4	1020742	1021234	5.31046	13.2863	TTS (NM_021923)	14736	FGFRL1	fibroblast growth factor receptor like 1	5.31046	12.406	0	13.2863
chr17	38248045	38248494	6.07042	7.1157	TTS (NM_021724)	8709	NR1D1	nuclear receptor subfamily 1 group D member 1	6.07042	6.513	0	7.1157
chr1	160398544	160398873	6.92424	3.8704	TTS (NM_020335)	28344	VANGL2	VANGL planar cell polarity protein 2	6.92424	3.8704	0	3.4917
chr17	80571797	80572304	7.44764	5.42955	TTS (NM_019613)	34361	WDR45B	WD repeat domain 45B	7.44764	5.42955	0	4.6174
chr1	6474376	6474769	5.84328	4.64155	TTS (NM_019089)	5407	HES2	hes family bHLH transcription factor 2	5.84328	3.8704	0	4.64155
chr5	140597751	140598094	12.2152	5.7395	TTS (NM_018933)	-3976	PCDHB14	protocadherin beta 14	12.2152	5.7395	0	2.71505
chr8	37700951	37701507	7.00347	7.44605	TTS (NM_018310)	6202	BRF2	BRF2 RNA polymerase III transcription initiation factor subunit	7.00347	7.44605	0	6.4837
chr19	55599901	55600252	5.6309	6.19995	TTS (NM_017729)	8316	EPS8L1	EPS8 like 1	5.6309	6.19995	0	5.4903
chr19	13215353	13215789	6.10951	12.0041	TTS (NM_017722)	-1597	LYL1	LYL1 basic helix-loop-helix family member	6.10951	10.7025	0	12.0041
chr12	50569195	50569534	8.53826	4.48735	TTS (NM_016357)	-8048	CERS5	ceramide synthase 5	8.53826	4.48735	0	3.8348
chr12	110810071	110810340	5.15906	5.02075	TTS (NM_016238)	31330	ANAPC7	anaphase promoting complex subunit 7	5.15906	4.4965	0	5.02075
chr6	158366558	158366776	6.99269	4.58135	TTS (NM_016224)	-36221	SYNJ2	synaptojanin 2	6.99269	4.343	0	4.58135
chr8	145648424	145648890	7.00427	7.3867	TTS (NM_016208)	5289	VPS28	VPS28 subunit of ESCRT-I	7.00427	7.1208	0	7.3867
chr22	20454786	20455513	6.83321	6.29705	TTS (NM_015672)	6637	RIMBP3	RIMS binding protein 3	6.83321	6.20605	0	6.29705
chr11	9159321	9159704	8.69975	6.81995	TTS (NM_015213)	43602	KRT8P41	keratin 8 pseudogene 41	8.69975	6.81995	0	5.76725
chr16	27792441	27792899	6.21974	5.11345	TTS (NM_015202)	106808	GSG1L	GSG1 like	6.21974	5.11345	0	5.08695
chr10	64162314	64162721	7.74481	4.18345	TTS (NM_014951)	-27631	LOC283045	uncharacterized LOC283045	7.74481	4.18345	0	3.55785
chr3	164903474	164903861	9.07524	4.64695	TTS (NM_014926)	10123	SLITRK3	SLIT and NTRK like family member 3	9.07524	4.64695	0	3.2448
chr1	31403400	31403783	6.0298	5.893	TTS (NM_014676)	5032	SNORD103A	small nucleolar RNA, C/D box 103A	6.0298	5.893	0	3.8047
chr19	55911695	55912554	5.39701	5.9238	TTS (NM_014501)	7201	UBE2S	ubiquitin conjugating enzyme E2 S	5.39701	5.5739	0	5.9238
chr9	33248990	33249285	6.71003	4.343	TTS (NM_014471)	8975	SPINK4	serine peptidase inhibitor, Kazal type 4	6.71003	4.343	0	3.9973
chr11	125792987	125793265	8.31116	5.8275	TTS (NM_013264)	18865	DDX25	DEAD-box helicase 25	8.31116	4.9569	0	5.8275
chr22	30821630	30822086	6.1947	17.687	TTS (NM_012429)	247	MTFP1	mitochondrial fission process 1	6.1947	16.4359	0	17.687
chr12	76418737	76419017	5.56009	10.8843	TTS (NM_007350)	6679	PHLDA1	pleckstrin homology like domain family A member 1	5.56009	10.54	0	10.8843
chr12	51745771	51746037	6.28188	5.26765	TTS (NM_007210)	-5441	CELA1	chymotrypsin like elastase 1	6.28188	3.8704	0	5.26765
chr17	19807650	19807984	15.0921	6.81995	TTS (NM_007202)	-36578	ULK2	unc-51 like autophagy activating kinase 2	15.0921	6.81995	0	4.46085
chr3	120112191	120112625	7.77479	4.65605	TTS (NM_007085)	2168	MIR198	microRNA 198	7.77479	4.65605	0	4.5512
chr16	56705699	56706036	13.6143	10.54	TTS (NM_005951)	2141	MT1H	metallothionein 1H	13.6143	10.54	0	8.76525
chr19	1473869	1474433	5.79781	6.61005	TTS (NM_005883)	5077	C19orf25	chromosome 19 open reading frame 25	5.79781	6.51605	0	6.61005
chr3	136055226	136055482	8.2353	5.7395	TTS (NM_005862)	86187	PCCB	propionyl-CoA carboxylase subunit beta	8.2353	5.7395	0	5.02075
chr13	31234145	31234607	7.20076	4.02995	TTS (NM_005800)	26060	USPL1	ubiquitin specific peptidase like 1	7.20076	4.02995	0	3.4917
chr19	550012	550396	8.56302	6.76065	TTS (NM_005317)	6170	GZMM	granzyme M	8.56302	4.80345	0	6.76065
chr8	95260639	95261197	7.05101	4.4965	TTS (NM_005261)	13629	GEM	GTP binding protein overexpressed in skeletal muscle	7.05101	4.4965	0	2.87155
chr14	54887222	54887539	8.64244	4.4904	TTS (NM_005192)	20768	CNIH1	cornichon family AMPA receptor auxiliary protein 1	8.64244	4.4904	0	3.8047
chr16	89772380	89772752	9.13684	8.8243	TTS (NM_004913)	-4445	SPATA2L	spermatogenesis associated 2 like	9.13684	8.8243	0	7.6395
chr5	134669490	134669938	8.20041	9.29995	TTS (NM_004893)	65214	H2AFY	H2A histone family member Y	8.20041	9.29995	0	8.63885
chr5	134905812	134906187	9.2232	7.2865	TTS (NM_004887)	8970	CXCL14	C-X-C motif chemokine ligand 14	9.2232	7.2865	0	7.04955
chr16	68263281	68263541	4.8902	3.895	TTS (NM_004555)	3991	MIR6773	microRNA 6773	4.8902	3.41305	0	3.895
chr17	73621937	73622507	8.94853	8.45815	TTS (NM_004259)	-7292	SMIM5	small integral membrane protein 5	8.94853	8.22255	0	8.45815
chr18	582550	582823	7.84295	4.3345	TTS (NM_004066)	2343	CETN1	centrin 1	7.84295	4.1926	0	4.3345
chr8	24366953	24367386	11.0421	5.42345	TTS (NM_003817)	5212	LOC101929315	uncharacterized LOC101929315	11.0421	5.42345	0	3.71435
chr16	87862705	87863171	5.7645	10.1017	TTS (NM_003486)	5328	MIR6775	microRNA 6775	5.7645	9.92905	0	10.1017
chr11	867200	867442	6.48291	11.0095	TTS (NM_003271)	22875	TSPAN4	tetraspanin 4	6.48291	11.0095	0	8.36185
chr22	28143688	28144062	4.40641	7.7469	TTS (NM_002430)	53611	MN1	MN1 proto-oncogene, transcriptional regulator	4.40641	7.7469	0	3.0883
chr15	41795808	41796263	8.13175	4.96605	TTS (NM_002220)	9979	ITPKA	inositol-trisphosphate 3-kinase A	8.13175	4.96605	0	3.6843
chr5	137805521	137806417	6.42361	13.8161	TTS (NM_001964)	4788	EGR1	early growth response 1	6.42361	13.4894	0	13.8161
chr11	118767246	118767557	6.17066	7.75605	TTS (NM_001716)	3300	CXCR5	C-X-C motif chemokine receptor 5	6.17066	7.75605	0	6.45355
chrX	153576313	153576816	5.27074	8.51245	TTS (NM_001456)	26442	FLNA	filamin A	5.27074	7.753	0	8.51245
chr17	48834365	48834753	6.80828	4.4843	TTS (NM_001330330)	10317	-	-	6.80828	4.4843	0	4.3947
chr19	47113999	47114981	6.89682	6.6756	TTS (NM_001329926)	9161	CALM3	calmodulin 3	6.89682	6.6756	0	5.36395
chr16	75258766	75259357	5.4372	5.89605	TTS (NM_001329190)	-1220	LOC100506281	uncharacterized LOC100506281	5.4372	5.89605	0	4.6475
chr8	25129239	25129559	11.7637	5.57695	TTS (NM_001322810)	-73519	MIR6876	microRNA 6876	11.7637	5.57695	0	5.1111
chr2	27665559	27666102	5.23785	3.87345	TTS (NM_001321358)	597	KRTCAP3	keratinocyte associated protein 3	5.23785	3.87345	0	3.311
chr21	44454293	44454696	8.89136	5.7974	TTS (NM_001320694)	34020	CBS	cystathionine-beta-synthase	8.89136	5.57085	0	5.7974
chr3	161061863	161062264	8.38858	4.49955	TTS (NM_001320679)	27808	SPTSSB	serine palmitoyltransferase small subunit B	8.38858	4.49955	0	3.2448
chr1	200609115	200609399	7.74481	4.18345	TTS (NM_001320181)	-19395	KIF14	kinesin family member 14	7.74481	4.18345	0	3.4917
chr12	10171076	10171325	7.74903	4.1865	TTS (NM_001319242)	7974	CLEC12B	C-type lectin domain family 12 member B	7.74903	4.1865	0	3.36525
chr16	31540236	31540749	8.49404	4.81255	TTS (NM_001318221)	1194	AHSP	alpha hemoglobin stabilizing protein	8.49404	4.81255	0	2.9017
chr7	107663325	107663714	11.3997	5.42345	TTS (NM_001318046)	-19715	LAMB1	laminin subunit beta 1	11.3997	5.42345	0	3.46155
chr19	4041870	4042810	7.80304	6.19695	TTS (NM_001317990)	23187	ZBTB7A	zinc finger and BTB domain containing 7A	7.80304	6.19695	0	4.3345
chr19	1085809	1086367	5.24539	5.89	TTS (NM_001316323)	9303	POLR2E	RNA polymerase II subunit E	5.24539	5.89	0	5.08695
chr18	21739971	21740490	15.4227	6.6665	TTS (NM_001308231)	20782	CABYR	calcium binding tyrosine phosphorylation regulated	15.4227	6.6665	0	1.31235
chr17	7162493	7162792	12.8524	7.74085	TTS (NM_001307)	3622	CLDN7	claudin 7	12.8524	7.74085	0	3.7746
chr4	70820223	70820705	9.10995	4.64385	TTS (NM_001302770)	6265	CSN2	casein beta	9.10995	4.64385	0	3.4917
chr12	131362877	131363332	7.8495	6.5039	TTS (NM_001300796)	6565	RAN	RAN, member RAS oncogene family	7.8495	6.5039	0	5.4301
chr1	160329485	160329868	4.48051	4.36455	TTS (NM_001290184)	-7185	NHLH1	nescient helix-loop-helix 1	4.48051	3.56345	0	4.36455
chr10	90972939	90973313	8.35829	4.49955	TTS (NM_001288979)	-6055	CH25H	cholesterol 25-hydroxylase	8.35829	4.49955	0	3.9973
chr9	131017468	131018020	5.7432	7.91645	TTS (NM_001288739)	-10435	MIR3154	microRNA 3154	5.7432	6.51	0	7.91645
chr9	35560729	35561160	7.3314	9.60385	TTS (NM_001287239)	2952	FAM166B	family with sequence similarity 166 member B	7.3314	9.60385	0	9.0783
chr2	10579559	10579820	6.44877	7.82615	TTS (NM_001287190)	7286	SNORA80B	small nucleolar RNA, H/ACA box 80B	6.44877	7.12995	0	7.82615
chr8	144655994	144656301	7.36346	20.1408	TTS (NM_001286829)	-1219	MROH6	maestro heat like repeat family member 6	7.36346	20.1408	0	18.8428
chr13	24881375	24881879	5.22674	3.46155	TTS (NM_001286792)	323	C1QTNF9	C1q and TNF related 9	5.22674	3.41305	0	3.46155
chr6	36897399	36897771	8.96452	5.58605	TTS (NM_001286636)	-18454	PI16	peptidase inhibitor 16	8.96452	5.58605	0	4.9847
chr16	18410763	18411138	10.2758	6.3717	TTS (NM_001282511).2	15569	NPIPA7	nuclear pore complex interacting protein family member A7	10.2758	6.3717	0	4.4308
chr17	74076021	74076405	6.97618	8.37905	TTS (NM_001282313)	950	ZACN	zinc activated ion channel	6.97618	8.37905	0	6.2368
chr7	6698396	6698725	5.48071	4.3369	TTS (NM_001278559)	21607	ZNF316	zinc finger protein 316	5.48071	4.3369	0	3.7746
chr12	49951631	49951900	8.51984	6.65735	TTS (NM_001278341)	8457	MCRS1	microspherule protein 1	8.51984	6.65735	0	6.45355
chr19	45665400	45665824	7.21354	9.303	TTS (NM_001270891)	-2204	NKPD1	NTPase KAP family P-loop domain containing 1	7.21354	9.303	0	7.483
chr4	56293241	56293664	5.2081	6.35345	TTS (NM_001267843)	31372	TMEM165	transmembrane protein 165	5.2081	6.35345	0	5.8335
chr2	27600931	27601421	5.62244	8.8334	TTS (NM_001267060)	2135	ZNF513	zinc finger protein 513	5.62244	8.8334	0	7.26625
chr6	44794005	44794338	6.39505	3.7139	TTS (NM_001261823)	-274553	LOC105375075	uncharacterized LOC105375075	6.39505	3.7139	0	2.089
chr7	56147210	56147655	5.9985	5.42415	TTS (NM_001258459)	13257	PHKG1	phosphorylase kinase catalytic subunit gamma 1	5.9985	5.1195	0	5.42415
chr16	31150013	31150301	5.33591	11.4744	TTS (NM_001258291)	-3074	PRSS8	serine protease 8	5.33591	11.4669	0	11.4744
chr17	72858288	72858588	6.67793	6.96735	TTS (NM_001258016)	-1472	GRIN2C	glutamate ionotropic receptor NMDA type subunit 2C	6.67793	6.96735	0	5.7372
chr11	118617823	118618116	4.11974	2.9495	TTS (NM_001257191)	43688	DDX6	DEAD-box helicase 6	4.11974	2.9495	0	1.87225
chr4	9261227	9261515	6.53087	3.8765	TTS (NM_001256854).3	1521	USP17L11	ubiquitin specific peptidase 17 like family member 11	6.53087	3.8765	0	2.7452
chr10	49653205	49653740	7.2577	7.36255	TTS (NM_001256025)	43817	MAPK8	mitogen-activated protein kinase 8	7.2577	6.6665	0	7.36255
chr14	31565511	31565849	9.37705	5.11345	TTS (NM_001254729)	69831	AP4S1	adaptor related protein complex 4 subunit sigma 1	9.37705	5.11345	0	3.0582
chr10	73062971	73063468	11.4745	6.81385	TTS (NM_001244889)	-15791	SLC29A3	solute carrier family 29 member 3	11.4745	6.81385	0	5.394
chr14	75358556	75358973	13.4596	7.1339	TTS (NM_001244883)	10170	DLST	dihydrolipoamide S-succinyltransferase	13.4596	6.1817	0	7.1339
chrX	53295035	53295465	6.71941	4.65305	TTS (NM_001243197)	15546	IQSEC2	IQ motif and Sec7 domain 2	6.71941	4.65305	0	3.40135
chr1	1532378	1532747	5.59145	6.54985	TTS (NM_001242659)	2914	FNDC10	fibronectin type III domain containing 10	5.59145	5.73345	0	6.54985
chr3	128806182	128806622	8.79374	6.5039	TTS (NM_001204890)	26792	GP9	glycoprotein IX platelet	8.79374	6.5039	0	5.67695
chr5	158583656	158584126	8.3614	4.9847	TTS (NM_001199382)	50765	RNF145	ring finger protein 145	8.3614	4.8004	0	4.9847
chr19	19649006	19649741	5.57428	10.6676	TTS (NM_001190328)	299	CILP2	cartilage intermediate layer protein 2	5.57428	9.6191	0	10.6676
chr22	43264989	43265262	6.54054	5.7395	TTS (NM_001184970)	-11717	ARFGAP3	ADP ribosylation factor GTPase activating protein 3	6.54054	5.7395	0	3.43145
chr6	43754737	43755174	5.34665	5.11345	TTS (NM_001171625)	15233	VEGFA	vascular endothelial growth factor A	5.34665	5.11345	0	2.43215
chr2	27321381	27321816	7.39529	5.61075	TTS (NM_001166240)	11987	KHK	ketohexokinase	7.39529	5.42645	0	5.61075
chr1	211649576	211650003	8.24197	5.02075	TTS (NM_001164688)	16470	RD3	retinal degeneration 3, GUCY2D regulator	8.24197	4.65605	0	5.02075
chr16	1883111	1883466	5.27006	4.5211	TTS (NM_001163560)	6063	FAHD1	fumarylacetoacetate hydrolase domain containing 1	5.27006	3.40995	0	4.5211
chr1	20301332	20301674	6.39998	3.72	TTS (NM_001161729)	4649	PLA2G2A	phospholipase A2 group IIA	6.39998	3.72	0	2.9318
chr3	170775944	170776163	6.45846	4.5512	TTS (NM_001161562)	-31285	SLC2A2	solute carrier family 2 member 2	6.45846	4.02695	0	4.5512
chr5	138727285	138727654	5.33345	8.36185	TTS (NM_001161546)	-1864	MZB1	marginal zone B and B1 cell specific protein	5.33345	7.9065	0	8.36185
chr19	47713889	47714442	8.94803	5.89605	TTS (NM_001145713)	-16034	MIR3190	microRNA 3190	8.94803	5.89605	0	5.7974
chr6	167596428	167596704	10.2909	5.1104	TTS (NM_001145121)	12485	TCP10L2	t-complex 10 like 2	10.2909	5.1104	0	2.81135
chr10	99116348	99116598	6.23092	5.32785	TTS (NM_001145114)	-22015	FRAT2	FRAT regulator of WNT signaling pathway 2	6.23092	4.64695	0	5.32785
chr11	43966261	43966516	6.64147	5.1104	TTS (NM_001145033)	2282	C11orf96	chromosome 11 open reading frame 96	6.64147	5.1104	0	4.7438
chr17	42395774	42396515	7.26598	6.51	TTS (NM_001144826)	6094	SLC25A39	solute carrier family 25 member 39	7.26598	6.51	0	6.42345
chr19	10797232	10797536	5.04653	5.58605	TTS (NM_001137673)	-14728	QTRT1	queuine tRNA-ribosyltransferase catalytic subunit 1	5.04653	5.58605	0	5.55055
chr8	23153717	23154228	5.53383	8.2355	TTS (NM_001136108)	8367	R3HCC1	R3H domain and coiled-coil containing 1	5.53383	7.59645	0	8.2355
chrX	152934662	152935060	6.06109	4.61145	TTS (NM_001135740)	3882	PNCK	pregnancy up-regulated nonubiquitous CaM kinase	6.06109	4.03305	0	4.61145
chr3	52557307	52557915	9.62343	8.2295	TTS (NM_001134231)	10182	NT5DC2	5'-nucleotidase domain containing 2	9.62343	7.58735	0	8.2295
chr8	144661426	144661766	5.11929	13.4742	TTS (NM_001130057)	-1075	NAPRT	nicotinate phosphoribosyltransferase	5.11929	13.4742	0	11.6368
chr5	141021444	141021742	8.58565	8.8395	TTS (NM_001130029)	5076	RELL2	RELT like 2	8.58565	8.8395	0	8.073
chr11	63997812	63998204	5.95993	11.6143	TTS (NM_001128612)	104	DNAJC4	DnaJ heat shock protein family (Hsp40) member C4	5.95993	11.6143	0	9.79465
chr4	22821849	22822081	6.50406	3.723	TTS (NM_001128432)	106253	GBA3	glucosylceramidase beta 3 (gene/pseudogene)	6.50406	3.723	0	3.30505
chr19	36596857	36597149	4.57688	6.513	TTS (NM_001083961)	-5102	OVOL3	ovo like zinc finger 3	4.57688	6.513	0	5.26765
chr22	24298724	24299022	6.072	6.97645	TTS (NM_001080843).2	4495	GSTT2B	glutathione S-transferase theta 2B (gene/pseudogene)	6.072	6.97645	0	6.3993
chr22	24326663	24326981	7.66589	8.1031	TTS (NM_001080843)	4483	GSTT2B	glutathione S-transferase theta 2B (gene/pseudogene)	7.66589	8.0508	0	8.1031
chr8	8175033	8175419	8.98536	5.0509	TTS (NM_001080826)	64118	PRAG1	PEAK1 related, kinase-activating pseudokinase 1	8.98536	4.8065	0	5.0509
chr14	91736927	91737186	10.4937	5.2639	TTS (NM_001080414)	-16832	GPR68	G protein-coupled receptor 68	10.4937	5.2639	0	4.5211
chr21	31708958	31709222	9.01994	4.64385	TTS (NM_001077711)	922	KRTAP27-1	keratin associated protein 27-1	9.01994	4.64385	0	3.30505
chr11	111652490	111652832	10.3981	5.41735	TTS (NM_001077692)	-15492	PPP2R1B	protein phosphatase 2 scaffold subunit Abeta	10.3981	5.41735	0	3.21475
chr1	8411825	8412251	4.80652	5.11705	TTS (NM_001042682)	33893	SLC45A1	solute carrier family 45 member 1	4.80652	5.11345	0	5.11705
chr1	212990097	212990527	5.70458	3.41305	TTS (NM_001042552)	25142	TATDN3	TatD DNase domain containing 3	5.70458	3.41305	0	3.1485
chr16	50269550	50269843	6.50406	3.723	TTS (NM_001040284)	-30755	ADCY7	adenylate cyclase 7	6.50406	3.723	0	3.0281
chr4	83550451	83550763	6.63896	4.49695	TTS (NM_001037582)	-8017	LINC00575	long intergenic non-protein coding RNA 575	6.63896	3.7291	0	4.49695
chr12	104165275	104165573	9.69337	5.7426	TTS (NM_001031701)	69551	NT5DC3	5'-nucleotidase domain containing 3	9.69337	5.7426	0	3.9311
chr2	214182751	214183033	6.73231	3.8765	TTS (NM_001025436)	33789	SPAG16	sperm associated antigen 16	6.73231	3.8765	0	2.58865
chr11	416747	417299	5.97283	4.92445	TTS (NM_001012302)	374	SIGIRR	single Ig and TIR domain containing	5.97283	4.8065	0	4.92445
chr9	123630747	123631171	8.0409	5.5739	TTS (NM_001009936)	230	PHF19	PHD finger protein 19	8.0409	5.5739	0	5.14715
chr6	42857153	42857386	10.0338	10.8378	TTS (NM_001008739)	1285	C6orf226	chromosome 6 open reading frame 226	10.0338	10.8378	0	7.26625
chr19	44088193	44088566	9.21759	5.89	TTS (NM_001007561)	3621	PINLYP	phospholipase A2 inhibitor and LY6/PLAUR domain containing	9.21759	5.89	0	5.55055
chr17	79800752	79801272	9.53453	8.8334	TTS (NM_000918)	-8086	PPP1R27	protein phosphatase 1 regulatory subunit 27	9.53453	8.8334	0	5.6409
chr9	38399230	38399598	6.95113	5.583	TTS (NM_000692)	6753	ALDH1B1	aldehyde dehydrogenase 1 family member B1	6.95113	5.583	0	3.40135
chr21	34732481	34732967	6.61833	4.02995	TTS (NM_000629)	35510	IFNAR1	interferon alpha and beta receptor subunit 1	6.61833	4.02995	0	3.1485
chr16	224184	224672	11.175	12.7129	TTS (NM_000517)	1582	HBA2	hemoglobin subunit alpha 2	11.175	12.7129	0	12.4978
chr4	52886376	52886732	5.80129	3.8765	TTS (NM_000232)	-2768	LRRC66	leucine rich repeat containing 66	5.80129	3.8765	0	3.6843
chr17	48260849	48261078	6.70901	23.5629	TTS (NM_000088)	-11126	HILS1	histone linker H1 domain, spermatid-specific 1 (pseudogene)	6.70901	23.5629	0	17.091
chr12	52317066	52317606	7.09685	5.26995	TTS (NM_000020)	11223	ACVRL1	activin A receptor like type 1	7.09685	5.26995	0	4.5512
chr2	39470814	39471284	9.07524	4.64695	promoter-TSS (NR_144521)	75	CDKL4	cyclin dependent kinase like 4	9.07524	4.64695	0	4.3947
chr14	85995192	85995915	5.0243	10.5339	promoter-TSS (NR_144386)	-816	FLRT2	fibronectin leucine rich transmembrane protein 2	5.0243	10.5339	0	9.3854
chr11	122238626	122238902	7.74481	4.18345	promoter-TSS (NR_137192)	-68	MIR100HG	mir-100-let-7a-2-mir-125b-1 cluster host gene	7.74481	4.18345	0	3.33515
chr22	21635822	21636119	8.7068	6.81385	promoter-TSS (NR_136575).2	-744	POM121L8P	POM121 transmembrane nucleoporin like 8, pseudogene	8.7068	6.81385	0	6.26695
chr21	17442135	17442435	4.27722	5.1165	promoter-TSS (NR_136542)	-523	MIR99AHG	mir-99a-let-7c cluster host gene	4.27722	5.1165	0	3.27495
chr20	55152514	55152909	6.42995	4.03605	promoter-TSS (NR_136537)	92	LINC01716	long intergenic non-protein coding RNA 1716	6.42995	4.03605	0	3.8348
chr6	41254394	41254657	8.71293	4.5026	promoter-TSS (NR_136332)	-42	TREM1	triggering receptor expressed on myeloid cells 1	8.71293	4.5026	0	1.5291
chr15	43985550	43986131	10.3143	8.8365	promoter-TSS (NR_135856)	-49	CKMT1A	creatine kinase, mitochondrial 1A	10.3143	8.8365	0	7.54915
chr12	52240820	52241207	5.82437	4.34	promoter-TSS (NR_135803)	-994	LOC105369971	uncharacterized LOC105369971	5.82437	4.34	0	4.3345
chr15	22467120	22467424	7.13739	5.1104	promoter-TSS (NR_135666)	-725	IGHV1OR15-3	immunoglobulin heavy variable 1/OR15-3 (pseudogene)	7.13739	5.1104	0	4.92445
chr17	37183353	37183687	16.5402	7.11475	promoter-TSS (NR_135645)	-157	LINC02079	long intergenic non-protein coding RNA 2079	16.5402	7.11475	0	5.5446
chr6	30815759	30816081	6.84874	4.14785	promoter-TSS (NR_134610).2	16	LINC02570	long intergenic non-protein coding RNA 2570	6.84874	4.02385	0	4.14785
chr18	67136656	67137057	8.17761	4.34	promoter-TSS (NR_134579)	-311	LOC105372179	uncharacterized LOC105372179	8.17761	4.34	0	3.37125
chr18	35047323	35047580	7.74481	4.18345	promoter-TSS (NR_132967)	-984	SNORA111	small nucleolar RNA, H/ACA box 111	7.74481	4.18345	0	3.895
chr13	44722711	44723006	7.78167	4.5211	promoter-TSS (NR_132368)	-987	LINC00390	long intergenic non-protein coding RNA 390	7.78167	4.18955	0	4.5211
chr10	102891240	102891601	6.09174	4.1865	promoter-TSS (NR_130723)	359	TLX1	T cell leukemia homeobox 1	6.09174	4.1865	0	3.8047
chr6	41514590	41514852	9.03825	8.20735	promoter-TSS (NR_126417)	557	FOXP4	forkhead box P4	9.03825	8.20735	0	6.3331
chr13	76450489	76451031	6.95902	3.86735	promoter-TSS (NR_126373)	-262	LMO7DN-IT1	LMO7DN intronic transcript 1	6.95902	3.86735	0	3.0883
chr4	12224181	12224544	5.75146	3.56345	promoter-TSS (NR_125910)	-713	LINC02270	long intergenic non-protein coding RNA 2270	5.75146	3.56345	0	2.46225
chr4	34041758	34041966	6.12271	3.56955	promoter-TSS (NR_125902)	-347	LOC101928622	uncharacterized LOC101928622	6.12271	3.56955	0	1.8421
chr8	37574047	37574378	7.65015	4.34	promoter-TSS (NR_125820)	-885	LOC101929622	uncharacterized LOC101929622	7.65015	4.34	0	2.55855
chr10	134775548	134776048	8.58438	5.7365	promoter-TSS (NR_125763)	-57	LINC01167	long intergenic non-protein coding RNA 1167	8.58438	5.7365	0	4.80405
chr4	13655850	13656261	7.87841	4.963	promoter-TSS (NR_121681)	-748	LINC01182	long intergenic non-protein coding RNA 1182	7.87841	4.963	0	4.21405
chr11	104479859	104480346	9.5218	4.80345	promoter-TSS (NR_120585)	-72	LINC02552	long intergenic non-protein coding RNA 2552	9.5218	4.80345	0	3.40135
chr11	118401304	118401863	8.16469	7.01345	promoter-TSS (NR_120574)	-93	LOC101929089	uncharacterized LOC101929089	8.16469	6.81995	0	7.01345
chr12	68322852	68323112	8.64244	4.4904	promoter-TSS (NR_120456)	-33	LINC01479	long intergenic non-protein coding RNA 1479	8.64244	4.4904	0	3.9913
chr1	84326165	84326540	8.18715	4.3947	promoter-TSS (NR_119374)	-123	LOC101927560	uncharacterized LOC101927560	8.18715	4.3369	0	4.3947
chr17	2135055	2135333	8.17643	5.67095	promoter-TSS (NR_110888)	-778	LOC101927839	uncharacterized LOC101927839	8.17643	5.27605	0	5.67095
chr6	19180950	19181179	8.24118	4.3461	promoter-TSS (NR_110860)	-353	LOC101928519	uncharacterized LOC101928519	8.24118	4.3461	0	3.02215
chr17	27253040	27253349	10.5256	6.34735	promoter-TSS (NR_110803)	-99	LOC101927018	uncharacterized LOC101927018	10.5256	6.34735	0	6.29705
chr11	70507933	70508584	9.99972	6.19995	promoter-TSS (NR_110766)	-313	SHANK2	SH3 and multiple ankyrin repeat domains 2	9.99972	6.19995	0	6.1405
chr19	50362663	50363115	7.26156	13.646	promoter-TSS (NR_110730)	-343	PTOV1-AS2	PTOV1 antisense RNA 2	7.26156	13.646	0	12.3172
chrX	46186997	46187386	6.65446	5.26695	promoter-TSS (NR_110388)	-82	LINC01186	long intergenic non-protein coding RNA 1186	6.65446	5.26695	0	4.30435
chr2	38742704	38743099	4.9166	3.1	promoter-TSS (NR_110259)	-19	LINC02613	long intergenic non-protein coding RNA 2613	4.9166	3.1	0	3.0883
chr2	162970808	162971025	7.38361	7.753	promoter-TSS (NR_110255)	-35	LOC101929532	uncharacterized LOC101929532	7.38361	7.753	0	5.8335
chr7	80003800	80004079	13.397	6.04955	promoter-TSS (NR_110075)	-184	LOC101927269	uncharacterized LOC101927269	13.397	6.04955	0	4.491
chr14	71108582	71109026	7.5891	4.3339	promoter-TSS (NR_110071)	300	TTC9	tetratricopeptide repeat domain 9	7.5891	4.3339	0	2.21535
chr21	34496065	34496462	6.00645	5.2977	promoter-TSS (NR_109961)	-257	LOC101928107	uncharacterized LOC101928107	6.00645	4.64995	0	5.2977
chr20	43078949	43079378	6.82507	4.3461	promoter-TSS (NR_109893)	34	LINC01430	long intergenic non-protein coding RNA 1430	6.82507	4.3461	0	3.8348
chr9	92731496	92731707	9.5449	4.9691	promoter-TSS (NR_109791)	-97	LOC101927847	uncharacterized LOC101927847	9.5449	4.9691	0	3.71435
chr10	99609411	99610039	5.60414	5.984	promoter-TSS (NR_108035)	-170	LINC00866	long intergenic non-protein coding RNA 866	5.60414	3.72	0	5.984
chr4	147328746	147329064	9.98931	4.9569	promoter-TSS (NR_107003)	-830	MIR7849	microRNA 7849	9.98931	4.9569	0	4.3947
chr16	15019124	15019481	8.99909	10.5352	promoter-TSS (NR_106970)	-492	MIR6511A2	microRNA 6511a-2	8.99909	9.14345	0	10.5352
chr19	7681363	7682102	8.47784	9.9169	promoter-TSS (NR_106850)	-593	MIR6792	microRNA 6792	8.47784	9.9169	0	8.2656
chr17	80194167	80194654	6.4993	11.9799	promoter-TSS (NR_106845)	-134	MIR6787	microRNA 6787	6.4993	11.7829	0	11.9799
chr16	87868710	87869004	4.49705	9.3251	promoter-TSS (NR_106833)	-591	MIR6775	microRNA 6775	4.49705	8.36695	0	9.3251
chr6	32138103	32138415	5.76482	4.4965	promoter-TSS (NR_106779).4	-366	MIR6721	microRNA 6721	5.76482	4.4965	0	2.9318
chrX	134530081	134530513	7.36658	4.02385	promoter-TSS (NR_104652)	-57	LOC100506790	uncharacterized LOC100506790	7.36658	4.02385	0	2.2455
chr5	43020145	43020483	4.77273	9.13735	promoter-TSS (NR_104650)	-569	LOC648987	uncharacterized LOC648987	4.77273	9.13735	0	8.63885
chrX	45364460	45364752	5.91829	6.04955	promoter-TSS (NR_104645)	-27	LINC01204	long intergenic non-protein coding RNA 1204	5.91829	6.04955	0	5.24345
chr16	18436359	18436747	6.52517	8.1693	promoter-TSS (NR_103772).3	-37	LOC100288162	uncharacterized LOC100288162	6.52517	8.0569	0	8.1693
chr20	62285013	62285337	7.62762	15.5619	promoter-TSS (NR_075070)	-212	STMN3	stathmin 3	7.62762	15.3586	0	15.5619
chr19	15121370	15122084	5.15733	4.02695	promoter-TSS (NR_073589)	188	CCDC105	coiled-coil domain containing 105	5.15733	4.02695	0	3.37125
chr19	49522673	49523084	8.40649	15.3032	promoter-TSS (NR_073552)	-137	LOC101059948	uncharacterized LOC101059948	8.40649	13.953	0	15.3032
chr10	104168978	104169291	6.05063	6.82685	promoter-TSS (NR_073110)	-93	PSD	pleckstrin and Sec7 domain containing	6.05063	5.27605	0	6.82685
chr12	123756338	123756838	7.03101	7.2964	promoter-TSS (NR_073008)	99	CDK2AP1	cyclin dependent kinase 2 associated protein 1	7.03101	7.2743	0	7.2964
chr5	121814753	121815089	11.9951	5.5891	promoter-TSS (NR_051996)	-139	MGC32805	uncharacterized LOC153163	11.9951	5.5891	0	2.6849
chr12	54333426	54333761	7.35113	9.76035	promoter-TSS (NR_047507)	-166	HOXC13-AS	HOXC13 antisense RNA	7.35113	9.76035	0	9.16265
chr13	111768357	111768825	7.31623	4.02995	promoter-TSS (NR_046667)	-566	ARHGEF7-AS2	ARHGEF7 antisense RNA 2	7.31623	4.02995	0	3.2448
chr13	67551394	67551622	9.08369	4.65305	promoter-TSS (NR_046636)	-13	PCDH9-AS3	PCDH9 antisense RNA 3	9.08369	4.65305	0	4.3947
chr7	27207788	27208150	6.30164	18.2899	promoter-TSS (NR_046609)	-549	HOXA10-AS	HOXA10 antisense RNA	6.30164	18.2899	0	17.6751
chrY	9213376	9213630	6.44935	5.27605	promoter-TSS (NR_046300).3	-432	FAM197Y2	family with sequence similarity 197 Y-linked member 2	6.44935	5.27605	0	4.17795
chr5	110405606	110405867	6.7554	5.1043	promoter-TSS (NR_045089)	-42	TSLP	thymic stromal lymphopoietin	6.7554	5.1043	0	4.70775
chr6	31430019	31430886	7.17094	6.11045	promoter-TSS (NR_040662)	-505	HCP5	HLA complex P5	7.17094	4.80345	0	6.11045
chr20	11254783	11255068	12.1822	5.59515	promoter-TSS (NR_038972)	-894	LOC339593	uncharacterized LOC339593	12.1822	5.59515	0	4.5512
chr3	28616621	28616930	8.33704	5.88085	promoter-TSS (NR_038840)	6	LINC00693	long intergenic non-protein coding RNA 693	8.33704	5.88085	0	4.05755
chr6	27661338	27662353	8.89356	6.19385	promoter-TSS (NR_038292)	-13	LINC01012	long intergenic non-protein coding RNA 1012	8.89356	6.19385	0	3.96125
chrY	1361733	1362039	4.65204	3.2565	promoter-TSS (NR_037461).2	-925	MIR3690	microRNA 3690	4.65204	3.2565	0	3.0582
chr10	35368739	35369008	6.5387	3.7139	promoter-TSS (NR_037405)	-265	MIR3611	microRNA 3611	6.5387	3.7139	0	3.46155
chr11	113145381	113145718	6.48416	3.72	promoter-TSS (NR_034101)	-926	NCAM1-AS1	NCAM1 antisense RNA1	6.48416	3.72	0	2.77525
chr3	194206794	194207185	8.01661	11.0156	promoter-TSS (NR_033929)	-880	LINC00884	long intergenic non-protein coding RNA 884	8.01661	11.0156	0	8.35595
chr12	130646898	130647383	8.1213	4.8004	promoter-TSS (NR_033834)	136	FZD10	frizzled class receptor 10	8.1213	4.8004	0	3.895
chr17	16184748	16185035	12.5326	12.719	promoter-TSS (NR_031698)	-437	MIR1288	microRNA 1288	12.5326	12.719	0	8.6329
chr14	101521022	101521334	7.18579	6.2008	promoter-TSS (NR_030408)	154	MIR134	microRNA 134	7.18579	5.42645	0	6.2008
chr11	111383495	111384014	5.6835	3.40995	promoter-TSS (NR_029839)	91	MIR34B	microRNA 34b	5.6835	3.40995	0	2.55855
chr11	89574663	89575011	8.38294	4.3278	promoter-TSS (NR_028346)	-328	TRIM53AP	tripartite motif containing 53A, pseudogene	8.38294	4.3278	0	3.8348
chr4	183065888	183066246	7.42055	5.9238	promoter-TSS (NR_027107)	-399	TENM3-AS1	TENM3 antisense RNA 1	7.42055	5.9021	0	5.9238
chr1	170253621	170254087	10.1045	4.9691	promoter-TSS (NR_026957)	-505	LINC01142	long intergenic non-protein coding RNA 1142	10.1045	4.9691	0	3.71435
chr12	130526745	130527077	8.31469	4.3491	promoter-TSS (NR_024457)	-24	LINC02418	long intergenic non-protein coding RNA 2418	8.31469	4.3491	0	2.46225
chr19	48416036	48416300	12.9112	9.92605	promoter-TSS (NR_024217).3	-140	SNAR-C5	small NF90 (ILF3) associated RNA C5	12.9112	9.92605	0	7.95255
chr7	130792249	130792920	6.53221	8.36695	promoter-TSS (NR_024153)	-795	LINC-PINT	long intergenic non-protein coding RNA, p53 induced transcript	6.53221	8.36695	0	6.7666
chr7	5111523	5111912	6.48562	4.18345	promoter-TSS (NR_015343)	26	RBAKDN	RBAK downstream neighbor	6.48562	4.18345	0	4.14785
chr3	4793826	4794253	9.42081	4.8004	promoter-TSS (NR_004428)	-765	EGOT	eosinophil granule ontogeny transcript	9.42081	4.8004	0	2.6489
chr3	4793126	4793550	8.94958	5.58065	promoter-TSS (NR_004428)	-64	EGOT	eosinophil granule ontogeny transcript	8.94958	5.57695	0	5.58065
chr6	147124741	147125082	8.62417	4.4965	promoter-TSS (NR_003954)	49	KATNBL1P6	katanin regulatory subunit B1 like 1 pseudogene 6	8.62417	4.4965	0	3.0582
chr8	86747519	86748101	7.84207	9.68015	promoter-TSS (NR_003594).9	-717	REXO1L2P	REXO1 like 2, pseudogene	7.84207	9.6191	0	9.68015
chr19	53496974	53497387	8.0043	5.583	promoter-TSS (NR_003578)	-396	ZNF702P	zinc finger protein 702, pseudogene	8.0043	5.583	0	4.8944
chrY	2620001	2620278	7.36027	5.9238	promoter-TSS (NR_003254).2	-198	XGY2	XG pseudogene, Y-linked 2	7.36027	5.41435	0	5.9238
chr14	101421561	101421799	8.61995	4.49345	promoter-TSS (NR_003197)	-27	SNORD114-5	small nucleolar RNA, C/D box 114-5	8.61995	4.49345	0	4.42485
chr17	58309195	58309590	6.4519	4.64995	promoter-TSS (NR_002999)	-386	SCARNA20	small Cajal body-specific RNA 20	6.4519	4.64995	0	4.11775
chr19	7852171	7852409	8.60739	6.51	promoter-TSS (NR_002931)	-80	CLEC4GP1	C-type lectin domain family 4 member G pseudogene 1	8.60739	6.51	0	4.8341
chr13	50699683	50700210	5.93758	14.1533	promoter-TSS (NR_002612)	-269	DLEU2	deleted in lymphocytic leukemia 2	5.93758	13.0169	0	14.1533
chr11	113845585	113846199	9.31378	4.96	promoter-TSS (NM_213621)	95	HTR3A	5-hydroxytryptamine receptor 3A	9.31378	4.96	0	4.70775
chr9	32783301	32783661	6.93687	3.87955	promoter-TSS (NM_212558)	-16	TMEM215	transmembrane protein 215	6.93687	3.87955	0	3.15445
chr19	46628064	46628317	5.69619	3.40695	promoter-TSS (NM_207393)	-259	IGFL3	IGF like family member 3	5.69619	3.40695	0	2.2455
chr1	114695249	114695555	10.0372	6.9704	promoter-TSS (NM_205848)	-340	SYT6	synaptotagmin 6	10.0372	6.9704	0	6.7365
chrX	55515414	55515782	5.6835	3.61805	promoter-TSS (NM_201286)	33	USP51	ubiquitin specific peptidase 51	5.6835	3.40995	0	3.61805
chr12	28122928	28123232	11.3426	10.233	promoter-TSS (NM_198966)	-186	PTHLH	parathyroid hormone like hormone	11.3426	10.233	0	9.51175
chr1	24644749	24645017	9.86328	4.963	promoter-TSS (NM_198173)	-929	GRHL3	grainyhead like transcription factor 3	9.86328	4.963	0	3.6482
chr2	27504840	27505305	7.20459	5.2791	promoter-TSS (NM_187841)	-225	TRIM54	tripartite motif containing 54	7.20459	5.2791	0	5.1773
chr3	123167517	123167791	6.85867	6.5138	promoter-TSS (NM_183357)	-262	ADCY5	adenylate cyclase 5	6.85867	5.7395	0	6.5138
chr21	39871258	39871591	6.78818	4.02995	promoter-TSS (NM_182918)	-996	ERG	ETS transcription factor ERG	6.78818	4.02995	0	3.588
chr6	106546258	106546491	5.70458	3.41305	promoter-TSS (NM_182907)	-363	PRDM1	PR/SET domain 1	5.70458	3.41305	0	1.7458
chr19	40005382	40005968	4.90556	4.34	promoter-TSS (NM_182704)	-78	SELENOV	selenoprotein V	4.90556	4.34	0	3.96125
chr1	155911076	155911387	9.17214	10.8469	promoter-TSS (NM_181885)	-249	RXFP4	relaxin family peptide/INSL5 receptor 4	9.17214	10.8469	0	10.2884
chr18	13217478	13218053	9.04572	9.29385	promoter-TSS (NM_181482)	-964	LDLRAD4	low density lipoprotein receptor class A domain containing 4	9.04572	9.29385	0	8.54255
chr15	65337325	65337836	13.5148	10.8317	promoter-TSS (NM_178859)	-128	SLC51B	solute carrier family 51 beta subunit	13.5148	10.8317	0	6.45355
chr7	99969967	99970426	6.8221	4.8004	promoter-TSS (NM_178272)	-872	PILRA	paired immunoglobin like type 2 receptor alpha	6.8221	4.8004	0	3.0281
chr14	105647455	105647752	7.05957	8.51245	promoter-TSS (NM_177533)	57	NUDT14	nudix hydrolase 14	7.05957	6.0465	0	8.51245
chr1	202679379	202679798	5.2477	4.36455	promoter-TSS (NM_177402)	-37	SYT2	synaptotagmin 2	5.2477	4.02995	0	4.36455
chr7	150075371	150075647	7.64288	9.3121	promoter-TSS (NM_173680)	-897	ZNF775	zinc finger protein 775	7.64288	9.3121	0	8.982
chr11	63684521	63685101	13.4224	10.2222	promoter-TSS (NM_173587)	-495	RCOR2	REST corepressor 2	13.4224	10.0856	0	10.2222
chr4	24981791	24982099	6.92497	4.1865	promoter-TSS (NM_173463)	-119	CCDC149	coiled-coil domain containing 149	6.92497	4.1865	0	2.7452
chr19	39735841	39736170	5.67626	4.1865	promoter-TSS (NM_172139)	-288	IFNL3	interferon lambda 3	5.67626	4.1865	0	3.7084
chr15	37392466	37392746	15.0359	10.8347	promoter-TSS (NM_170674)	-265	MEIS2	Meis homeobox 2	15.0359	10.8347	0	8.35595
chr17	47210149	47210570	5.6835	3.40995	promoter-TSS (NM_153446)	30	B4GALNT2	beta-1,4-N-acetyl-galactosaminyltransferase 2	5.6835	3.40995	0	3.1846
chr5	96478295	96478700	10.4305	5.1195	promoter-TSS (NM_153234)	23	LIX1	limb and CNS expressed 1	10.4305	5.1195	0	5.05685
chr20	6034669	6035066	8.41636	5.11345	promoter-TSS (NM_152611)	-141	LRRN4	leucine rich repeat neuronal 4	8.41636	5.11345	0	4.58135
chr5	94726845	94727090	6.2428	3.7169	promoter-TSS (NM_152548)	-81	FAM81B	family with sequence similarity 81 member B	6.2428	3.7169	0	2.77525
chr9	96846696	96846915	6.34983	5.48435	promoter-TSS (NM_152422)	94	PTPDC1	protein tyrosine phosphatase domain containing 1	6.34983	4.4904	0	5.48435
chr15	67833963	67834328	7.69426	6.81695	promoter-TSS (NM_145160)	-876	MAP2K5	mitogen-activated protein kinase kinase 5	7.69426	6.81695	0	3.40135
chr11	57417442	57417758	12.7323	9.616	promoter-TSS (NM_145008)	-183	YPEL4	yippee like 4	12.7323	9.616	0	8.01275
chr9	138986952	138987216	7.4356	8.683	promoter-TSS (NM_144653)	47	NACC2	NACC family member 2	7.4356	8.683	0	8.2715
chr8	22014138	22014484	4.9828	5.42645	promoter-TSS (NM_139278)	33	LGI3	leucine rich repeat LGI family member 3	4.9828	5.42645	0	4.6174
chr19	913009	913453	7.94712	4.95085	promoter-TSS (NM_138774)	-6	R3HDM4	R3H domain containing 4	7.94712	4.95085	0	3.8348
chr14	105444637	105444878	11.0325	18.4404	promoter-TSS (NM_138420)	-63	AHNAK2	AHNAK nucleoprotein 2	11.0325	18.4404	0	17.4945
chr17	30592622	30592951	5.79844	5.42045	promoter-TSS (NM_138328)	-409	RHBDL3	rhomboid like 3	5.79844	5.42045	0	4.6174
chr20	61051176	61051620	8.53429	6.96735	promoter-TSS (NM_080473)	-372	GATA5	GATA binding protein 5	8.53429	6.96735	0	6.58
chr17	6735003	6735441	12.4031	5.7395	promoter-TSS (NM_053285)	-162	TEKT1	tektin 1	12.4031	5.7395	0	2.6849
chrX	107682895	107683154	6.48416	3.72	promoter-TSS (NM_033380)	-50	COL4A5	collagen type IV alpha 5 chain	6.48416	3.72	0	2.402
chr11	104905526	104906108	12.3904	5.7304	promoter-TSS (NM_033295)	67	CASP1	caspase 1	12.3904	5.7304	0	4.61145
chr18	32289122	32289538	8.58352	4.9569	promoter-TSS (NM_032978)	-866	DTNA	dystrobrevin alpha	8.58352	4.9569	0	2.6489
chr5	139175120	139175617	6.23998	7.16995	promoter-TSS (NM_032289)	-38	PSD2	pleckstrin and Sec7 domain containing 2	6.23998	5.73345	0	7.16995
chr17	36348575	36348880	6.56201	6.98335	promoter-TSS (NM_032258).4	-78	TBC1D3C	TBC1 domain family member 3C	6.56201	6.9704	0	6.98335
chr21	46875160	46875550	12.6953	8.97475	promoter-TSS (NM_030582)	-69	COL18A1	collagen type XVIII alpha 1 chain	12.6953	8.97475	0	7.01345
chr8	40755172	40755461	8.19559	4.343	promoter-TSS (NM_024645)	27	ZMAT4	zinc finger matrin-type 4	8.19559	4.343	0	3.30505
chr3	151034553	151034771	8.93764	4.963	promoter-TSS (NM_023915)	-26	GPR87	G protein-coupled receptor 87	8.93764	4.963	0	4.73785
chr2	218808639	218809010	9.12891	6.66345	promoter-TSS (NM_022648)	-28	TNS1	tensin 1	9.12891	6.66345	0	5.8695
chr1	79472353	79472667	8.18715	4.3369	promoter-TSS (NM_022159)	-15	ADGRL4	adhesion G protein-coupled receptor L4	8.18715	4.3369	0	3.92515
chr15	80986534	80987314	5.51749	5.7304	promoter-TSS (NM_021214)	-728	ABHD17C	abhydrolase domain containing 17C	5.51749	5.7304	0	5.55055
chr17	39538706	39538969	9.20972	6.3565	promoter-TSS (NM_021013)	-201	KRT34	keratin 34	9.20972	6.3565	0	4.3345
chr3	128712665	128713180	4.44443	3.96125	promoter-TSS (NM_020741)	64	KIAA1257	KIAA1257	4.44443	2.9465	0	3.96125
chr11	65292005	65292271	8.92446	7.753	promoter-TSS (NM_020680)	-410	SCYL1	SCY1 like pseudokinase 1	8.92446	7.753	0	6.6402
chr22	50683934	50684228	5.55464	9.76645	promoter-TSS (NM_020461)	-681	TUBGCP6	tubulin gamma complex associated protein 6	5.55464	9.76645	0	7.7358
chr14	77647684	77648143	7.64359	4.3308	promoter-TSS (NM_020431)	-189	TMEM63C	transmembrane protein 63C	7.64359	4.3308	0	4.27425
chrX	106163055	106163511	12.9157	6.51605	promoter-TSS (NM_020384)	-323	CLDN2	claudin 2	12.9157	6.51605	0	3.2448
chr22	42372346	42372765	8.06586	6.5138	promoter-TSS (NM_019106)	-376	SEPTIN3	septin 3	8.06586	5.273	0	6.5138
chr17	46682064	46682532	6.18907	8.993	promoter-TSS (NM_018952)	36	HOXB6	homeobox B6	6.18907	8.993	0	8.7292
chr5	140739567	140739891	8.72186	4.65605	promoter-TSS (NM_018923)	26	PCDHGB2	protocadherin gamma subfamily B, 2	8.72186	4.65605	0	3.33515
chr1	207038342	207038594	6.61874	4.90035	promoter-TSS (NM_018724)	-686	IL20	interleukin 20	6.61874	4.17735	0	4.90035
chr7	142583133	142583681	7.20239	4.4965	promoter-TSS (NM_018646)	83	TRPV6	transient receptor potential cation channel subfamily V member 6	7.20239	4.4965	0	3.27495
chr20	61426667	61426948	6.92834	15.9111	promoter-TSS (NM_018270)	-950	MRGBP	MRG domain binding protein	6.92834	15.8129	0	15.9111
chrX	51239187	51239651	8.69182	4.48735	promoter-TSS (NM_018159)	40	NUDT11	nudix hydrolase 11	8.69182	4.48735	0	3.86495
chr4	159093396	159093866	12.0317	7.7378	promoter-TSS (NM_016613)	87	GASK1B	golgi associated kinase 1B	12.0317	7.7378	0	4.491
chr17	7197828	7198103	13.1799	11.1721	promoter-TSS (NM_015982)	-89	YBX2	Y-box binding protein 2	13.1799	11.1721	0	9.1686
chr3	32146863	32147148	7.94073	10.4449	promoter-TSS (NM_015141)	-998	GPD1L	glycerol-3-phosphate dehydrogenase 1 like	7.94073	9.0021	0	10.4449
chr5	132948060	132948499	8.9657	6.6726	promoter-TSS (NM_015082)	-56	FSTL4	follistatin like 4	8.9657	6.6726	0	5.02075
chr1	204329039	204329345	6.72718	5.7365	promoter-TSS (NM_014935)	-135	PLEKHA6	pleckstrin homology domain containing A6	6.72718	5.7365	0	4.36455
chr13	49684353	49684672	6.93687	4.2382	promoter-TSS (NM_014923)	73	FNDC3A	fibronectin type III domain containing 3A	6.93687	3.87955	0	4.2382
chr6	24911106	24911805	7.69673	4.36455	promoter-TSS (NM_014722)	-57	RIPOR2	RHO family interacting cell polarization regulator 2	7.69673	4.343	0	4.36455
chr1	17247966	17248616	7.86103	7.1391	promoter-TSS (NM_014675)	-154	CROCC	ciliary rootlet coiled-coil, rootletin	7.86103	7.1391	0	6.7967
chr2	64680377	64680790	8.11685	6.9552	promoter-TSS (NM_014181)	-744	LGALSL	galectin like	8.11685	6.9552	0	5.8937
chr3	52738694	52739120	5.98937	8.36995	promoter-TSS (NM_014041)	-950	SPCS1	signal peptidase complex subunit 1	5.98937	8.36995	0	8.36185
chr20	4701408	4701736	11.7739	5.5739	promoter-TSS (NM_012409)	-928	PRND	prion like protein doppel	11.7739	5.5739	0	5.2977
chr16	56485969	56486281	5.74047	10.3486	promoter-TSS (NM_007006)	129	OGFOD1	2-oxoglutarate and iron dependent oxygenase domain containing 1	5.74047	10.0704	0	10.3486
chr6	43265504	43265740	8.24118	4.3461	promoter-TSS (NM_006672)	-376	SLC22A7	solute carrier family 22 member 7	8.24118	4.3461	0	3.61805
chr10	133999941	134000272	6.44946	6.85695	promoter-TSS (NM_006426)	-308	DPYSL4	dihydropyrimidinase like 4	6.44946	5.59215	0	6.85695
chr17	32596926	32597505	15.4875	6.6726	promoter-TSS (NM_006273)	-20	CCL7	C-C motif chemokine ligand 7	15.4875	6.6726	0	3.96125
chrX	49042761	49043021	7.98745	11.7271	promoter-TSS (NM_006150)	-38	PRICKLE3	prickle planar cell polarity protein 3	7.98745	11.0186	0	11.7271
chr2	232395058	232395350	6.55033	4.96605	promoter-TSS (NM_006056)	-22	NMUR1	neuromedin U receptor 1	6.55033	4.96605	0	4.34045
chr2	220118464	220119247	6.57362	12.4736	promoter-TSS (NM_006000)	-187	TUBA4A	tubulin alpha 4a	6.57362	11.4669	0	12.4736
chr21	34397922	34398234	6.18143	4.64695	promoter-TSS (NM_005806)	-138	OLIG2	oligodendrocyte transcription factor 2	6.18143	4.64695	0	4.491
chr3	195635966	195636435	13.798	15.0303	promoter-TSS (NM_005781)	-320	TNK2	tyrosine kinase non receptor 2	13.798	15.0303	0	12.7867
chr1	153347932	153348285	8.65511	4.49955	promoter-TSS (NM_005621)	-33	S100A12	S100 calcium binding protein A12	8.65511	4.49955	0	2.5284
chr6	170600442	170600866	6.08232	6.80775	promoter-TSS (NM_005618)	863	FAM120B	family with sequence similarity 120B	6.08232	6.80775	0	5.58065
chr1	209877971	209878195	8.61995	4.49345	promoter-TSS (NM_005525)	-53	HSD11B1	hydroxysteroid 11-beta dehydrogenase 1	8.61995	4.49345	0	3.27495
chr13	76194220	76194580	5.90551	3.87955	promoter-TSS (NM_005358)	-170	LMO7	LIM domain 7	5.90551	3.87955	0	3.2448
chr14	29235887	29236110	9.98132	5.42415	promoter-TSS (NM_005249)	-280	FOXG1	forkhead box G1	9.98132	4.96	0	5.42415
chr11	57004729	57005189	5.68152	3.56345	promoter-TSS (NM_005161)	-32	APLNR	apelin receptor	5.68152	3.56345	0	3.2448
chr16	29831586	29831839	5.4853	19.2764	promoter-TSS (NM_005115)	-3	MVP	major vault protein	5.4853	17.8265	0	19.2764
chr3	12328922	12329265	11.4705	5.73345	promoter-TSS (NM_005037)	-256	PPARG	peroxisome proliferator activated receptor gamma	11.4705	5.73345	0	3.0281
chr13	99960173	99960588	9.67083	10.3925	promoter-TSS (NM_004951)	-631	GPR183	G protein-coupled receptor 183	9.67083	10.3925	0	8.91585
chr11	68518849	68519370	5.76724	4.4904	promoter-TSS (NM_004923)	-121	TESMIN	testis expressed metallothionein like protein	5.76724	4.4904	0	4.0876
chr4	118955331	118955664	9.90239	7.2834	promoter-TSS (NM_004784)	-3	NDST3	N-deacetylase and N-sulfotransferase 3	9.90239	7.2834	0	6.45355
chr1	206858248	206858478	9.53286	7.69975	promoter-TSS (NM_004759)	-2	MAPKAPK2	MAPK activated protein kinase 2	9.53286	7.58435	0	7.69975
chr3	185079794	185080075	6.94301	4.3369	promoter-TSS (NM_004721)	-902	MAP3K13	mitogen-activated protein kinase kinase kinase 13	6.94301	4.3369	0	3.7445
chr12	52828164	52828501	5.45398	4.18345	promoter-TSS (NM_004693)	-222	KRT75	keratin 75	5.45398	4.18345	0	3.2448
chr7	26190771	26191048	9.70065	10.8784	promoter-TSS (NM_004289)	-938	NFE2L3	nuclear factor, erythroid 2 like 3	9.70065	9.6282	0	10.8784
chr7	14881475	14881932	13.1147	6.97645	promoter-TSS (NM_004080)	-628	DGKB	diacylglycerol kinase beta	13.1147	6.97645	0	3.901
chr11	75062879	75063289	7.72846	11.4502	promoter-TSS (NM_004041)	-209	ARRB1	arrestin beta 1	7.72846	10.8499	0	11.4502
chr2	73869517	73870011	6.44125	4.02695	promoter-TSS (NM_003960)	-227	NAT8	N-acetyltransferase 8 (putative)	6.44125	4.02695	0	3.9973
chr12	57156838	57157308	7.55769	4.37055	promoter-TSS (NM_003725)	71	HSD17B6	hydroxysteroid 17-beta dehydrogenase 6	7.55769	4.34	0	4.37055
chr15	65503677	65504367	12.9488	8.21345	promoter-TSS (NM_003613)	-182	CILP	cartilage intermediate layer protein	12.9488	8.21345	0	4.30435
chr2	136875610	136875982	5.64074	3.72	promoter-TSS (NM_003467)	-71	CXCR4	C-X-C motif chemokine receptor 4	5.64074	3.72	0	2.58865
chr9	100935007	100935288	7.68188	4.1804	promoter-TSS (NM_003389)	27	CORO2A	coronin 2A	7.68188	4.1804	0	3.588
chr20	55203582	55203863	8.97339	9.4473	promoter-TSS (NM_003222)	-636	TFAP2C	transcription factor AP-2 gamma	8.97339	9.4473	0	9.10835
chr22	37640453	37640770	7.48599	5.61075	promoter-TSS (NM_002872)	-272	RAC2	Rac family small GTPase 2	7.48599	4.8004	0	5.61075
chr9	112260484	112260886	7.8128	5.2639	promoter-TSS (NM_002829)	-92	PTPN3	protein tyrosine phosphatase non-receptor type 3	7.8128	5.2639	0	4.7438
chr1	205473472	205473967	7.58202	6.04345	promoter-TSS (NM_002596)	35	CDK18	cyclin dependent kinase 18	7.58202	6.04345	0	4.46085
chr12	120806537	120807274	7.52339	6.0465	promoter-TSS (NM_002442)	78	MSI1	musashi RNA binding protein 1	7.52339	6.0465	0	3.9913
chr12	56101676	56102038	11.3576	8.6329	promoter-TSS (NM_002206)	-171	ITGA7	integrin subunit alpha 7	11.3576	6.6665	0	8.6329
chr16	85932204	85932819	8.61313	5.1287	promoter-TSS (NM_002163)	-263	IRF8	interferon regulatory factor 8	8.61313	5.1287	0	4.46085
chr6	39016221	39016610	5.22788	5.8937	promoter-TSS (NM_002062)	-142	GLP1R	glucagon like peptide 1 receptor	5.22788	5.42345	0	5.8937
chr12	91576630	91577189	7.23028	5.41125	promoter-TSS (NM_001920)	-8	DCN	decorin	7.23028	5.41125	0	4.7137
chr19	827530	827955	6.64712	4.03305	promoter-TSS (NM_001700)	-84	AZU1	azurocidin 1	6.64712	4.03305	0	3.30505
chr17	7553735	7554131	6.63413	4.80345	promoter-TSS (NM_001678)	-275	ATP1B2	ATPase Na+/K+ transporting subunit beta 2	6.63413	4.80345	0	4.05755
chrX	153664748	153665019	8.05726	4.70775	promoter-TSS (NM_001493)	-376	GDI1	GDP dissociation inhibitor 1	8.05726	4.65605	0	4.70775
chr7	128469604	128469914	7.24055	18.5179	promoter-TSS (NM_001458)	-724	FLNC	filamin C	7.24055	17.2186	0	18.5179
chr10	134973506	134973729	11.3489	8.9459	promoter-TSS (NM_001347864)	-341	KNDC1	kinase non-catalytic C-lobe domain containing 1	11.3489	7.9004	0	8.9459
chr10	134973941	134974169	10.967	7.74085	promoter-TSS (NM_001347864)	97	KNDC1	kinase non-catalytic C-lobe domain containing 1	10.967	7.74085	0	5.99
chr6	47665925	47666461	5.72159	4.1804	promoter-TSS (NM_001347855)	-88	ADGRF4	adhesion G protein-coupled receptor F4	5.72159	4.1804	0	2.61875
chr3	186079833	186080208	7.43771	8.079	promoter-TSS (NM_001346)	3	DGKG	diacylglycerol kinase gamma	7.43771	7.91255	0	8.079
chr4	41613857	41614411	6.12271	4.05155	promoter-TSS (NM_001330674)	-592	LIMCH1	LIM and calponin homology domains 1	6.12271	3.56955	0	4.05155
chr17	72732528	72732832	7.97115	6.3504	promoter-TSS (NM_001330471)	-19	RAB37	RAB37, member RAS oncogene family	7.97115	6.3504	0	6.2368
chr1	11863639	11863929	11.271	14.8769	promoter-TSS (NM_001330358)	-50	MTHFR	methylenetetrahydrofolate reductase	11.271	14.8769	0	11.9379
chr9	5303987	5304394	10.9585	5.2639	promoter-TSS (NM_001329191)	38	RLN2	relaxin 2	10.9585	5.2639	0	3.588
chr1	43996400	43996718	7.34079	7.42475	promoter-TSS (NM_001329139)	28	PTPRF	protein tyrosine phosphatase receptor type F	7.34079	7.42475	0	6.0803
chr8	21911486	21911839	7.79106	6.0803	promoter-TSS (NM_001323378)	596	DMTN	dematin actin binding protein	7.79106	5.57695	0	6.0803
chr15	75522040	75522463	8.36235	6.61005	promoter-TSS (NM_001321990)	-220	LOC105376731	taste receptor cell protein 1-like	8.36235	5.8869	0	6.61005
chr8	71315327	71315624	14.2439	17.9707	promoter-TSS (NM_001321712)	15	NCOA2	nuclear receptor coactivator 2	14.2439	17.9707	0	15.1827
chr17	40931666	40932405	5.49744	7.01345	promoter-TSS (NM_001321299)	-614	WNK4	WNK lysine deficient protein kinase 4	5.49744	4.963	0	7.01345
chrY	9174230	9174455	5.8501	4.1865	promoter-TSS (NM_001320962).2	-731	TSPY10	testis specific protein Y-linked 10	5.8501	4.1865	0	3.901
chr2	25564574	25564873	8.45795	7.74385	promoter-TSS (NM_001320892)	61	DNMT3A	DNA methyltransferase 3 alpha	8.45795	7.74385	0	6.45355
chr20	62184467	62184939	11.4581	9.6191	promoter-TSS (NM_001319152)	330	FNDC11	fibronectin type III domain containing 11	11.4581	9.6191	0	7.51315
chr10	14050052	14050817	5.19628	5.7243	promoter-TSS (NM_001318336)	98	FRMD4A	FERM domain containing 4A	5.19628	5.7243	0	4.6776
chr10	102761211	102761427	7.13774	17.5004	promoter-TSS (NM_001318101)	-935	LZTS2	leucine zipper tumor suppressor 2	7.13774	16.2825	0	17.5004
chr3	26664036	26664883	9.10995	4.64385	promoter-TSS (NM_001317808)	162	LRRC3B	leucine rich repeat containing 3B	9.10995	4.64385	0	3.9913
chr5	22214162	22214564	9.52603	4.8065	promoter-TSS (NM_001317228)	-454	CDH12	cadherin 12	9.52603	4.8065	0	3.37125
chr19	18450567	18450871	5.996	5.583	promoter-TSS (NM_001308366)	-678	PGPEP1	pyroglutamyl-peptidase I	5.996	5.583	0	5.52045
chr1	145524634	145525075	8.67605	6.0502	promoter-TSS (NM_001303040)	-37	ITGA10	integrin subunit alpha 10	8.67605	5.7304	0	6.0502
chr1	41950162	41950692	6.78103	6.34735	promoter-TSS (NM_001302269)	-73	EDN2	endothelin 2	6.78103	6.34735	0	4.6174
chr12	7051771	7052110	7.75019	17.2034	promoter-TSS (NM_001301834)	-661	C12orf57	chromosome 12 open reading frame 57	7.75019	17.2034	0	15.1527
chr15	78111646	78112050	5.63107	6.45955	promoter-TSS (NM_001301191)	18	LINGO1	leucine rich repeat and Ig domain containing 1	5.63107	6.3504	0	6.45955
chr11	67219659	67220124	5.574	6.1405	promoter-TSS (NM_001300896)	5	CABP4	calcium binding protein 4	5.574	4.65605	0	6.1405
chr15	102029962	102030285	5.99509	5.57995	promoter-TSS (NM_001291309)	64	PCSK6	proprotein convertase subtilisin/kexin type 6	5.99509	5.57995	0	4.42485
chr10	99332014	99332428	7.89538	8.8486	promoter-TSS (NM_001291218)	23	ANKRD2	ankyrin repeat domain 2	7.89538	8.8486	0	8.70505
chr1	47697220	47697596	4.9684	3.901	promoter-TSS (NM_001287347)	-21	TAL1	TAL bHLH transcription factor 1, erythroid differentiation factor	4.9684	3.2565	0	3.901
chr6	43739103	43739359	5.17401	15.0322	promoter-TSS (NM_001287044)	-491	VEGFA	vascular endothelial growth factor A	5.17401	14.8891	0	15.0322
chr6	24936853	24937108	8.64244	4.4904	promoter-TSS (NM_001286445)	-686	RIPOR2	RHO family interacting cell polarization regulator 2	8.64244	4.4904	0	4.3947
chr3	11645978	11646310	7.11077	10.6934	promoter-TSS (NM_001284391)	-89	VGLL4	vestigial like family member 4	7.11077	10.6934	0	9.66825
chr1	12123094	12123745	7.10396	4.3461	promoter-TSS (NM_001281430)	-15	TNFRSF8	TNF receptor superfamily member 8	7.10396	4.3461	0	3.96125
chr6	159463534	159463853	7.47553	4.96	promoter-TSS (NM_001278733)	-308	TAGAP	T cell activation RhoGTPase activating protein	7.47553	4.96	0	3.27495
chrY	4868036	4868573	9.08369	4.65305	promoter-TSS (NM_001278619)	37	PCDH11Y	protocadherin 11 Y-linked	9.08369	4.65305	0	3.0582
chr16	57844239	57844464	7.72806	15.9653	promoter-TSS (NM_001278081)	-198	LOC388282	uncharacterized LOC388282	7.72806	14.5699	0	15.9653
chr18	12092841	12093176	7.39568	4.4904	promoter-TSS (NM_001277333)	-840	ANKRD62	ankyrin repeat domain 62	7.39568	4.4904	0	1.87225
chr1	203155972	203156346	8.14944	5.26695	promoter-TSS (NM_001276)	-237	CHI3L1	chitinase 3 like 1	8.14944	5.26695	0	3.40135
chr1	156460449	156460735	6.21313	5.42415	promoter-TSS (NM_001271629)	-201	MEF2D	myocyte enhancer factor 2D	6.21313	5.1165	0	5.42415
chr21	45758227	45758456	6.33929	9.77865	promoter-TSS (NM_001271442)	-120	CFAP410	cilia and flagella associated protein 410	6.33929	9.77865	0	9.0783
chr1	168107415	168107705	7.96304	7.2865	promoter-TSS (NM_001267609)	-655	GPR161	G protein-coupled receptor 161	7.96304	7.2865	0	3.86495
chr6	15248228	15248494	7.65029	12.719	promoter-TSS (NM_001267040)	566	JARID2-AS1	JARID2 antisense RNA 1	7.65029	12.719	0	12.2209
chr17	73996418	73996808	7.64191	8.7593	promoter-TSS (NM_001258)	-374	CDK3	cyclin dependent kinase 3	7.64191	7.133	0	8.7593
chr4	9245268	9245755	9.42535	5.8839	promoter-TSS (NM_001256857)	-94	USP17L17	ubiquitin specific peptidase 17 like family member 17	9.42535	5.8839	0	5.713
chr19	49864747	49865012	5.79308	8.37605	promoter-TSS (NM_001256661)	-127	TEAD2	TEA domain transcription factor 2	5.79308	8.37605	0	7.57335
chr12	96437976	96438543	11.6699	6.49475	promoter-TSS (NM_001256644)	-961	LTA4H	leukotriene A4 hydrolase	11.6699	6.49475	0	3.11845
chr14	21467167	21467489	9.98132	4.96	promoter-TSS (NM_001256588)	-6	LOC101929718	uncharacterized LOC101929718	9.98132	4.96	0	4.7981
chr19	18434531	18434745	4.55302	10.0776	promoter-TSS (NM_001252129)	-637	LSM4	LSM4 homolog, U6 small nuclear RNA and mRNA degradation associated	4.55302	10.0734	0	10.0776
chr19	7796964	7797322	7.17281	5.42345	promoter-TSS (NM_001244856)	-86	CLEC4G	C-type lectin domain family 4 member G	7.17281	5.42345	0	4.46085
chr12	6809273	6809734	6.19883	7.12995	promoter-TSS (NM_001244015)	93	PIANP	PILR alpha associated neural protein	6.19883	7.12995	0	6.9893
chr4	152149804	152150128	7.99521	6.05255	promoter-TSS (NM_001243349)	-784	SH3D19	SH3 domain containing 19	7.99521	6.05255	0	4.80405
chr13	78271793	78272161	10.0388	4.96605	promoter-TSS (NM_001242868)	-12	SLAIN1	SLAIN motif family member 1	10.0388	4.96605	0	4.58135
chr16	90015653	90016103	6.2197	12.3969	promoter-TSS (NM_001242819)	50	DEF8	differentially expressed in FDCP 8 homolog	6.2197	12.3969	0	11.7934
chr18	42792702	42792985	10.4488	5.11345	promoter-TSS (NM_001242692)	-104	SLC14A2	solute carrier family 14 member 2	10.4488	5.11345	0	4.3947
chr20	19866840	19867203	4.92617	4.3461	promoter-TSS (NM_001242581)	-144	RIN2	Ras and Rab interactor 2	4.92617	4.3461	0	2.992
chr7	50343949	50344585	6.57942	3.8704	promoter-TSS (NM_001220765)	2	IKZF1	IKAROS family zinc finger 1	6.57942	3.8704	0	2.6489
chr19	7764297	7764664	5.5723	5.26995	promoter-TSS (NM_001207019)	-115	FCER2	Fc fragment of IgE receptor II	5.5723	5.26995	0	4.80405
chr6	38683016	38683325	5.81267	5.2639	promoter-TSS (NM_001206927)	53	DNAH8	dynein axonemal heavy chain 8	5.81267	5.2639	0	4.17795
chr7	18534814	18535841	6.79927	3.8704	promoter-TSS (NM_001204145)	-6	HDAC9	histone deacetylase 9	6.79927	3.8704	0	3.8047
chr1	19971175	19971448	5.23084	10.0826	promoter-TSS (NM_001204086)	-555	NBL1	NBL1, DAN family BMP antagonist	5.23084	10.0826	0	8.45225
chr19	45754089	45754466	12.3106	12.3773	promoter-TSS (NM_001199867)	-239	MARK4	microtubule affinity regulating kinase 4	12.3106	10.8469	0	12.3773
chr1	31882755	31883468	18.8228	17.9677	promoter-TSS (NM_001199037)	90	SERINC2	serine incorporator 2	18.8228	17.9677	0	7.8864
chr1	202508351	202508639	11.0468	5.28215	promoter-TSS (NM_001197131)	-747	PPP1R12B	protein phosphatase 1 regulatory subunit 12B	11.0468	5.28215	0	4.5512
chr17	33814325	33815010	6.28778	4.02145	promoter-TSS (NM_001195790)	91	SLFN12L	schlafen family member 12 like	6.28778	3.7139	0	4.02145
chr10	124145475	124145718	6.49566	3.8348	promoter-TSS (NM_001195608)	11	PLEKHA1	pleckstrin homology domain containing A1	6.49566	3.7169	0	3.8348
chr1	156122433	156122744	8.18792	6.96735	promoter-TSS (NM_001193300)	-734	SEMA4A	semaphorin 4A	8.18792	6.96735	0	5.11705
chr6	17102223	17102454	5.69619	3.40695	promoter-TSS (NM_001190766)	-151	STMND1	stathmin domain containing 1	5.69619	3.40695	0	3.3954
chr7	99573495	99573990	10.9014	5.43565	promoter-TSS (NM_001185)	-7	AZGP1	alpha-2-glycoprotein 1, zinc-binding	10.9014	5.43565	0	4.86425
chr3	69811569	69811941	8.69182	4.48735	promoter-TSS (NM_001184967)	-952	MITF	melanocyte inducing transcription factor	8.69182	4.48735	0	3.0582
chr19	1568369	1568683	13.0861	9.2847	promoter-TSS (NM_001174118)	-469	MEX3D	mex-3 RNA binding family member D	13.0861	9.2847	0	6.54985
chr19	53662114	53662543	12.8675	5.89	promoter-TSS (NM_001172674)	-6	ZNF347	zinc finger protein 347	12.8675	5.89	0	4.27425
chr11	47511024	47511335	9.54275	4.8004	promoter-TSS (NM_001172640)	-603	CELF1	CUGBP Elav-like family member 1	9.54275	4.8004	0	3.2448
chrX	92928313	92928827	11.418	5.42045	promoter-TSS (NM_001171109)	112	NAP1L3	nucleosome assembly protein 1 like 3	11.418	5.42045	0	3.86495
chrX	130423068	130423376	5.30215	3.2565	promoter-TSS (NM_001170963)	181	IGSF1	immunoglobulin superfamily member 1	5.30215	3.2565	0	3.11845
chrX	133941024	133941463	11.4307	5.42955	promoter-TSS (NM_001170782)	20	FAM122C	family with sequence similarity 122C	11.4307	5.42955	0	4.20805
chr11	61248443	61248736	7.96809	6.81085	promoter-TSS (NM_001170753)	4	PPP1R32	protein phosphatase 1 regulatory subunit 32	7.96809	6.81085	0	4.46085
chr16	73092869	73093395	10.3052	9.92295	promoter-TSS (NM_001164766)	-598	ZFHX3	zinc finger homeobox 3	10.3052	9.92295	0	8.1693
chr3	171560874	171561101	6.89809	4.17795	promoter-TSS (NM_001164436)	-152	TMEM212	transmembrane protein 212	6.89809	3.87345	0	4.17795
chr11	47607909	47608414	5.77107	3.86735	promoter-TSS (NM_001164379)	-69	FAM180B	family with sequence similarity 180 member B	5.77107	3.86735	0	3.0883
chr7	45128606	45128842	5.38255	6.5069	promoter-TSS (NM_001146334)	-231	NACAD	NAC alpha domain containing	5.38255	6.5069	0	6.42345
chr19	14064043	14064392	7.54371	12.7506	promoter-TSS (NM_001146255)	-13	PODNL1	podocan like 1	7.54371	11.3194	0	12.7506
chr15	96876524	96876795	3.96828	10.9747	promoter-TSS (NM_001145157)	90	NR2F2	nuclear receptor subfamily 2 group F member 2	3.96828	9.29995	0	10.9747
chr17	43860665	43861482	6.23539	4.80345	promoter-TSS (NM_001145148)	-573	CRHR1	corticotropin releasing hormone receptor 1	6.23539	4.80345	0	4.5873
chr11	43963789	43964108	6.53733	5.55055	promoter-TSS (NM_001145033)	-158	C11orf96	chromosome 11 open reading frame 96	6.53733	5.2639	0	5.55055
chr16	4606239	4606595	5.52088	3.96125	promoter-TSS (NM_001145011)	-74	C16orf96	chromosome 16 open reading frame 96	5.52088	3.87345	0	3.96125
chr2	187464051	187464313	7.60116	4.1865	promoter-TSS (NM_001144999)	-750	ITGAV	integrin subunit alpha V	7.60116	4.1865	0	3.11845
chr12	113587386	113587651	5.86587	7.14585	promoter-TSS (NM_001144872)	-145	CFAP73	cilia and flagella associated protein 73	5.86587	6.19385	0	7.14585
chrX	144898763	144899158	8.45927	4.5026	promoter-TSS (NM_001144004)	-387	SLITRK2	SLIT and NTRK like family member 2	8.45927	4.5026	0	2.9619
chrX	101975368	101975866	10.4488	5.11345	promoter-TSS (NM_001142524)	-25	BHLHB9	basic helix-loop-helix family member b9	10.4488	5.11345	0	4.3947
chr18	12420050	12420473	8.90518	4.65305	promoter-TSS (NM_001142406)	73	PRELID3A	PRELI domain containing 3A	8.90518	4.65305	0	2.3418
chr20	1206056	1206385	9.40303	5.7426	promoter-TSS (NM_001136566)	-544	RAD21L1	RAD21 cohesin complex component like 1	9.40303	5.7426	0	5.58065
chr11	66742654	66742965	9.30487	12.8573	promoter-TSS (NM_001136485)	55	C11orf86	chromosome 11 open reading frame 86	9.30487	12.8573	0	5.1773
chr2	88752041	88752314	10.145	5.1226	promoter-TSS (NM_001135649)	-124	FOXI3	forkhead box I3	10.145	5.1226	0	3.43145
chr3	194090367	194090715	7.33974	10.5412	promoter-TSS (NM_001135057)	-69	LRRC15	leucine rich repeat containing 15	7.33974	10.3864	0	10.5412
chr5	131593048	131593260	9.87308	16.8995	promoter-TSS (NM_001131027)	-197	PDLIM4	PDZ and LIM domain 4	9.87308	16.8995	0	16.0315
chr8	19459805	19460179	6.08593	3.588	promoter-TSS (NM_001130518)	64	CSGALNACT1	chondroitin sulfate N-acetylgalactosaminyltransferase 1	6.08593	3.5665	0	3.588
chr10	31609075	31609998	8.17724	12.2403	promoter-TSS (NM_001128128)	60	ZEB1	zinc finger E-box binding homeobox 1	8.17724	12.2403	0	12.1305
chr5	161275018	161275419	12.678	5.7182	promoter-TSS (NM_001127645)	278	GABRA1	gamma-aminobutyric acid type A receptor alpha1 subunit	12.678	5.7182	0	5.51445
chr11	61519746	61520412	14.4748	11.3042	promoter-TSS (NM_001127392)	-30	MYRF	myelin regulatory factor	14.4748	11.3042	0	7.0796
chr12	54653133	54653563	6.92945	4.97215	promoter-TSS (NM_001127322)	-19	CBX5	chromobox 5	6.92945	4.97215	0	4.73785
chr3	157260920	157261254	8.51614	4.49955	promoter-TSS (NM_001099777)	-46	SLC66A1L	solute carrier family 66 member 1 like	8.51614	4.49955	0	4.02145
chr8	110693085	110693354	9.5218	4.80345	promoter-TSS (NM_001099745)	15	SYBU	syntabulin	9.5218	4.80345	0	4.20805
chr1	162351284	162351536	11.008	6.04345	promoter-TSS (NM_001085375)	-110	C1orf226	chromosome 1 open reading frame 226	11.008	6.04345	0	4.5211
chr22	48884740	48885182	17.8009	13.029	promoter-TSS (NM_001082967)	-311	TAFA5	TAFA chemokine like family member 5	17.8009	13.029	0	11.655
chr7	139208252	139208499	8.94816	6.65735	promoter-TSS (NM_001080511)	-299	CLEC2L	C-type lectin domain family 2 member L	8.94816	6.65735	0	6.1405
chr19	49016881	49017343	4.89385	5.8335	promoter-TSS (NM_001080434)	-666	LMTK3	lemur tyrosine kinase 3	4.89385	4.1804	0	5.8335
chr1	32739322	32739899	9.05846	5.1104	promoter-TSS (NM_001042771)	-102	LCK	LCK proto-oncogene, Src family tyrosine kinase	9.05846	5.1104	0	3.6783
chrX	123093267	123093656	8.40216	10.0764	promoter-TSS (NM_001042749)	-949	STAG2	stromal antigen 2	8.40216	10.0764	0	8.1392
chr2	238395749	238396162	6.56386	6.97345	promoter-TSS (NM_001042467)	93	MLPH	melanophilin	6.56386	6.97345	0	6.3573
chr2	96012493	96012881	8.34261	11.1539	promoter-TSS (NM_001034914)	-81	KCNIP3	potassium voltage-gated channel interacting protein 3	8.34261	11.1539	0	9.885
chr11	57365572	57365874	10.3093	5.26085	promoter-TSS (NM_001032295)	18	SERPING1	serpin family G member 1	10.3093	5.26085	0	3.9913
chr20	37209612	37210013	4.44702	4.73785	promoter-TSS (NM_001018082)	-26	ADIG	adipogenin	4.44702	3.87345	0	4.73785
chr1	15250580	15250855	11.2517	7.1208	promoter-TSS (NM_001018000)	92	KAZN	kazrin, periplakin interacting protein	11.2517	7.1208	0	6.39335
chr5	56778448	56778865	7.78167	4.61145	promoter-TSS (NM_001017992)	-20	ACTBL2	actin beta like 2	7.78167	4.18955	0	4.61145
chr5	98103888	98104209	7.29416	13.6235	promoter-TSS (NM_001012761)	-951	RGMB	repulsive guidance molecule BMP co-receptor b	7.29416	13.4713	0	13.6235
chr9	140196670	140196933	12.7703	11.6851	promoter-TSS (NM_001004354)	-98	NRARP	NOTCH regulated ankyrin repeat protein	12.7703	10.3864	0	11.6851
chr9	139637207	139637696	4.68053	4.343	promoter-TSS (NM_001001712)	-40	LCN10	lipocalin 10	4.68053	4.343	0	3.52175
chr7	136553278	136553607	6.57783	3.86435	promoter-TSS (NM_000739)	43	CHRM2	cholinergic receptor muscarinic 2	6.57783	3.86435	0	2.402
chr8	18067433	18067844	7.78167	4.36455	promoter-TSS (NM_000662)	26	NAT1	N-acetyltransferase 1	7.78167	4.18955	0	4.36455
chr1	169680976	169681484	8.18715	4.3369	promoter-TSS (NM_000655)	-387	SELL	selectin L	8.18715	4.3369	0	4.3345
chr19	38924079	38924327	8.59188	5.58065	promoter-TSS (NM_000540)	-137	RYR1	ryanodine receptor 1	8.59188	5.43865	0	5.58065
chr5	63258863	63259276	8.94764	4.81565	promoter-TSS (NM_000524)	-950	HTR1A	5-hydroxytryptamine receptor 1A	8.94764	4.81565	0	3.8709
chr1	21835517	21835775	7.6651	8.25965	promoter-TSS (NM_000478)	-205	ALPL	alkaline phosphatase, biomineralization associated	7.6651	7.4521	0	8.25965
chr7	107300136	107300410	9.4649	5.7974	promoter-TSS (NM_000441)	-807	SLC26A4	solute carrier family 26 member 4	9.4649	4.79435	0	5.7974
chr17	73716930	73717427	6.14494	4.963	promoter-TSS (NM_000213)	-230	ITGB4	integrin subunit beta 4	6.14494	4.963	0	4.3345
chr5	151304168	151304542	10.0355	5.1195	promoter-TSS (NM_000171)	42	GLRA1	glycine receptor alpha 1	10.0355	5.1195	0	3.30505
chr1	155210952	155211252	11.0373	13.333	promoter-TSS (NM_000157)	-33	GBA	glucosylceramidase beta	11.0373	13.333	0	12.9372
chr2	189838968	189839255	6.42356	8.63885	promoter-TSS (NM_000090)	12	COL3A1	collagen type III alpha 1 chain	6.42356	7.1269	0	8.63885
chr19	6720670	6721000	7.43633	4.02085	promoter-TSS (NM_000064)	-142	C3	complement C3	7.43633	4.02085	0	3.11845
chr7	12428761	12429051	9.54275	4.8004	non-coding (NR_144534, exon 3 of 30)	14661	VWDE	von Willebrand factor D and EGF domains	9.54275	4.8004	0	4.76795
chr9	125087241	125087690	7.58377	4.1743	non-coding (NR_144421, exon 9 of 9)	-45344	PTGS1	prostaglandin-endoperoxide synthase 1	7.58377	4.1743	0	3.55785
chr10	6780062	6780699	8.29561	4.4965	non-coding (NR_138480, exon 2 of 2)	1036	LINP1	lncRNA in non-homologous end joining pathway 1	8.29561	4.4965	0	3.30505
chr2	101624054	101624424	5.54581	5.7304	non-coding (NR_138475, exon 19 of 19)	5548	RPL31	ribosomal protein L31	5.54581	5.7304	0	4.70775
chr2	26617564	26617977	11.9951	5.5891	non-coding (NR_137633, exon 10 of 10)	-7010	DRC1	dynein regulatory complex subunit 1	11.9951	5.5891	0	3.52175
chr12	81186644	81186907	13.9759	6.20905	non-coding (NR_136887, exon 6 of 6)	29842	LINC01490	long intergenic non-protein coding RNA 1490	13.9759	6.20905	0	6.1405
chr16	19513919	19514295	9.91643	5.7304	non-coding (NR_136689, exon 6 of 6)	19343	GDE1	glycerophosphodiester phosphodiesterase 1	9.91643	5.7304	0	4.58135
chr1	157918365	157918701	8.61995	4.49345	non-coding (NR_135760, exon 4 of 4)	22776	LOC105371458	uncharacterized LOC105371458	8.61995	4.49345	0	3.5519
chr3	52274195	52274591	9.87379	16.1168	non-coding (NR_135307, exon 2 of 2)	1139	LOC101929054	uncharacterized LOC101929054	9.87379	16.1168	0	15.8088
chrX	150345678	150346106	7.31623	4.02995	non-coding (NR_135300, exon 1 of 3)	416	GPR50-AS1	GPR50 antisense RNA 1	7.31623	4.02995	0	2.7452
chr20	1987356	1987801	6.16321	3.72	non-coding (NR_134520, exon 4 of 4)	-12647	PDYN	prodynorphin	6.16321	3.72	0	3.40135
chr5	38152018	38152261	8.61995	4.49345	non-coding (NR_134272, exon 2 of 2)	3557	LINC02119	long intergenic non-protein coding RNA 2119	8.61995	4.49345	0	2.71505
chr1	153585394	153585687	10.4589	11.7799	non-coding (NR_133645, exon 1 of 3)	104	S100A16	S100 calcium binding protein A16	10.4589	11.7799	0	9.64415
chr6	80017417	80017783	7.74481	4.18345	non-coding (NR_130915, exon 3 of 3)	5501	LCAL1	lung cancer associated lncRNA 1	7.74481	4.18345	0	3.30505
chr16	33585321	33585584	10.9279	5.26695	non-coding (NR_130771, exon 3 of 3)	13608	ENPP7P13	ectonucleotide pyrophosphatase/phosphodiesterase 7 pseudogene 13	10.9279	5.26695	0	4.14785
chr10	102849296	102849757	9.16233	7.133	non-coding (NR_130723, exon 3 of 3)	23470	KAZALD1	Kazal type serine peptidase inhibitor domain 1	9.16233	7.133	0	4.9847
chr20	58632374	58632841	10.2116	6.35955	non-coding (NR_126504, exon 2 of 2)	1627	-	-	10.2116	6.35955	0	4.05755
chr17	34233599	34233924	8.18245	4.3339	non-coding (NR_126038, exon 1 of 1)	4266	LRRC37A8P	leucine rich repeat containing 37 member A8, pseudogene	8.18245	4.3339	0	3.11845
chr20	60736431	60736761	9.3627	8.51735	non-coding (NR_125981, exon 4 of 12)	17820	SS18L1	SS18L1 subunit of BAF chromatin remodeling complex	9.3627	8.51735	0	7.60945
chr20	48802833	48803073	10.1701	15.0303	non-coding (NR_125739, exon 7 of 7)	-4167	CEBPB	CCAAT enhancer binding protein beta	10.1701	15.0303	0	13.5994
chr10	90694777	90695517	8.80212	6.6543	non-coding (NR_125373, exon 3 of 5)	2706	ACTA2-AS1	ACTA2 antisense RNA 1	8.80212	6.6543	0	5.02075
chr4	52962266	52962514	9.3782	7.443	non-coding (NR_123728, exon 13 of 13)	44893	SPATA18	spermatogenesis associated 18	9.3782	7.443	0	5.30365
chr8	37374236	37374563	5.86259	8.9869	non-coding (NR_121621, exon 2 of 3)	4505	LINC01605	long intergenic non-protein coding RNA 1605	5.86259	8.9869	0	7.10975
chr10	30654265	30654641	7.84655	4.6776	non-coding (NR_120609, exon 9 of 12)	3141	MIR7162	microRNA 7162	7.84655	4.34	0	4.6776
chr22	42760796	42761397	5.22324	7.30235	non-coding (NR_120595, exon 2 of 2)	4118	LINC01315	long intergenic non-protein coding RNA 1315	5.22324	6.98255	0	7.30235
chr5	35860826	35861170	13.7204	12.8726	non-coding (NR_120485, exon 2 of 6)	4021	IL7R	interleukin 7 receptor	13.7204	12.8726	0	4.11775
chr1	143134686	143134971	5.41353	4.18345	non-coding (NR_110761, exon 3 of 3)	67411	LOC102723769	uncharacterized LOC102723769	5.41353	4.18345	0	3.7746
chr1	160919245	160919481	8.65275	6.0465	non-coding (NR_110695, exon 6 of 6)	5226	ITLN2	intelectin 2	8.65275	6.0465	0	4.49695
chr5	179022909	179023293	6.69138	5.26085	non-coding (NR_110560, exon 9 of 9)	7641	LOC101928445	uncharacterized LOC101928445	6.69138	5.26085	0	5.1773
chr2	197128022	197128300	6.49566	3.7169	non-coding (NR_110225, exon 3 of 3)	3413	HECW2-AS1	HECW2 antisense RNA 1	6.49566	3.7169	0	3.0582
chr20	49561095	49561469	7.39551	4.3461	non-coding (NR_110009, exon 3 of 3)	-13532	ADNP	activity dependent neuroprotector homeobox	7.39551	4.3461	0	0.87295
chr5	57192552	57192825	12.3731	5.73345	non-coding (NR_109900, exon 1 of 3)	2301	LINC02225	long intergenic non-protein coding RNA 2225	12.3731	5.73345	0	2.9017
chr10	99216653	99216947	5.80754	6.5008	non-coding (NR_109895, exon 9 of 9)	10912	ZDHHC16	zinc finger DHHC-type containing 16	5.80754	6.5008	0	3.588
chr5	50265033	50265417	7.77707	4.80955	non-coding (NR_104653, exon 2 of 2)	796	LINC02106	long intergenic non-protein coding RNA 2106	7.77707	4.80955	0	3.43145
chr16	16419102	16420017	6.35321	7.4529	non-coding (NR_103772, exon 1 of 3).2	232	LOC100288162	uncharacterized LOC100288162	6.35321	6.9643	0	7.4529
chr9	46117929	46118297	8.45004	8.35595	non-coding (NR_103714, exon 1 of 1)	1170	FAM27E2	family with sequence similarity 27 member E2	8.45004	7.133	0	8.35595
chr15	50158445	50158728	9.96102	6.67035	non-coding (NR_073598, exon 27 of 29)	245360	DTWD1	DTW domain containing 1	9.96102	5.57085	0	6.67035
chr9	123205795	123206067	8.42898	5.394	non-coding (NR_073557, exon 23 of 38)	136517	CDK5RAP2	CDK5 regulatory subunit associated protein 2	8.42898	5.273	0	5.394
chr1	110596395	110596689	6.05729	7.89735	non-coding (NR_073071, exon 22 of 22)	16780	ALX3	ALX homeobox 3	6.05729	7.89735	0	7.60945
chr17	40995322	40995694	9.32287	7.2713	non-coding (NR_049772, exon 10 of 10)	-1092	AOC2	amine oxidase copper containing 2	9.32287	7.2713	0	5.7372
chr3	188659450	188659770	10.1134	5.43565	non-coding (NR_046873, exon 2 of 2)	5818	TPRG1-AS1	TPRG1 antisense RNA 1	10.1134	5.43565	0	3.52175
chr6	167317795	167318175	8.46809	5.2639	non-coding (NR_046644, exon 2 of 2)	799	RPS6KA2-AS1	RPS6KA2 antisense RNA 1	8.46809	5.2639	0	4.46085
chr6	408662	409025	9.07524	4.64695	non-coding (NR_046000, exon 10 of 10)	17104	IRF4	interferon regulatory factor 4	9.07524	4.64695	0	3.37125
chr2	175962020	175962417	10.9279	5.26695	non-coding (NR_045772, exon 11 of 15)	70219	MIR933	microRNA 933	10.9279	5.26695	0	4.5512
chr10	33468034	33468452	5.14318	3.25345	non-coding (NR_045259, exon 16 of 16)	155590	NRP1	neuropilin 1	5.14318	3.25345	0	2.992
chr1	68668047	68668394	6.39062	6.51	non-coding (NR_040077, exon 10 of 10)	-18927	MIR1262	microRNA 1262	6.39062	6.51	0	5.4903
chr18	22240284	22240622	9.5671	5.8778	non-coding (NR_040033, exon 3 of 3)	32307	LINC01915	long intergenic non-protein coding RNA 1915	9.5671	5.8778	0	3.71435
chr16	2720104	2720380	7.58441	9.4595	non-coding (NR_040023, exon 2 of 3)	3198	ERVK13-1	endogenous retrovirus group K13 member 1	7.58441	9.4595	0	8.69905
chr14	62120238	62120505	8.2243	4.3339	non-coding (NR_039985, exon 3 of 3)	-41748	HIF1A	hypoxia inducible factor 1 subunit alpha	8.2243	4.3339	0	3.582
chr2	175191225	175191505	7.00207	3.8826	non-coding (NR_038897, exon 1 of 3)	610	LINC01305	long intergenic non-protein coding RNA 1305	7.00207	3.8826	0	1.6856
chr14	87380884	87381117	6.48416	3.8348	non-coding (NR_038445, exon 3 of 5)	8878	LINC01148	long intergenic non-protein coding RNA 1148	6.48416	3.72	0	3.8348
chr8	27454696	27454940	8.74068	9.76345	non-coding (NR_038335, exon 9 of 9)	13450	MIR6843	microRNA 6843	8.74068	9.76345	0	9.07235
chr10	86051182	86051448	6.60377	5.26765	non-coding (NR_038220, exon 5 of 6)	11579	LINC00858	long intergenic non-protein coding RNA 858	6.60377	4.80345	0	5.26765
chr10	121702628	121703004	5.13804	3.9913	non-coding (NR_037771, exon 18 of 18)	-15209	MIR4682	microRNA 4682	5.13804	3.25045	0	3.9913
chr19	47778172	47778652	7.78564	14.2599	non-coding (NR_037675, exon 2 of 2)	270	INAFM1	InaF motif containing 1	7.78564	14.2599	0	12.6362
chr3	9876208	9876563	5.0392	3.40995	non-coding (NR_037162, exon 11 of 11)	9317	RPUSD3	RNA pseudouridine synthase D3	5.0392	3.40995	0	1.87225
chr18	61925476	61925796	8.38294	4.92445	non-coding (NR_033983, exon 2 of 3)	1654	LINC01538	long intergenic non-protein coding RNA 1538	8.38294	4.3278	0	4.92445
chr11	118277534	118277818	10.8501	5.2791	non-coding (NR_033759, exon 3 of 4)	5572	ATP5MG	ATP synthase membrane subunit g	10.8501	5.2791	0	4.491
chr12	51381876	51382270	8.73849	6.20305	non-coding (NR_033421, exon 16 of 16)	20980	SLC11A2	solute carrier family 11 member 2	8.73849	6.20305	0	4.8944
chr20	61713612	61713986	8.2692	5.7274	non-coding (NR_033370, exon 3 of 5)	-18845	HAR1A	highly accelerated region 1A	8.2692	5.7274	0	5.52045
chr3	129369160	129369400	9.38015	7.43995	non-coding (NR_033361, exon 4 of 4)	38295	-	-	9.38015	7.43995	0	6.76065
chr8	42708683	42708913	8.04361	7.27735	non-coding (NR_027668, exon 6 of 6)	-10324	THAP1	THAP domain containing 1	8.04361	7.27735	0	6.67035
chr1	148951138	148951541	5.40679	6.6763	non-coding (NR_027355, exon 4 of 4)	20934	LSP1P5	LSP1 pseudogene 5	5.40679	5.73345	0	6.6763
chr9	38621754	38622117	6.09382	7.7469	non-coding (NR_027294, exon 2 of 2)	850	FAM201A	family with sequence similarity 201 member A	6.09382	7.7469	0	5.99
chr1	31989389	31989631	6.9023	3.8765	non-coding (NR_027085, exon 3 of 3)	5474	LINC01226	long intergenic non-protein coding RNA 1226	6.9023	3.8765	0	3.17865
chr9	21455321	21455749	10.5259	10.2178	non-coding (NR_027054, exon 4 of 4)	15082	IFNA1	interferon alpha 1	10.5259	10.2178	0	9.4456
chr19	12222869	12223242	7.98773	5.893	non-coding (NR_027049, exon 3 of 3)	19977	-	-	7.98773	5.893	0	3.8047
chr22	46506024	46506456	6.34396	20.6791	non-coding (NR_027033, exon 6 of 6)	-2389	MIRLET7A3	microRNA let-7a-3	6.34396	19.0633	0	20.6791
chr11	3845979	3846273	6.68122	5.273	non-coding (NR_027017, exon 7 of 8)	16087	RHOG	ras homolog family member G	6.68122	5.273	0	4.9304
chr6	29705846	29706137	9.31899	5.1226	non-coding (NR_026972, exon 4 of 6)	10835	HLA-F-AS1	HLA-F antisense RNA 1	9.31899	5.1226	0	4.70775
chr12	68654	68883	8.20166	9.8969	non-coding (NR_026823, exon 3 of 3)	1161	FAM138D	family with sequence similarity 138 member D	8.20166	7.9004	0	9.8969
chr13	25508057	25508466	6.9023	3.8765	non-coding (NR_026730, exon 5 of 5)	-11234	CENPJ	centromere protein J	6.9023	3.8765	0	3.43145
chr3	122609045	122609255	7.07891	4.03305	non-coding (NR_024618, exon 1 of 1)	3790	LINC02035	long intergenic non-protein coding RNA 2035	7.07891	4.03305	0	3.901
chr1	26148230	26148463	4.95643	8.2195	non-coding (NR_024498, exon 1 of 1)	1027	MTFR1L	mitochondrial fission regulator 1 like	4.95643	8.2195	0	8.1392
chr13	30914671	30915011	6.10132	5.58605	non-coding (NR_024464, exon 5 of 5)	33210	LINC00426	long intergenic non-protein coding RNA 426	6.10132	5.58605	0	4.7739
chr2	47085657	47086213	19.5303	15.6473	non-coding (NR_024452, exon 3 of 3)	30932	LINC01119	long intergenic non-protein coding RNA 1119	19.5303	15.6473	0	7.5793
chr9	123613893	123614408	8.18662	6.0404	non-coding (NR_024408, exon 4 of 4)	8830	CUTALP	cutA divalent cation tolerance homolog-like, pseudogene	8.18662	6.0404	0	3.7746
chr10	8092452	8092808	6.49955	9.44125	non-coding (NR_024256, exon 2 of 2)	1824	GATA3-AS1	GATA3 antisense RNA 1	6.49955	9.44125	0	8.8255
chr3	75471017	75471551	8.54051	5.76725	non-coding (NR_024241, exon 8 of 8)	12982	FAM86DP	family with sequence similarity 86 member D, pseudogene	8.54051	5.41735	0	5.76725
chr18	74270889	74271232	5.94789	4.3947	non-coding (NR_015417, exon 3 of 3)	30448	LINC00908	long intergenic non-protein coding RNA 908	5.94789	3.5604	0	4.3947
chr22	24660334	24660705	6.80681	5.89	non-coding (NR_003714, exon 7 of 7)	-6266	SPECC1L	sperm antigen with calponin homology and coiled-coil domains 1 like	6.80681	5.89	0	5.67695
chr8	86748670	86749062	5.85507	9.45155	non-coding (NR_003594, exon 1 of 1).9	339	REXO1L2P	REXO1 like 2, pseudogene	5.85507	8.36385	0	9.45155
chr8	86775165	86775416	5.97126	7.12995	non-coding (NR_003594, exon 1 of 1).7	838	REXO1L2P	REXO1 like 2, pseudogene	5.97126	7.12995	0	5.49625
chr8	86775822	86776040	5.89729	6.81995	non-coding (NR_003594, exon 1 of 1).7	197	REXO1L2P	REXO1 like 2, pseudogene	5.89729	6.81995	0	6.64615
chr8	86802491	86802885	4.66892	7.43995	non-coding (NR_003594, exon 1 of 1).5	909	REXO1L2P	REXO1 like 2, pseudogene	4.66892	7.43995	0	5.713
chr10	135272199	135272588	7.50167	5.26995	non-coding (NR_002934, exon 3 of 10)	4961	SCART1	scavenger receptor family member expressed on T cells 1	7.50167	5.26995	0	3.52175
chr4	21846716	21847009	8.79803	4.5056	non-coding (NR_002813, exon 1 of 1)	7949	KCNIP4-IT1	KCNIP4 intronic transcript 1	8.79803	4.5056	0	3.30505
chr12	113294867	113295213	6.69906	4.343	intron (NR_145127, intron 5 of 22)	-49542	OAS1	2'-5'-oligoadenylate synthetase 1	6.69906	4.343	0	3.9913
chr12	113275411	113275671	11.3577	12.0716	intron (NR_145127, intron 4 of 22)	45992	RPH3A	rabphilin 3A	11.3577	12.0716	0	10.6014
chr12	113279802	113280096	7.81048	10.543	intron (NR_145127, intron 4 of 22)	50400	RPH3A	rabphilin 3A	7.81048	10.543	0	6.7666
chr9	117441069	117441412	14.4531	10.3499	intron (NR_144867, intron 1 of 4)	3129	TEX48	testis expressed 48	14.4531	10.3499	0	9.10245
chr6	27392219	27392595	5.54978	3.56345	intron (NR_144688, intron 5 of 8)	35910	ZNF391	zinc finger protein 391	5.54978	3.56345	0	2.55855
chr16	75687686	75688153	9.99778	4.963	intron (NR_144545, intron 1 of 2)	6284	TERF2IP	TERF2 interacting protein	9.99778	4.963	0	3.1846
chr1	231122807	231123075	8.18715	4.3369	intron (NR_144538, intron 1 of 6)	8146	ARV1	ARV1 homolog, fatty acid homeostasis modulator	8.18715	4.3369	0	3.30505
chr1	144898152	144898489	8.24118	4.3461	intron (NR_144517, intron 19 of 42)	34045	PDE4DIP	phosphodiesterase 4D interacting protein	8.24118	4.3461	0	3.02215
chr1	235304071	235304789	6.2012	4.18955	intron (NR_144492, intron 4 of 8)	-12174	TOMM20	translocase of outer mitochondrial membrane 20	6.2012	4.18955	0	3.4917
chr10	15063090	15063372	9.37364	4.63475	intron (NR_144471, intron 4 of 7)	14193	DCLRE1CP1	DNA cross-link repair 1C pseudogene 1	9.37364	4.63475	0	4.36455
chr19	58828849	58829242	5.17141	3.723	intron (NR_144444, intron 2 of 2)	-9340	ZSCAN22	zinc finger and SCAN domain containing 22	5.17141	3.723	0	3.27495
chr11	12257846	12258228	7.27998	7.59345	intron (NR_144420, intron 16 of 27)	-50410	MICALCL	MICAL C-terminal like	7.27998	7.59345	0	6.1164
chr4	52925607	52925912	14.1184	8.5082	intron (NR_144359, intron 1 of 8)	8262	SPATA18	spermatogenesis associated 18	14.1184	8.5082	0	5.36395
chr4	526629	527010	6.22677	5.7372	intron (NR_144332, intron 10 of 11)	33830	PIGG	phosphatidylinositol glycan anchor biosynthesis class G	6.22677	4.9569	0	5.7372
chr5	32422492	32422753	5.6835	3.40995	intron (NR_144318, intron 2 of 18)	22245	ZFR	zinc finger RNA binding protein	5.6835	3.40995	0	3.40135
chr2	43635041	43635399	6.89809	4.70775	intron (NR_144316, intron 28 of 36)	180870	LINC01126	long intergenic non-protein coding RNA 1126	6.89809	3.87345	0	4.70775
chr2	43819690	43819952	8.78583	8.6769	intron (NR_144316, intron 1 of 36)	3292	THADA	THADA armadillo repeat containing	8.78583	8.6769	0	8.39795
chr14	36973407	36973842	7.74903	4.1865	intron (NR_138596, intron 1 of 4)	9366	SFTA3	surfactant associated 3	7.74903	4.1865	0	3.8348
chr3	72952188	72952494	7.90548	6.3443	intron (NR_138564, intron 1 of 6)	14956	GXYLT2	glucoside xylosyltransferase 2	7.90548	6.3443	0	4.6174
chr12	110989950	110990512	14.2446	7.2804	intron (NR_138550, intron 1 of 4)	30833	PPTC7	PTC7 protein phosphatase homolog	14.2446	7.2804	0	5.2375
chr3	185451812	185452040	9.41523	11.0034	intron (NR_138486, intron 2 of 15)	20886	IGF2BP2-AS1	IGF2BP2 antisense RNA 1	9.41523	11.0034	0	10.2281
chr3	185533279	185533614	5.75643	5.1226	intron (NR_138486, intron 2 of 15)	5473	IGF2BP2	insulin like growth factor 2 mRNA binding protein 2	5.75643	5.1226	0	4.70775
chr10	97948718	97949060	9.29237	4.66215	intron (NR_138482, intron 3 of 4)	58510	ZNF518A	zinc finger protein 518A	9.29237	4.66215	0	4.14785
chr2	73245563	73245976	6.31644	5.7213	intron (NR_138476, intron 6 of 14)	40553	SFXN5	sideroflexin 5	6.31644	5.7213	0	4.46085
chr2	101655199	101655516	8.50037	5.1256	intron (NR_138475, intron 6 of 18)	36666	RPL31	ribosomal protein L31	8.50037	5.1256	0	3.3411
chr2	114227139	114227411	8.17761	5.61075	intron (NR_138473, intron 10 of 15)	-29386	FOXD4L1	forkhead box D4 like 1	8.17761	4.34	0	5.61075
chr8	12596518	12596926	10.0792	4.95085	intron (NR_138256, intron 3 of 10)	-11909	MIR3926-1	microRNA 3926-1	10.0792	4.95085	0	2.84145
chr22	35313231	35313658	5.30215	3.2565	intron (NR_138042, intron 1 of 4)	80461	ISX-AS1	ISX antisense RNA 1	5.30215	3.2565	0	3.1846
chr6	30743062	30743293	8.55737	5.42955	intron (NR_138037, intron 1 of 3)	8575	HCG20	HLA complex group 20	8.55737	5.42955	0	2.9017
chr19	31744974	31745688	5.09931	5.67095	intron (NR_138036, intron 1 of 4)	95100	TSHZ3	teashirt zinc finger homeobox 3	5.09931	4.02695	0	5.67095
chr19	31676192	31676620	5.34147	3.25955	intron (NR_138035, intron 2 of 3)	164025	TSHZ3	teashirt zinc finger homeobox 3	5.34147	3.25955	0	2.6849
chr19	31825237	31825851	8.11535	6.20305	intron (NR_138034, intron 1 of 1)	14887	TSHZ3	teashirt zinc finger homeobox 3	8.11535	6.20305	0	5.52045
chr19	31807551	31807950	6.08945	6.11045	intron (NR_138034, intron 1 of 1)	32681	TSHZ3	teashirt zinc finger homeobox 3	6.08945	5.7274	0	6.11045
chr8	109488092	109488373	12.8675	5.89	intron (NR_138033, intron 7 of 9)	32420	EMC2	ER membrane protein complex subunit 2	12.8675	5.89	0	4.5211
chr5	96212123	96212369	7.53111	7.2865	intron (NR_137637, intron 1 of 18)	603	ERAP2	endoplasmic reticulum aminopeptidase 2	7.53111	7.2865	0	5.8335
chr3	165523824	165524324	8.69182	4.48735	intron (NR_137635, intron 1 of 2)	31186	BCHE	butyrylcholinesterase	8.69182	4.48735	0	2.8054
chr1	180720945	180721312	8.19559	4.6776	intron (NR_137330, intron 2 of 12)	119982	XPR1	xenotropic and polytropic retrovirus receptor 1	8.19559	4.343	0	4.6776
chr1	180754445	180754762	6.92424	3.8704	intron (NR_137330, intron 2 of 12)	-127710	KIAA1614	KIAA1614	6.92424	3.8704	0	2.3719
chr2	105937183	105937524	10.9364	5.273	intron (NR_137328, intron 1 of 12)	8760	TGFBRAP1	transforming growth factor beta receptor associated protein 1	10.9364	5.273	0	3.9913
chr17	70442983	70443344	8.2243	4.3339	intron (NR_137281, intron 1 of 4)	104211	LINC02003	long intergenic non-protein coding RNA 2003	8.2243	4.3339	0	2.81135
chr17	70587608	70587998	6.47874	7.43385	intron (NR_137281, intron 1 of 4)	1140	LINC00673	long intergenic non-protein coding RNA 673	6.47874	7.43385	0	6.3331
chr17	70426810	70427113	6.58634	3.9913	intron (NR_137280, intron 1 of 3)	88009	LINC02003	long intergenic non-protein coding RNA 2003	6.58634	3.87955	0	3.9913
chr11	122049465	122049824	9.27335	14.7794	intron (NR_137179, intron 3 of 4)	1696	MIR100HG	mir-100-let-7a-2-mir-125b-1 cluster host gene	9.27335	14.2477	0	14.7794
chr11	122155783	122156169	9.08369	4.65305	intron (NR_137179, intron 2 of 4)	24219	MIR100HG	mir-100-let-7a-2-mir-125b-1 cluster host gene	9.08369	4.65305	0	3.7746
chr11	122063540	122063882	6.85306	12.3773	intron (NR_137179, intron 2 of 4)	10106	MIR100HG	mir-100-let-7a-2-mir-125b-1 cluster host gene	6.85306	11.9274	0	12.3773
chr6	132805399	132805637	6.50406	3.7746	intron (NR_137169, intron 2 of 8)	28416	STX7	syntaxin 7	6.50406	3.723	0	3.7746
chr20	13430540	13430959	11.4307	5.42955	intron (NR_136628, intron 10 of 12)	188834	TASP1	taspase 1	11.4307	5.42955	0	4.5512
chr1	49283296	49283529	7.74481	4.18345	intron (NR_136623, intron 5 of 12)	-40771	BEND5	BEN domain containing 5	7.74481	4.18345	0	3.588
chr8	132968194	132968477	6.57533	4.17735	intron (NR_136616, intron 7 of 23)	39334	EFR3A	EFR3 homolog A	6.57533	4.17735	0	3.588
chr2	209473168	209473482	9.98132	4.96	intron (NR_136588, intron 2 of 5)	65958	LOC101927960	uncharacterized LOC101927960	9.98132	4.96	0	3.6482
chr22	18871004	18871482	5.38595	4.4308	intron (NR_136571, intron 3 of 11)	10701	FAM230F	family with sequence similarity 230 member F	5.38595	4.1804	0	4.4308
chr22	20654268	20654491	6.18653	5.52045	intron (NR_136569, intron 1 of 8)	2449	FAM230J	family with sequence similarity 230 member J	6.18653	5.1104	0	5.52045
chr22	21673689	21673986	5.61756	4.02995	intron (NR_136559, intron 3 of 11)	7088	FAM230H	family with sequence similarity 230 member H	5.61756	4.02995	0	3.65415
chr22	21678817	21679089	10.7122	7.76215	intron (NR_136559, intron 1 of 11)	1972	FAM230H	family with sequence similarity 230 member H	10.7122	7.76215	0	5.33975
chr6	108840152	108840560	6.93687	4.70775	intron (NR_136553, intron 7 of 8)	-40670	FOXO3	forkhead box O3	6.93687	3.87955	0	4.70775
chr21	17839941	17840289	6.54976	5.11345	intron (NR_136550, intron 1 of 3)	47500	MIR99AHG	mir-99a-let-7c cluster host gene	6.54976	5.11345	0	4.7438
chr21	17923752	17924127	10.4684	5.1104	intron (NR_136547, intron 2 of 2)	11791	MIRLET7C	microRNA let-7c	10.4684	5.1104	0	2.6489
chr21	17943228	17943802	7.41692	5.2639	intron (NR_136547, intron 2 of 2)	-17403	MIR99AHG	mir-99a-let-7c cluster host gene	7.41692	5.2639	0	4.6475
chr8	109660615	109660960	10.9922	12.0808	intron (NR_136411, intron 2 of 3)	139057	TMEM74	transmembrane protein 74	10.9922	12.0808	0	10.7278
chr15	82485772	82486098	7.74712	4.9569	intron (NR_136410, intron 15 of 19)	68934	EFL1	elongation factor like GTPase 1	7.74712	4.9569	0	3.27495
chr15	82504686	82504922	5.41902	4.64995	intron (NR_136410, intron 15 of 19)	50065	EFL1	elongation factor like GTPase 1	5.41902	4.64995	0	2.71505
chr3	41549435	41549821	8.17761	4.34	intron (NR_136342, intron 30 of 34)	308686	CTNNB1	catenin beta 1	8.17761	4.34	0	3.7746
chr3	41730256	41730552	5.29795	3.25345	intron (NR_136342, intron 25 of 34)	273528	ULK4	unc-51 like kinase 4	5.29795	3.25345	0	1.99865
chr2	91898492	91898740	7.93863	4.80345	intron (NR_136329, intron 2 of 5)	1520	LOC101927050	lysine methyltransferase 2C pseudogene	7.93863	4.80345	0	4.5211
chr9	67301353	67301620	5.80398	7.16995	intron (NR_136300, intron 3 of 3)	11035	LOC102724580	methylenetetrahydrofolate dehydrogenase (NADP+ dependent) 1 like pseudogene	5.80398	6.19695	0	7.16995
chr1	224766947	224767508	13.9214	6.20605	intron (NR_136297, intron 2 of 6)	-36952	CNIH3	cornichon family AMPA receptor auxiliary protein 3	13.9214	6.20605	0	4.20805
chr1	224820122	224820395	6.4002	7.69975	intron (NR_136287, intron 1 of 4)	16079	CNIH3	cornichon family AMPA receptor auxiliary protein 3	6.4002	6.3443	0	7.69975
chr7	81146257	81146491	6.89809	3.87345	intron (NR_136264, intron 4 of 4)	44761	LOC105369146	uncharacterized LOC105369146	6.89809	3.87345	0	2.4983
chr6	169339100	169339404	4.39304	7.3265	intron (NR_136250, intron 3 of 3)	25225	LOC105378146	uncharacterized LOC105378146	4.39304	5.57695	0	7.3265
chr19	49148162	49148405	9.07891	7.89735	intron (NR_136241, intron 2 of 8)	1286	CA11	carbonic anhydrase 11	9.07891	7.89735	0	5.36395
chr5	88509431	88509798	11.2168	6.5191	intron (NR_136219, intron 7 of 9)	-309692	MEF2C	myocyte enhancer factor 2C	11.2168	6.5191	0	4.14785
chr5	25242678	25243229	6.49566	3.7169	intron (NR_136209, intron 1 of 3)	51891	LINC02211	long intergenic non-protein coding RNA 2211	6.49566	3.7169	0	2.089
chr4	103360442	103360749	7.74903	4.1865	intron (NR_136202, intron 2 of 4)	-61891	NFKB1	nuclear factor kappa B subunit 1	7.74903	4.1865	0	3.6482
chr4	70062239	70062618	9.07524	4.64695	intron (NR_136191, intron 2 of 5)	14610	LOC105377267	uncharacterized LOC105377267	9.07524	4.64695	0	4.20805
chr2	25028930	25029721	6.11012	3.5604	intron (NR_136184, intron 2 of 6)	-13074	PTRHD1	peptidyl-tRNA hydrolase domain containing 1	6.11012	3.5604	0	3.0582
chr3	151917368	151917675	10.9271	7.12995	intron (NR_136178, intron 1 of 2)	5697	LOC101928166	uncharacterized LOC101928166	10.9271	7.12995	0	4.96055
chr2	112165318	112165626	10.4876	5.58065	intron (NR_136166, intron 1 of 4)	-86804	MIR4435-1	microRNA 4435-1	10.4876	5.26995	0	5.58065
chr2	112012578	112013091	8.18715	4.3369	intron (NR_136165, intron 2 of 3)	65829	MIR4435-2	microRNA 4435-2	8.18715	4.3369	0	2.87155
chr8	133597794	133598099	8.21308	5.7243	intron (NR_135908, intron 6 of 7)	-24220	HPYR1	Helicobacter pylori responsive 1	8.21308	5.7243	0	3.7445
chr15	31508576	31508906	6.43245	5.43255	intron (NR_135834, intron 1 of 1)	517	LINC02352	long intergenic non-protein coding RNA 2352	6.43245	5.43255	0	3.9913
chr1	219679338	219679568	9.58906	5.17135	intron (NR_135822, intron 1 of 3)	51213	LYPLAL1-AS1	LYPLAL1 antisense RNA 1	9.58906	4.79735	0	5.17135
chr1	219691825	219692280	8.18715	4.3369	intron (NR_135822, intron 1 of 3)	38614	LYPLAL1-AS1	LYPLAL1 antisense RNA 1	8.18715	4.3369	0	2.77525
chr1	219718441	219718720	7.93522	5.73345	intron (NR_135822, intron 1 of 3)	12086	LYPLAL1-AS1	LYPLAL1 antisense RNA 1	7.93522	5.73345	0	5.6409
chr13	112278928	112279260	7.55591	4.65305	intron (NR_135814, intron 1 of 1)	30738	LINC02337	long intergenic non-protein coding RNA 2337	7.55591	4.65305	0	4.5512
chr3	105395542	105395769	5.6835	3.40995	intron (NR_135812, intron 16 of 18)	190780	CBLB	Cbl proto-oncogene B	5.6835	3.40995	0	1.5291
chr3	105511255	105511562	7.76901	4.1804	intron (NR_135810, intron 3 of 20)	75027	CBLB	Cbl proto-oncogene B	7.76901	4.1804	0	3.86495
chr15	67328276	67328661	8.85254	5.7304	intron (NR_135686, intron 2 of 5)	28052	LOC102723493	uncharacterized LOC102723493	8.85254	5.7304	0	4.5211
chr15	67329149	67329638	8.81379	6.97345	intron (NR_135686, intron 2 of 5)	27127	LOC102723493	uncharacterized LOC102723493	8.81379	6.97345	0	5.081
chr15	46211863	46212438	12.7554	6.04345	intron (NR_135680, intron 2 of 4)	214757	LOC105370802	uncharacterized LOC105370802	12.7554	6.04345	0	3.55785
chr15	46184331	46184626	8.17761	4.34	intron (NR_135680, intron 2 of 4)	187085	LOC105370802	uncharacterized LOC105370802	8.17761	4.34	0	2.992
chr15	46065288	46065657	8.19559	4.343	intron (NR_135680, intron 1 of 4)	68079	LOC105370802	uncharacterized LOC105370802	8.19559	4.343	0	3.7445
chrX	17583214	17583507	11.016	5.41125	intron (NR_135631, intron 1 of 1)	-6112	NHS-AS1	NHS antisense RNA 1	11.016	5.41125	0	5.1412
chrX	17602386	17602728	6.08593	3.5665	intron (NR_135631, intron 1 of 1)	-25309	NHS-AS1	NHS antisense RNA 1	6.08593	3.5665	0	3.2448
chr3	11851672	11852115	17.5873	7.27735	intron (NR_135611, intron 5 of 8)	36500	TAMM41	TAM41 mitochondrial translocator assembly and maintenance homolog	17.5873	7.27735	0	5.984
chr3	11862088	11862849	13.397	6.04955	intron (NR_135611, intron 4 of 8)	25925	TAMM41	TAM41 mitochondrial translocator assembly and maintenance homolog	13.397	6.04955	0	1.5893
chr2	172239750	172240039	7.32667	4.02695	intron (NR_135568, intron 1 of 6)	50725	METTL8	methyltransferase like 8	7.32667	4.02695	0	2.58865
chr2	97194071	97194521	7.35526	8.8395	intron (NR_135564, intron 2 of 2)	3747	LOC105373496	uncharacterized LOC105373496	7.35526	8.8395	0	8.79535
chr3	118255580	118255933	18.0863	7.43995	intron (NR_135547, intron 3 of 3)	-104859	LOC101926968	uncharacterized LOC101926968	18.0863	7.43995	0	1.93245
chr3	118263328	118263633	8.64244	4.4904	intron (NR_135547, intron 3 of 3)	-97135	LOC101926968	uncharacterized LOC101926968	8.64244	4.4904	0	3.6843
chr3	118267257	118267554	6.49566	3.7169	intron (NR_135547, intron 3 of 3)	-93210	LOC101926968	uncharacterized LOC101926968	6.49566	3.7169	0	2.6849
chr3	118337162	118337550	9.12685	4.65605	intron (NR_135547, intron 2 of 3)	-23259	LOC101926968	uncharacterized LOC101926968	9.12685	4.65605	0	3.55785
chr3	118306026	118306402	8.64244	4.4904	intron (NR_135547, intron 2 of 3)	-54401	LOC101926968	uncharacterized LOC101926968	8.64244	4.4904	0	3.30505
chr3	118501644	118501915	8.36376	4.58135	intron (NR_135547, intron 1 of 3)	27901	LOC105374060	uncharacterized LOC105374060	8.36376	4.49345	0	4.58135
chr3	187686749	187686971	6.50406	3.723	intron (NR_135538, intron 1 of 2)	7335	LINC01991	long intergenic non-protein coding RNA 1991	6.50406	3.723	0	2.9318
chr17	7094898	7095225	6.9844	5.42345	intron (NR_135527, intron 19 of 20)	-12178	ASGR1	asialoglycoprotein receptor 1	6.9844	5.42345	0	4.8944
chr15	101829087	101829535	5.0853	3.2565	intron (NR_135506, intron 1 of 5)	6176	SNRPA1	small nuclear ribonucleoprotein polypeptide A'	5.0853	3.2565	0	3.11845
chr21	43265548	43265904	5.6447	4.14785	intron (NR_135464, intron 6 of 25)	17685	PRDM15	PR/SET domain 15	5.6447	3.5604	0	4.14785
chr21	43237615	43237897	10.0884	6.81695	intron (NR_135464, intron 18 of 25)	45655	PRDM15	PR/SET domain 15	10.0884	6.81695	0	5.24345
chr22	22384948	22385320	9.09065	4.80345	intron (NR_135291, intron 1 of 6)	13198	PRAMENP	PRAME N-terminal like, pseudogene	9.09065	4.80345	0	3.0883
chr3	133156609	133157222	6.28765	3.7169	intron (NR_135276, intron 4 of 4)	17705	BFSP2-AS1	BFSP2 antisense RNA 1	6.28765	3.7169	0	2.77525
chr2	51834964	51835530	35.5618	12.2434	intron (NR_135237, intron 5 of 10)	575508	LOC730100	uncharacterized LOC730100	35.5618	12.2434	0	0.87295
chr2	51852133	51852492	7.74481	4.18345	intron (NR_135237, intron 5 of 10)	592573	LOC730100	uncharacterized LOC730100	7.74481	4.18345	0	4.02145
chr2	51734908	51735258	12.9748	5.8991	intron (NR_135237, intron 4 of 10)	475344	LOC730100	uncharacterized LOC730100	12.9748	5.8991	0	4.11775
chr2	51445269	51445537	8.35215	5.984	intron (NR_135237, intron 2 of 10)	185664	LOC730100	uncharacterized LOC730100	8.35215	4.78825	0	5.984
chr2	51380363	51380662	6.48416	3.72	intron (NR_135237, intron 2 of 10)	120773	LOC730100	uncharacterized LOC730100	6.48416	3.72	0	2.2455
chr1	156585121	156585508	8.45147	4.64085	intron (NR_135113, intron 1 of 1)	-3772	HAPLN2	hyaluronan and proteoglycan link protein 2	8.45147	4.64085	0	3.7385
chr11	94397531	94397835	8.79803	4.5512	intron (NR_135096, intron 4 of 6)	75838	LOC105369438	uncharacterized LOC105369438	8.79803	4.5056	0	4.5512
chr11	94371911	94372358	5.30215	3.2565	intron (NR_135096, intron 4 of 6)	71660	PIWIL4	piwi like RNA-mediated gene silencing 4	5.30215	3.2565	0	2.402
chr11	94455747	94456256	10.7103	5.1287	intron (NR_135096, intron 1 of 6)	17520	LOC105369438	uncharacterized LOC105369438	10.7103	5.1287	0	3.52175
chr11	94471131	94471408	5.95965	8.6769	intron (NR_135096, intron 1 of 6)	2252	LOC105369438	uncharacterized LOC105369438	5.95965	8.6769	0	8.51245
chr5	178220202	178220531	6.72942	4.96	intron (NR_135095, intron 4 of 10)	25070	AACSP1	acetoacetyl-CoA synthetase pseudogene 1	6.72942	4.96	0	3.7084
chr12	6989705	6990126	6.80792	4.1804	intron (NR_135083, intron 2 of 3)	-3230	RPL13P5	ribosomal protein L13 pseudogene 5	6.80792	4.1804	0	3.96125
chr1	235404692	235405117	9.12685	4.65605	intron (NR_135074, intron 7 of 24)	-51473	MIR4753	microRNA 4753	9.12685	4.65605	0	3.0883
chr1	235419468	235419981	14.1458	6.9643	intron (NR_135074, intron 4 of 24)	-66293	MIR4753	microRNA 4753	14.1458	6.9643	0	5.0509
chr12	96220000	96220433	11.7217	5.48435	intron (NR_135014, intron 2 of 2)	23341	LINC02410	long intergenic non-protein coding RNA 2410	11.7217	5.40825	0	5.48435
chr12	96242859	96243111	6.9023	3.8765	intron (NR_135014, intron 1 of 2)	9632	LOC105369921	uncharacterized LOC105369921	6.9023	3.8765	0	2.7452
chr2	201612559	201613152	8.44526	4.80345	intron (NR_135011, intron 12 of 31)	-12955	LINC01792	long intergenic non-protein coding RNA 1792	8.44526	4.80345	0	3.21475
chr1	156719504	156719797	6.63016	16.749	intron (NR_135008, intron 1 of 6)	1435	HDGF	heparin binding growth factor	6.63016	16.749	0	13.2863
chr1	156718326	156718827	5.48035	16.9947	intron (NR_135008, intron 1 of 6)	2509	HDGF	heparin binding growth factor	5.48035	16.2643	0	16.9947
chr2	200274700	200275155	6.79514	4.1865	intron (NR_134967, intron 3 of 4)	47892	SATB2	SATB homeobox 2	6.79514	4.1865	0	2.61875
chr6	81028968	81029292	9.07524	4.64695	intron (NR_134945, intron 10 of 10)	212803	BCKDHB	branched chain keto acid dehydrogenase E1 subunit beta	9.07524	4.64695	0	3.30505
chr3	195586138	195586452	7.6733	7.1269	intron (NR_134939, intron 1 of 1)	980	LINC01983	long intergenic non-protein coding RNA 1983	7.6733	7.1269	0	5.11705
chr3	147797170	147797434	7.74481	4.18345	intron (NR_134937, intron 1 of 1)	1356	LINC02032	long intergenic non-protein coding RNA 2032	7.74481	4.18345	0	3.43145
chr19	12111302	12111815	5.03198	3.588	intron (NR_134929, intron 1 of 2)	13126	ZNF433-AS1	ZNF433 and ZNF878 antisense RNA 1	5.03198	3.40695	0	3.588
chr18	20897908	20898300	12.8675	5.89	intron (NR_134877, intron 12 of 13)	119829	TMEM241	transmembrane protein 241	12.8675	5.89	0	5.7372
chr18	20981399	20981822	24.3486	9.13735	intron (NR_134876, intron 2 of 10)	36323	TMEM241	transmembrane protein 241	24.3486	9.13735	0	2.65485
chr18	20991709	20992087	9.99778	4.963	intron (NR_134876, intron 2 of 10)	26035	TMEM241	transmembrane protein 241	9.99778	4.963	0	3.8047
chr4	42304414	42304676	10.312	4.9752	intron (NR_134668, intron 1 of 1)	88740	LOC105374428	uncharacterized LOC105374428	10.312	4.9752	0	3.0883
chr11	47809815	47810145	6.30589	4.14785	intron (NR_134636, intron 30 of 35)	-20950	FNBP4	formin binding protein 4	6.30589	3.88565	0	4.14785
chr22	41951534	41951885	8.80353	7.9156	intron (NR_134631, intron 1 of 1)	5178	LOC105373044	uncharacterized LOC105373044	8.80353	7.9156	0	7.2302
chr6	30808905	30809294	8.21895	6.97345	intron (NR_134610, intron 2 of 2).2	6837	LINC02570	long intergenic non-protein coding RNA 2570	8.21895	6.97345	0	5.1773
chr9	103048485	103048761	6.93687	3.87955	intron (NR_134606, intron 13 of 16)	66230	TEX10	testis expressed 10	6.93687	3.87955	0	2.6489
chr18	22306610	22307280	13.397	6.04955	intron (NR_134604, intron 2 of 2)	1200	LOC105372028	uncharacterized LOC105372028	13.397	6.04955	0	3.46155
chr18	22322278	22322775	6.9023	3.8765	intron (NR_134604, intron 2 of 2)	16781	LOC105372028	uncharacterized LOC105372028	6.9023	3.8765	0	3.37125
chr18	22342250	22342532	6.65226	4.9569	intron (NR_134604, intron 2 of 2)	36646	LOC105372028	uncharacterized LOC105372028	6.65226	4.9569	0	2.99795
chr6	119998145	119998574	7.74481	4.18345	intron (NR_134600, intron 2 of 3)	127386	LOC105377975	uncharacterized LOC105377975	7.74481	4.18345	0	3.9913
chr10	14302232	14302494	8.18715	4.3369	intron (NR_134578, intron 2 of 3)	70520	FRMD4A	FERM domain containing 4A	8.18715	4.3369	0	3.0883
chr10	14165226	14165553	6.06907	3.72	intron (NR_134578, intron 2 of 3)	49106	LOC101928453	uncharacterized LOC101928453	6.06907	3.72	0	3.3411
chr10	28468400	28468792	8.87285	4.64695	intron (NR_134518, intron 2 of 16)	102430	MPP7	membrane palmitoylated protein 7	8.87285	4.64695	0	3.6783
chr5	126140848	126141163	16.4711	9.4534	intron (NR_134488, intron 2 of 11)	28160	LMNB1	lamin B1	16.4711	9.4534	0	8.97605
chr10	76676012	76676387	9.28897	5.41125	intron (NR_134476, intron 1 of 1)	3655	LOC101929165	uncharacterized LOC101929165	9.28897	5.41125	0	3.7084
chr10	81388920	81389276	6.48416	3.72	intron (NR_134315, intron 3 of 3)	18403	SFTPA1	surfactant protein A1	6.48416	3.72	0	3.1485
chr8	120076492	120076747	10.5672	9.4534	intron (NR_134297, intron 1 of 1)	-2805	COLEC10	collectin subfamily member 10	10.5672	9.4534	0	7.9585
chr5	10507913	10508334	5.23674	3.41305	intron (NR_134289, intron 1 of 2)	1183	LINC02213	long intergenic non-protein coding RNA 2213	5.23674	3.41305	0	2.1853
chr5	70696466	70696709	8.71293	4.5026	intron (NR_134268, intron 2 of 2)	24975	PMCHL2	pro-melanin concentrating hormone like 2 (pseudogene)	8.71293	4.5026	0	4.36455
chr8	36763308	36763577	8.17173	4.343	intron (NR_134267, intron 20 of 27)	121600	KCNU1	potassium calcium-activated channel subfamily U member 1	8.17173	4.343	0	3.27495
chr5	118401128	118401469	12.2578	8.05995	intron (NR_134250, intron 1 of 2)	5287	LOC105379143	uncharacterized LOC105379143	12.2578	8.05995	0	6.26695
chr3	160760070	160760566	6.55551	3.8348	intron (NR_134243, intron 4 of 5)	62365	B3GALNT1	beta-1,3-N-acetylgalactosaminyltransferase 1 (globoside blood group)	6.55551	3.7261	0	3.8348
chr3	160649090	160649739	9.79772	5.26695	intron (NR_134243, intron 2 of 5)	61028	PPM1L	protein phosphatase, Mg2+/Mn2+ dependent 1L	9.79772	5.26695	0	3.9311
chr7	85103660	85103925	15.8423	6.97645	intron (NR_134240, intron 2 of 3)	53354	LINC00972	long intergenic non-protein coding RNA 972	15.8423	6.97645	0	4.5211
chr7	85100529	85100911	6.3723	3.87955	intron (NR_134240, intron 2 of 3)	50282	LINC00972	long intergenic non-protein coding RNA 972	6.3723	3.87955	0	2.8054
chr4	139832269	139832506	7.74481	4.18345	intron (NR_133945, intron 2 of 2)	101413	LOC105377448	uncharacterized LOC105377448	7.74481	4.18345	0	2.21535
chr5	135644129	135644416	6.03391	3.8704	intron (NR_133682, intron 2 of 3)	-6728	MIR4454	microRNA 4454	6.03391	3.8704	0	3.1485
chr5	135565744	135566094	5.69882	3.87345	intron (NR_133682, intron 1 of 3)	3576	TRPC7-AS2	TRPC7 antisense RNA 2	5.69882	3.87345	0	2.77525
chr16	14777901	14778462	6.27147	4.34	intron (NR_133651, intron 3 of 4)	10249	PLA2G10	phospholipase A2 group X	6.27147	4.34	0	3.0883
chr16	14401443	14401809	5.76593	6.97955	intron (NR_132983, intron 1 of 1)	-1516	MIR365A	microRNA 365a	5.76593	6.97955	0	6.893
chr4	184929027	184929406	9.06652	4.64995	intron (NR_132761, intron 2 of 2)	102707	STOX2	storkhead box 2	9.06652	4.64995	0	3.8408
chr4	15807307	15807590	6.92424	3.8704	intron (NR_132660, intron 1 of 6)	27560	CD38	CD38 molecule	6.92424	3.8704	0	2.77525
chr6	169561986	169562244	6.0103	11.6295	intron (NR_132622, intron 1 of 3)	281	LINC01615	long intergenic non-protein coding RNA 1615	6.0103	11.6295	0	10.168
chr3	132288028	132288438	10.5331	5.1226	intron (NR_132427, intron 15 of 17)	-27848	ACKR4	atypical chemokine receptor 4	10.5331	5.1226	0	3.27495
chr3	180138576	180139337	8.74316	6.3504	intron (NR_132416, intron 1 of 1)	6995	LINC02053	long intergenic non-protein coding RNA 2053	8.74316	6.3504	0	4.14785
chr19	48269182	48269603	7.5106	4.8065	intron (NR_132382, intron 2 of 2)	2705	NOP53-AS1	NOP53 antisense RNA 1	7.5106	4.8065	0	3.901
chr20	43364941	43365178	7.48391	6.66345	intron (NR_132377, intron 3 of 4)	-9429	KCNK15	potassium two pore domain channel subfamily K member 15	7.48391	6.66345	0	5.92975
chr7	32868997	32869425	7.76901	4.1804	intron (NR_132360, intron 2 of 5)	3297	DPY19L1P2	DPY19L1 pseudogene 2	7.76901	4.1804	0	3.49765
chrX	115003952	115004238	7.69951	7.36255	intron (NR_132337, intron 1 of 1)	81349	DANT2	DXZ4 associated non-coding transcript 2, distal	7.69951	6.80775	0	7.36255
chr20	29620949	29621159	8.03678	6.97645	intron (NR_132316, intron 2 of 5)	9006	FRG1DP	FSHD region gene 1 family member D, pseudogene	8.03678	6.97645	0	5.74315
chr1	224141434	224141759	8.1416	7.75995	intron (NR_132119, intron 8 of 10)	38750	GTF2IP20	general transcription factor IIi pseudogene 20	8.1416	6.6726	0	7.75995
chr1	211827253	211827497	4.34455	6.3331	intron (NR_131925, intron 2 of 2)	14225	LINC01693	long intergenic non-protein coding RNA 1693	4.34455	5.7365	0	6.3331
chr5	159714649	159714911	5.86196	4.15385	intron (NR_131769, intron 2 of 7)	24827	CCNJL	cyclin J like	5.86196	3.87955	0	4.15385
chr9	72500342	72501220	41.6282	14.2599	intron (NR_131756, intron 4 of 5)	65060	C9orf135	chromosome 9 open reading frame 135	41.6282	14.2599	0	4.3947
chr13	90142885	90143193	12.3731	5.73345	intron (NR_131228, intron 1 of 1)	9724	LINC01040	long intergenic non-protein coding RNA 1040	12.3731	5.73345	0	4.64155
chr8	123564922	123565231	9.93548	8.41615	intron (NR_131202, intron 2 of 3)	15807	SMILR	smooth muscle induced lncRNA, enhancer of proliferation	9.93548	8.21645	0	8.41615
chr8	123443647	123444424	8.94249	10.8499	intron (NR_131202, intron 2 of 3)	136848	SMILR	smooth muscle induced lncRNA, enhancer of proliferation	8.94249	10.8499	0	8.5485
chr10	3551444	3552054	33.9599	12.5534	intron (NR_131187, intron 1 of 1)	190862	LOC105376360	uncharacterized LOC105376360	33.9599	12.5534	0	3.8348
chr10	3665993	3666381	8.44997	5.26695	intron (NR_131187, intron 1 of 1)	161286	KLF6	Kruppel like factor 6	8.44997	5.26695	0	4.08165
chr10	78163540	78164043	10.9735	5.42645	intron (NR_131178, intron 7 of 7)	-484011	KCNMA1-AS1	KCNMA1 antisense RNA 1	10.9735	5.42645	0	4.05155
chr10	77732711	77733021	7.11698	4.343	intron (NR_131178, intron 3 of 7)	190347	LRMDA	leucine rich melanocyte differentiation associated	7.11698	4.343	0	2.02875
chr16	19864994	19865372	6.98104	4.17795	intron (NR_130968, intron 8 of 8)	31050	GPRC5B	G protein-coupled receptor class C group 5 member B	6.98104	3.86735	0	4.17795
chr8	130443868	130444238	7.16371	7.9095	intron (NR_130920, intron 1 of 3)	52335	MIR3686	microRNA 3686	7.16371	7.9095	0	6.6763
chr8	130480537	130480934	6.06865	9.4595	intron (NR_130920, intron 1 of 3)	15653	MIR3686	microRNA 3686	6.06865	9.4595	0	9.3612
chr8	130401246	130401581	4.65655	8.45225	intron (NR_130918, intron 1 of 2)	94975	MIR3686	microRNA 3686	4.65655	7.59955	0	8.45225
chr1	54572806	54573105	5.6783	5.2074	intron (NR_130900, intron 4 of 4)	45724	CDCP2	CUB domain containing protein 2	5.6783	3.723	0	5.2074
chr2	182022170	182022430	6.87918	3.87345	intron (NR_130784, intron 1 of 4)	33736	LINC01934	long intergenic non-protein coding RNA 1934	6.87918	3.87345	0	2.3719
chr5	95769918	95770199	10.642	7.2895	intron (NR_130776, intron 4 of 4)	-1073	PCSK1	proprotein convertase subtilisin/kexin type 1	10.642	7.2895	0	6.24275
chr5	95666979	95667339	17.5439	10.2269	intron (NR_130776, intron 3 of 4)	100704	PCSK1	proprotein convertase subtilisin/kexin type 1	17.5439	10.2269	0	2.02875
chr5	95353734	95354049	11.8913	6.6726	intron (NR_130776, intron 1 of 4)	-56116	ELL2	elongation factor for RNA polymerase II 2	11.8913	6.6726	0	3.8709
chr5	95457126	95457455	8.41133	6.1405	intron (NR_130776, intron 1 of 4)	42448	MIR583	microRNA 583	8.41133	5.42955	0	6.1405
chr5	95421031	95421388	7.07393	5.11345	intron (NR_130776, intron 1 of 4)	6367	MIR583	microRNA 583	7.07393	5.11345	0	2.87155
chr5	95485435	95485954	5.31825	3.8704	intron (NR_130776, intron 1 of 4)	70852	MIR583	microRNA 583	5.31825	3.8704	0	3.33515
chr8	63602669	63603285	6.9023	3.9672	intron (NR_130764, intron 3 of 6)	-287443	NKAIN3-IT1	NKAIN3 intronic transcript	6.9023	3.8765	0	3.9672
chr8	63394943	63395320	8.18715	4.8944	intron (NR_130764, intron 1 of 6)	233630	NKAIN3	sodium/potassium transporting ATPase interacting 3	8.18715	4.3369	0	4.8944
chr8	63274154	63274555	7.05828	4.1804	intron (NR_130764, intron 1 of 6)	112853	NKAIN3	sodium/potassium transporting ATPase interacting 3	7.05828	4.1804	0	3.30505
chr8	63442365	63442900	6.89809	3.87345	intron (NR_130764, intron 1 of 6)	281131	NKAIN3	sodium/potassium transporting ATPase interacting 3	6.89809	3.87345	0	3.1485
chr7	158854375	158854667	7.02883	4.03605	intron (NR_130758, intron 4 of 12)	35374	VIPR2	vasoactive intestinal peptide receptor 2	7.02883	4.03605	0	3.11845
chr13	28611577	28611985	8.69182	4.48735	intron (NR_130706, intron 9 of 24)	-49007	URAD	ureidoimidazoline (2-oxo-4-hydroxy-4-carboxy-5-) decarboxylase	8.69182	4.48735	0	3.8047
chr17	14210943	14211233	9.02881	10.2299	intron (NR_130138, intron 1 of 2)	4031	MGC12916	uncharacterized protein MGC12916	9.02881	10.2299	0	8.92175
chr3	150165593	150166026	6.44827	5.57695	intron (NR_130136, intron 3 of 4)	39687	TSC22D2	TSC22 domain family member 2	6.44827	5.57695	0	3.9913
chr3	150161211	150161697	4.79149	4.36455	intron (NR_130136, intron 3 of 4)	35332	TSC22D2	TSC22 domain family member 2	4.79149	3.7169	0	4.36455
chr3	178255888	178256141	14.9978	6.81085	intron (NR_126560, intron 5 of 7)	1928	KCNMB2	potassium calcium-activated channel subfamily M regulatory beta subunit 2	14.9978	6.81085	0	3.86495
chr3	178269687	178270002	8.17761	4.34	intron (NR_126560, intron 5 of 7)	-6644	KCNMB2	potassium calcium-activated channel subfamily M regulatory beta subunit 2	8.17761	4.34	0	3.2448
chr5	60934328	60934668	9.18925	4.79735	intron (NR_126525, intron 1 of 1)	890	-	-	9.18925	4.79735	0	4.17795
chr4	14633519	14634064	13.3014	6.19995	intron (NR_126435, intron 3 of 6)	256002	LINC00504	long intergenic non-protein coding RNA 504	13.3014	6.19995	0	3.901
chr4	14728623	14729138	10.4531	5.1165	intron (NR_126435, intron 2 of 6)	160913	LINC00504	long intergenic non-protein coding RNA 504	10.4531	5.1165	0	4.67165
chr4	14879105	14879737	9.64328	5.1104	intron (NR_126435, intron 1 of 6)	10372	LINC00504	long intergenic non-protein coding RNA 504	9.64328	5.1104	0	4.6475
chr12	113911716	113912009	5.58509	3.723	intron (NR_126425, intron 1 of 1)	-1985	LHX5	LIM homeobox 5	5.58509	3.723	0	2.43215
chr7	114775094	114775433	9.5218	4.80345	intron (NR_126407, intron 2 of 4)	56251	LINC01393	long intergenic non-protein coding RNA 1393	9.5218	4.80345	0	3.71435
chr2	34236742	34237054	8.24118	4.3461	intron (NR_126403, intron 4 of 5)	-55395	LINC01318	long intergenic non-protein coding RNA 1318	8.24118	4.3461	0	2.84145
chr2	33944708	33945122	10.0388	4.96605	intron (NR_126403, intron 1 of 5)	8369	MYADML	myeloid associated differentiation marker like (pseudogene)	10.0388	4.96605	0	4.5512
chr2	33954285	33954537	4.9166	3.9913	intron (NR_126403, intron 1 of 5)	-1127	MYADML	myeloid associated differentiation marker like (pseudogene)	4.9166	3.1	0	3.9913
chr2	188915568	188916078	10.2125	5.1195	intron (NR_126396, intron 2 of 2)	236595	LINC01090	long intergenic non-protein coding RNA 1090	10.2125	5.1195	0	2.3719
chr2	188907165	188907441	8.19559	4.5271	intron (NR_126396, intron 2 of 2)	245115	LINC01090	long intergenic non-protein coding RNA 1090	8.19559	4.343	0	4.5271
chr6	126125223	126125472	9.06652	4.64995	intron (NR_126386, intron 1 of 2)	13438	NCOA7	nuclear receptor coactivator 7	9.06652	4.64995	0	1.7458
chr7	20934529	20934769	5.98399	5.26995	intron (NR_126381, intron 2 of 4)	59599	LINC01162	long intergenic non-protein coding RNA 1162	5.98399	5.26995	0	4.6174
chr5	53656808	53657107	11.7092	8.6891	intron (NR_126379, intron 1 of 4)	40183	LINC01033	long intergenic non-protein coding RNA 1033	11.7092	8.6891	0	7.0796
chr13	39235342	39235673	9.93092	6.5039	intron (NR_126377, intron 2 of 2)	25305	LINC00437	long intergenic non-protein coding RNA 437	9.93092	6.5039	0	6.0502
chr22	35537184	35537599	5.76968	3.87955	intron (NR_126356, intron 4 of 5)	75262	ISX	intestine specific homeobox	5.76968	3.87955	0	3.0883
chr22	35614953	35615302	11.8725	7.6938	intron (NR_126356, intron 1 of 5)	11922	LINC01399	long intergenic non-protein coding RNA 1399	11.8725	6.5069	0	7.6938
chr22	35605905	35606340	6.09934	5.42955	intron (NR_126356, intron 1 of 5)	20927	LINC01399	long intergenic non-protein coding RNA 1399	6.09934	5.42955	0	4.8944
chr1	187238703	187239528	7.66188	4.48735	intron (NR_126347, intron 1 of 3)	-173645	LINC01037	long intergenic non-protein coding RNA 1037	7.66188	4.48735	0	2.7452
chr16	54299563	54300013	5.72075	4.36455	intron (NR_126340, intron 1 of 2)	5003	LINC02169	long intergenic non-protein coding RNA 2169	5.72075	3.8765	0	4.36455
chr8	103973765	103974028	7.33511	4.4549	intron (NR_126339, intron 2 of 2)	-59352	ATP6V1C1	ATPase H+ transporting V1 subunit C1	7.33511	4.03305	0	4.4549
chr8	103980850	103981067	6.48416	3.72	intron (NR_126338, intron 3 of 3)	-52290	ATP6V1C1	ATPase H+ transporting V1 subunit C1	6.48416	3.72	0	3.7084
chr16	72651653	72651887	11.0126	5.26085	intron (NR_126330, intron 1 of 13)	47138	LINC01572	long intergenic non-protein coding RNA 1572	11.0126	5.26085	0	4.17795
chr7	5554269	5554627	7.70725	10.2421	intron (NR_126168, intron 1 of 3)	963	LOC221946	uncharacterized LOC221946	7.70725	10.2421	0	6.7365
chr16	90197087	90197474	5.39811	3.72	intron (NR_126161, intron 3 of 3)	28608	FAM157C	family with sequence similarity 157 member C	5.39811	3.72	0	2.7812
chr6	37498832	37499163	7.06502	4.18345	intron (NR_126057, intron 1 of 3)	23873	LINC02520	long intergenic non-protein coding RNA 2520	7.06502	4.18345	0	3.901
chr17	73675898	73676187	7.26664	4.79125	intron (NR_126036, intron 3 of 9)	-12773	RECQL5	RecQ like helicase 5	7.26664	4.79125	0	3.46155
chr9	109801866	109802154	5.34147	3.25955	intron (NR_126029, intron 4 of 4)	63259	LOC340512	uncharacterized LOC340512	5.34147	3.25955	0	2.9318
chr7	3197278	3197671	8.47428	4.65305	intron (NR_126024, intron 2 of 3)	732	LOC100129603	uncharacterized LOC100129603	8.47428	4.65305	0	3.30505
chr7	144018881	144019171	7.32667	4.02695	intron (NR_126023, intron 2 of 4).2	3808	OR2A42	olfactory receptor family 2 subfamily A member 42	7.32667	4.02695	0	2.9318
chr7	143925962	143926334	11.1242	5.28215	intron (NR_126022, intron 2 of 4)	3788	OR2A42	olfactory receptor family 2 subfamily A member 42	11.1242	5.28215	0	3.96125
chr21	29424029	29424272	6.08174	3.56345	intron (NR_126010, intron 1 of 4)	3417	LINC01697	long intergenic non-protein coding RNA 1697	6.08174	3.56345	0	2.65485
chr17	58647128	58647431	14.2202	6.5221	intron (NR_126009, intron 2 of 3)	5372	LINC01999	long intergenic non-protein coding RNA 1999	14.2202	6.5221	0	4.86425
chr1	119771141	119771464	5.79714	3.8826	intron (NR_125975, intron 4 of 6)	-88007	WARS2	tryptophanyl tRNA synthetase 2, mitochondrial	5.79714	3.8826	0	2.58865
chr1	168437337	168437698	9.75178	8.80905	intron (NR_125956, intron 4 of 4)	27365	LOC101928565	uncharacterized LOC101928565	9.75178	8.80905	0	7.7901
chr1	71183603	71184147	5.7596	3.41605	intron (NR_125938, intron 5 of 6)	11739	LINC01788	long intergenic non-protein coding RNA 1788	5.7596	3.41605	0	2.1853
chr4	32137330	32137586	9.24907	5.89	intron (NR_125936, intron 1 of 2)	-113414	LOC105377651	uncharacterized LOC105377651	9.24907	5.89	0	3.6843
chr4	54582197	54582607	11.1313	13.8056	intron (NR_125918, intron 1 of 2)	20334	LOC100506444	uncharacterized LOC100506444	11.1313	13.8056	0	12.3472
chr4	15033762	15034108	8.02895	5.26695	intron (NR_125911, intron 2 of 5)	29637	CPEB2	cytoplasmic polyadenylation element binding protein 2	8.02895	5.26695	0	4.02145
chr4	34008893	34009153	10.512	5.984	intron (NR_125902, intron 1 of 4)	32492	LOC101928622	uncharacterized LOC101928622	10.512	5.1074	0	5.984
chr4	175077469	175077731	5.98573	3.895	intron (NR_125896, intron 1 of 4)	63949	LINC02268	long intergenic non-protein coding RNA 2268	5.98573	3.87345	0	3.895
chr4	4983225	4983564	7.11538	4.1926	intron (NR_125893, intron 2 of 2)	37803	CYTL1	cytokine like 1	7.11538	4.1926	0	2.58865
chr6	43996471	43996876	9.39284	5.1013	intron (NR_125864, intron 1 of 4)	-25286	LOC101929705	uncharacterized LOC101929705	9.39284	5.1013	0	4.02145
chr6	44011438	44011695	9.23334	13.3056	intron (NR_125864, intron 1 of 4)	30823	LOC101929705	uncharacterized LOC101929705	9.23334	13.3056	0	12.1607
chr6	68948175	68948465	5.58229	3.41305	intron (NR_125854, intron 3 of 3)	91471	LINC02549	long intergenic non-protein coding RNA 2549	5.58229	3.41305	0	3.11845
chr6	113966775	113967118	5.48104	5.2074	intron (NR_125844, intron 1 of 2)	4331	LINC02541	long intergenic non-protein coding RNA 2541	5.48104	4.64385	0	5.2074
chr8	93581029	93581308	9.98931	4.9569	intron (NR_125827, intron 4 of 4)	86554	LOC102724710	uncharacterized LOC102724710	9.98931	4.9569	0	3.21475
chr8	29635145	29635493	6.31076	5.26765	intron (NR_125814, intron 1 of 3)	29494	LINC02099	long intergenic non-protein coding RNA 2099	6.31076	4.34	0	5.26765
chr8	24275765	24276108	10.6885	5.8869	intron (NR_125808, intron 1 of 5)	-22573	ADAM7	ADAM metallopeptidase domain 7	10.6885	5.8869	0	3.55785
chr5	173916073	173916477	6.63506	3.86735	intron (NR_125806, intron 2 of 5)	152918	LINC01411	long intergenic non-protein coding RNA 1411	6.63506	3.86735	0	3.15445
chr5	173840601	173841082	6.04191	5.32785	intron (NR_125806, intron 1 of 5)	77484	LINC01411	long intergenic non-protein coding RNA 1411	6.04191	4.4904	0	5.32785
chr8	107016720	107016925	6.11012	3.5604	intron (NR_125797, intron 1 of 4)	55909	ZFPM2-AS1	ZFPM2 antisense RNA 1	6.11012	3.5604	0	1.93245
chr9	77094709	77095001	9.99778	4.963	intron (NR_125791, intron 3 of 4)	-17397	RORB	RAR related orphan receptor B	9.99778	4.963	0	3.49765
chr1	193324339	193324596	11.038	5.2791	intron (NR_125789, intron 3 of 3)	50592	LINC01031	long intergenic non-protein coding RNA 1031	11.038	5.2791	0	2.089
chr9	12798173	12798418	8.36294	7.2964	intron (NR_125775, intron 1 of 3)	16093	LURAP1L-AS1	LURAP1L antisense RNA 1	8.36294	7.2865	0	7.2964
chr5	123666380	123666700	9.98132	4.96	intron (NR_125774, intron 4 of 5)	107673	LINC01170	long intergenic non-protein coding RNA 1170	9.98132	4.96	0	4.3345
chr5	123646214	123646452	9.12685	4.65605	intron (NR_125774, intron 4 of 5)	127880	LINC01170	long intergenic non-protein coding RNA 1170	9.12685	4.65605	0	3.4917
chr5	123498593	123499102	9.10995	4.70775	intron (NR_125774, intron 4 of 5)	275366	LINC01170	long intergenic non-protein coding RNA 1170	9.10995	4.64385	0	4.70775
chr5	123416080	123416387	6.93687	4.11775	intron (NR_125774, intron 4 of 5)	357980	LINC01170	long intergenic non-protein coding RNA 1170	6.93687	3.87955	0	4.11775
chr5	123737887	123738236	9.06652	4.64995	intron (NR_125774, intron 3 of 5)	36152	LINC01170	long intergenic non-protein coding RNA 1170	9.06652	4.64995	0	2.43215
chr11	27161226	27161730	6.48416	3.72	intron (NR_125766, intron 3 of 4)	78837	BBOX1-AS1	BBOX1 antisense RNA 1	6.48416	3.72	0	2.55855
chr10	109684180	109684432	6.89809	3.87345	intron (NR_125760, intron 4 of 4)	144745	LINC01435	long intergenic non-protein coding RNA 1435	6.89809	3.87345	0	3.0582
chr14	29228445	29228789	5.94789	3.8348	intron (NR_125758, intron 2 of 6)	5908	FOXG1-AS1	FOXG1 antisense RNA 1	5.94789	3.5604	0	3.8348
chr8	34720287	34720750	6.08593	3.5665	intron (NR_125746, intron 3 of 3)	79079	LINC01288	long intergenic non-protein coding RNA 1288	6.08593	3.5665	0	3.11845
chrY	21090618	21091003	8.44696	4.49955	intron (NR_125736, intron 2 of 4)	63718	CD24	CD24 molecule	8.44696	4.49955	0	2.9318
chrY	21084870	21085257	7.85358	5.1195	intron (NR_125736, intron 2 of 4)	69465	CD24	CD24 molecule	7.85358	5.1195	0	4.2382
chr8	2545573	2545879	7.38343	4.03605	intron (NR_125425, intron 1 of 5)	40265	LOC101927815	uncharacterized LOC101927815	7.38343	4.03605	0	2.05885
chr8	134906981	134907287	7.24414	9.4565	intron (NR_125424, intron 1 of 3)	8395	LOC101927822	uncharacterized LOC101927822	7.24414	9.4565	0	8.85555
chr8	125248619	125248942	5.29462	5.1165	intron (NR_125420, intron 1 of 2)	10859	LOC101927588	uncharacterized LOC101927588	5.29462	5.1165	0	5.1111
chr3	178833304	178833629	21.233	8.8243	intron (NR_125401, intron 2 of 2)	32295	LOC101928739	uncharacterized LOC101928739	21.233	8.8243	0	4.05155
chr3	178831727	178832076	13.8532	6.35345	intron (NR_125401, intron 2 of 2)	33860	LOC101928739	uncharacterized LOC101928739	13.8532	6.35345	0	3.33515
chr3	142705873	142706199	7.66277	4.3369	intron (NR_125393, intron 2 of 4)	14273	LOC100289361	uncharacterized LOC100289361	7.66277	4.3369	0	4.17795
chr8	98436381	98436895	9.10995	4.8944	intron (NR_125390, intron 1 of 2)	22087	LOC101927066	uncharacterized LOC101927066	9.10995	4.64385	0	4.8944
chr12	46877440	46877929	16.9096	7.13605	intron (NR_125380, intron 3 of 3)	99794	LOC100288798	uncharacterized LOC100288798	16.9096	7.13605	0	2.21535
chr12	46901614	46901921	13.5213	5.8656	intron (NR_125380, intron 3 of 3)	123877	LOC100288798	uncharacterized LOC100288798	13.5213	5.8656	0	4.42485
chr12	46897688	46897926	8.35703	4.64995	intron (NR_125380, intron 3 of 3)	119917	LOC100288798	uncharacterized LOC100288798	8.35703	4.64995	0	2.61875
chr17	10493240	10493863	13.4687	6.20605	intron (NR_125367, intron 4 of 10)	-40534	MYH2	myosin heavy chain 2	13.4687	6.20605	0	1.3425
chr17	10287496	10287804	7.83197	4.5026	intron (NR_125367, intron 1 of 10)	1201	MYHAS	myosin heavy chain gene cluster antisense RNA	7.83197	4.5026	0	3.7445
chr1	32844056	32844273	7.53087	4.1865	intron (NR_125352, intron 6 of 11)	15898	BSDC1	BSD domain containing 1	7.53087	4.1865	0	4.05755
chr11	17549701	17550046	7.72332	5.1195	intron (NR_123738, intron 4 of 19)	16090	USH1C	USH1 protein network component harmonin	7.72332	5.1195	0	5.081
chr12	112439280	112439661	7.38343	4.03605	intron (NR_122119, intron 2 of 8)	11553	TMEM116	transmembrane protein 116	7.38343	4.03605	0	3.0281
chr4	36271088	36271554	9.61019	4.81255	intron (NR_122080, intron 2 of 2)	-11916	DTHD1	death domain containing 1	9.61019	4.81255	0	3.30505
chr22	48041278	48041480	6.9023	3.8765	intron (NR_122046, intron 2 of 8)	13956	LOC284930	uncharacterized LOC284930	6.9023	3.8765	0	2.402
chr4	13868559	13868843	6.43785	3.8765	intron (NR_121681, intron 3 of 3)	211898	LINC01182	long intergenic non-protein coding RNA 1182	6.43785	3.8765	0	2.9318
chr8	129421149	129421618	7.34385	11.4639	intron (NR_121672, intron 6 of 7)	155542	LINC00824	long intergenic non-protein coding RNA 824	7.34385	11.4639	0	8.98795
chr8	129454285	129454808	12.2817	13.1947	intron (NR_121672, intron 2 of 7)	122379	LINC00824	long intergenic non-protein coding RNA 824	12.2817	13.1947	0	12.6302
chr8	129505657	129505987	6.22771	10.9204	intron (NR_121672, intron 2 of 7)	71103	LINC00824	long intergenic non-protein coding RNA 824	6.22771	9.2969	0	10.9204
chr8	129561252	129561839	5.73141	9.9813	intron (NR_121672, intron 2 of 7)	15380	LINC00824	long intergenic non-protein coding RNA 824	5.73141	9.75735	0	9.9813
chr3	114263494	114263902	10.6094	5.1256	intron (NR_121662, intron 3 of 6)	79355	ZBTB20	zinc finger and BTB domain containing 20	10.6094	5.1256	0	3.36525
chr3	114364301	114364618	8.65511	4.49955	intron (NR_121662, intron 3 of 6)	-20667	ZBTB20	zinc finger and BTB domain containing 20	8.65511	4.49955	0	3.43145
chr3	114316084	114316284	6.92424	3.96125	intron (NR_121662, intron 3 of 6)	26869	ZBTB20	zinc finger and BTB domain containing 20	6.92424	3.8704	0	3.96125
chr3	114224110	114224333	6.56158	4.64995	intron (NR_121662, intron 3 of 6)	51781	ZBTB20-AS5	ZBTB20 antisense RNA 5	6.56158	4.64995	0	3.6482
chr3	114215724	114216173	18.7521	12.5564	intron (NR_121661, intron 1 of 2)	43508	ZBTB20-AS5	ZBTB20 antisense RNA 5	18.7521	12.5564	0	4.0274
chr3	73607657	73608046	7.74903	4.1865	intron (NR_121660, intron 1 of 1)	2978	PDZRN3	PDZ domain containing ring finger 3	7.74903	4.1865	0	2.58865
chr3	147190782	147191009	9.07524	4.64695	intron (NR_121655, intron 1 of 2)	51781	LOC440982	uncharacterized LOC440982	9.07524	4.64695	0	3.7445
chr3	123305011	123305317	10.1933	13.3239	intron (NR_121654, intron 2 of 3)	804	MYLK-AS1	MYLK antisense RNA 1	10.1933	13.3239	0	13.0035
chr3	123319794	123320001	5.8803	7.20605	intron (NR_121654, intron 2 of 3)	15537	MYLK-AS1	MYLK antisense RNA 1	5.8803	6.6665	0	7.20605
chr9	66464997	66465235	8.92233	10.8499	intron (NR_121647, intron 2 of 4)	7827	LINC01410	long intergenic non-protein coding RNA 1410	8.92233	10.8499	0	8.0187
chr4	142250336	142250704	13.7331	6.34735	intron (NR_121625, intron 1 of 3)	3251	LINC02432	long intergenic non-protein coding RNA 2432	13.7331	6.34735	0	3.27495
chr9	140778968	140779211	7.58929	8.51245	intron (NR_121583, intron 1 of 3)	6848	CACNA1B	calcium voltage-gated channel subunit alpha1 B	7.58929	8.21345	0	8.51245
chr1	174100243	174100578	7.12356	4.3947	intron (NR_121197, intron 3 of 3)	28015	RABGAP1L-DT	RABGAP1L divergent transcript	7.12356	4.03305	0	4.3947
chr6	112564843	112565238	5.07636	3.7169	intron (NR_121193, intron 2 of 2)	7243	LOC101927640	uncharacterized LOC101927640	5.07636	3.7169	0	3.27495
chr17	4922888	4923274	7.88026	6.0404	intron (NR_120665, intron 1 of 1)	307	LOC102724009	uncharacterized LOC102724009	7.88026	6.0404	0	5.2977
chr5	141824902	141825274	6.41955	3.72	intron (NR_120664, intron 3 of 3)	120230	SPRY4-AS1	SPRY4 antisense RNA 1	6.41955	3.72	0	2.87155
chr10	70977015	70977430	10.8733	6.04955	intron (NR_120648, intron 4 of 4)	-2837	HKDC1	hexokinase domain containing 1	10.8733	6.04955	0	4.58135
chr10	63237208	63237588	10.512	5.1074	intron (NR_120643, intron 2 of 5)	-2401	TMEM26-AS1	TMEM26 antisense RNA 1	10.512	5.1074	0	4.58135
chr10	63224710	63225048	9.61495	9.0422	intron (NR_120643, intron 1 of 5)	-11671	TMEM26	transmembrane protein 26	9.61495	8.53255	0	9.0422
chr10	9251217	9251443	7.93333	4.19565	intron (NR_120635, intron 4 of 4)	-66246	LINC00709	long intergenic non-protein coding RNA 709	7.93333	4.19565	0	3.61805
chr10	6661652	6662072	9.07524	4.64695	intron (NR_120634, intron 1 of 5)	1184	LINC02648	long intergenic non-protein coding RNA 2648	9.07524	4.64695	0	2.21535
chr10	4117164	4117376	7.18558	4.3339	intron (NR_120632, intron 1 of 3)	23352	LOC101927964	uncharacterized LOC101927964	7.18558	4.3339	0	2.7452
chr10	4110110	4110787	7.09565	4.73785	intron (NR_120632, intron 1 of 3)	16530	LOC101927964	uncharacterized LOC101927964	7.09565	4.18345	0	4.73785
chr10	134772327	134772740	6.28227	4.64695	intron (NR_120627, intron 1 of 1)	3208	LINC01167	long intergenic non-protein coding RNA 1167	6.28227	4.64695	0	2.84145
chr10	91226423	91226891	7.82187	4.17735	intron (NR_120614, intron 2 of 2)	10909	SLC16A12-AS1	SLC16A12 antisense RNA 1	7.82187	4.17735	0	3.11845
chr5	89561040	89561248	5.69619	3.40695	intron (NR_120601, intron 1 of 5)	24744	LINC01339	long intergenic non-protein coding RNA 1339	5.69619	3.40695	0	2.402
chr11	86513731	86514053	8.40983	12.9614	intron (NR_120593, intron 1 of 2)	2610	PRSS23	serine protease 23	8.40983	10.6995	0	12.9614
chr11	86527405	86527703	6.16521	7.26625	intron (NR_120593, intron 1 of 2)	16272	PRSS23	serine protease 23	6.16521	5.57995	0	7.26625
chr11	86650034	86650309	7.00207	3.8826	intron (NR_120591, intron 3 of 4)	16269	FZD4	frizzled class receptor 4	7.00207	3.8826	0	3.6482
chr11	22480613	22480933	7.74903	4.1865	intron (NR_120583, intron 3 of 3)	32792	LINC01495	long intergenic non-protein coding RNA 1495	7.74903	4.1865	0	3.8348
chr11	126944080	126944360	6.11012	3.71435	intron (NR_120578, intron 1 of 2)	7323	LOC101929473	uncharacterized LOC101929473	6.11012	3.5604	0	3.71435
chr11	81735769	81736022	8.62417	4.4965	intron (NR_120571, intron 5 of 7)	-134017	MIR4300	microRNA 4300	8.62417	4.4965	0	3.43145
chr6	73367414	73367791	8.64244	4.4904	intron (NR_120503, intron 2 of 3)	27379	KCNQ5-IT1	KCNQ5 intronic transcript 1	8.64244	4.4904	0	3.588
chr12	93569791	93570395	8.66598	5.57995	intron (NR_120492, intron 2 of 2)	1951	LINC02412	long intergenic non-protein coding RNA 2412	8.66598	5.57995	0	4.08165
chr12	68829591	68829981	8.16377	4.48735	intron (NR_120458, intron 2 of 3)	15478	LINC02384	long intergenic non-protein coding RNA 2384	8.16377	4.48735	0	3.8348
chr12	58977402	58977861	10.9349	5.57085	intron (NR_120452, intron 3 of 7)	-7853	LOC100506869	uncharacterized LOC100506869	10.9349	5.57085	0	3.895
chr12	59106777	59107021	6.92638	4.02385	intron (NR_120452, intron 1 of 7)	68599	LINC02388	long intergenic non-protein coding RNA 2388	6.92638	4.02385	0	3.40135
chr12	10526565	10527033	8.96087	4.64695	intron (NR_120430, intron 2 of 3)	10431	LOC101928100	uncharacterized LOC101928100	8.96087	4.64695	0	3.46155
chr13	41762706	41763131	8.17761	4.34	intron (NR_120423, intron 3 of 3)	5793	KBTBD7	kelch repeat and BTB domain containing 7	8.17761	4.34	0	3.61805
chr8	128209206	128209785	5.62537	9.14345	intron (NR_120364, intron 1 of 2)	377	CASC19	cancer susceptibility 19	5.62537	9.14345	0	9.04815
chr15	38342742	38343116	7.74903	4.2382	intron (NR_120330, intron 2 of 3)	10335	LINC02345	long intergenic non-protein coding RNA 2345	7.74903	4.1865	0	4.2382
chr15	35091546	35091790	6.51407	4.2984	intron (NR_120329, intron 2 of 2)	-3741	ACTC1	actin alpha cardiac muscle 1	6.51407	4.03305	0	4.2984
chr15	98004382	98004862	8.18715	4.3369	intron (NR_120324, intron 2 of 4)	60419	LINC02254	long intergenic non-protein coding RNA 2254	8.18715	4.3369	0	3.588
chr15	94599625	94600030	11.8637	5.73345	intron (NR_120320, intron 2 of 8)	51340	LINC01581	long intergenic non-protein coding RNA 1581	11.8637	5.73345	0	3.55785
chr15	94604261	94604697	7.51449	4.1865	intron (NR_120320, intron 2 of 8)	46688	LINC01581	long intergenic non-protein coding RNA 1581	7.51449	4.1865	0	3.1485
chr16	80317414	80317885	11.4039	5.42645	intron (NR_120307, intron 2 of 5)	-256982	DYNLRB2	dynein light chain roadblock-type 2	11.4039	5.42645	0	3.96125
chr16	80422455	80422721	10.9206	5.26995	intron (NR_120307, intron 2 of 5)	-152043	DYNLRB2	dynein light chain roadblock-type 2	10.9206	5.26995	0	4.3947
chr16	80481248	80481552	8.17761	4.34	intron (NR_120307, intron 2 of 5)	-93231	DYNLRB2	dynein light chain roadblock-type 2	8.17761	4.34	0	2.8054
chr1	84248423	84248969	8.17761	4.34	intron (NR_119375, intron 1 of 2)	77533	LOC101927560	uncharacterized LOC101927560	8.17761	4.34	0	3.36525
chr8	128739569	128739844	9.90031	15.3556	intron (NR_117102, intron 1 of 3)	6507	CASC11	cancer susceptibility 11	9.90031	15.3556	0	15.1586
chr8	128738713	128739073	7.63108	13.6429	intron (NR_117102, intron 1 of 3)	7320	CASC11	cancer susceptibility 11	7.63108	13.6429	0	12.606
chr8	128333310	128333671	7.08594	10.853	intron (NR_117100, intron 5 of 5)	76608	CASC21	cancer susceptibility 21	7.08594	10.853	0	10.3907
chr8	128435073	128435516	5.09448	11.4561	intron (NR_117100, intron 4 of 5)	7437	POU5F1B	POU class 5 homeobox 1B	5.09448	9.2969	0	11.4561
chr8	128336127	128336370	6.17981	10.2299	intron (NR_117099, intron 2 of 3)	-76396	CCAT2	colon cancer associated transcript 2	6.17981	10.2299	0	9.6742
chr15	82926089	82926401	8.44378	4.64995	intron (NR_111962, intron 7 of 10)	12952	GOLGA6L10	golgin A6 family like 10	8.44378	4.64995	0	3.5519
chr21	39903515	39903904	8.62417	4.4965	intron (NR_111949, intron 3 of 4)	-33281	ERG	ETS transcription factor ERG	8.62417	4.4965	0	3.7084
chr1	221885612	221886575	9.22758	5.41735	intron (NR_111940, intron 1 of 2)	24149	DUSP10	dual specificity phosphatase 10	9.22758	5.41735	0	4.9546
chr4	38451077	38451549	10.7564	5.26085	intron (NR_110951, intron 6 of 7)	73488	LINC01258	long intergenic non-protein coding RNA 1258	10.7564	5.26085	0	4.73785
chr4	38468096	38468370	6.77305	4.02995	intron (NR_110951, intron 2 of 7)	56568	LINC01258	long intergenic non-protein coding RNA 1258	6.77305	4.02995	0	3.43145
chr4	38503018	38503531	7.88042	5.26765	intron (NR_110951, intron 1 of 7)	21527	LINC01258	long intergenic non-protein coding RNA 1258	7.88042	5.26085	0	5.26765
chr9	117883462	117883762	10.8845	11.7708	intron (NR_110950, intron 5 of 5)	-3076	TNC	tenascin C	10.8845	11.7708	0	11.2576
chr6	88541747	88542090	7.33511	4.03305	intron (NR_110869, intron 2 of 4)	47340	LOC101928911	uncharacterized LOC101928911	7.33511	4.03305	0	3.30505
chr6	75119230	75119579	10.0792	4.95085	intron (NR_110856, intron 2 of 3)	340237	LOC101928516	uncharacterized LOC101928516	10.0792	4.95085	0	4.6776
chr6	75244263	75244674	9.17092	4.64085	intron (NR_110856, intron 2 of 3)	465301	LOC101928516	uncharacterized LOC101928516	9.17092	4.64085	0	3.7084
chr6	75228926	75229141	7.76901	4.1804	intron (NR_110856, intron 2 of 3)	449866	LOC101928516	uncharacterized LOC101928516	7.76901	4.1804	0	2.58865
chr6	74810709	74811021	10.9279	5.26765	intron (NR_110856, intron 1 of 3)	31698	LOC101928516	uncharacterized LOC101928516	10.9279	5.26695	0	5.26765
chr6	74978759	74979275	9.10995	4.64385	intron (NR_110856, intron 1 of 3)	199850	LOC101928516	uncharacterized LOC101928516	9.10995	4.64385	0	3.43145
chr17	66642799	66643058	6.50406	3.7445	intron (NR_110825, intron 2 of 4)	18633	LINC01482	long intergenic non-protein coding RNA 1482	6.50406	3.723	0	3.7445
chr3	35225473	35225700	7.74481	5.0509	intron (NR_110817, intron 2 of 3)	209929	LOC101928135	uncharacterized LOC101928135	7.74481	4.18345	0	5.0509
chr17	57531804	57532073	7.66646	4.18955	intron (NR_110813, intron 2 of 2)	72280	LINC01476	long intergenic non-protein coding RNA 1476	7.66646	4.18955	0	3.6843
chr17	57584515	57584819	7.33511	4.03305	intron (NR_110813, intron 1 of 2)	19551	LINC01476	long intergenic non-protein coding RNA 1476	7.33511	4.03305	0	3.2448
chr18	41992015	41992350	11.5528	5.43565	intron (NR_110792, intron 2 of 4)	119480	LINC01478	long intergenic non-protein coding RNA 1478	11.5528	5.43565	0	2.3719
chr18	12744144	12744426	13.1965	6.04345	intron (NR_110763, intron 1 of 1)	5136	LINC01882	long intergenic non-protein coding RNA 1882	13.1965	6.04345	0	4.3947
chr6	98151593	98151914	12.9179	5.89605	intron (NR_110757, intron 4 of 4)	-289470	MIR548H3	microRNA 548h-3	12.9179	5.89605	0	4.70775
chr6	97972852	97973112	10.4811	5.1195	intron (NR_110757, intron 1 of 4)	-110699	MIR548H3	microRNA 548h-3	10.4811	5.1195	0	4.92445
chr1	163133971	163134286	8.00979	7.1399	intron (NR_110699, intron 2 of 3)	2663	LOC101928404	uncharacterized LOC101928404	8.00979	6.3565	0	7.1399
chr1	96830221	96830514	10.9642	11.1448	intron (NR_110693, intron 1 of 5)	9314	LINC01787	long intergenic non-protein coding RNA 1787	10.9642	11.1448	0	10.6014
chr1	89061024	89061376	11.7683	5.4417	intron (NR_110682, intron 1 of 3)	-88627	PKN2	protein kinase N2	11.7683	5.4417	0	3.6482
chr10	92177489	92177842	6.58557	6.36255	intron (NR_110657, intron 3 of 6)	122897	LINC02653	long intergenic non-protein coding RNA 2653	6.58557	6.36255	0	4.6776
chr16	47922125	47922422	13.2246	5.8717	intron (NR_110650, intron 4 of 5)	-1232	LINC02192	long intergenic non-protein coding RNA 2192	13.2246	5.8717	0	4.86425
chr20	11833424	11833843	5.30215	3.46155	intron (NR_110635, intron 1 of 1)	17730	LINC00687	long intergenic non-protein coding RNA 687	5.30215	3.2565	0	3.46155
chr1	60242821	60243415	6.9023	3.8765	intron (NR_110627, intron 2 of 2)	4651	LOC101926944	uncharacterized LOC101926944	6.9023	3.8765	0	3.7084
chr1	59527635	59527868	7.23184	6.36325	intron (NR_110626, intron 2 of 2)	41603	LINC01358	long intergenic non-protein coding RNA 1358	7.23184	6.35345	0	6.36325
chr2	211291296	211291627	8.05265	4.34	intron (NR_110606, intron 1 of 4)	49968	LANCL1	LanC like 1	8.05265	4.34	0	3.27495
chr2	105621923	105622431	14.1039	6.18475	intron (NR_110603, intron 1 of 2)	-32306	MRPS9	mitochondrial ribosomal protein S9	14.1039	6.18475	0	2.55855
chr2	166887551	166887828	6.9023	3.8765	intron (NR_110598, intron 3 of 3)	42460	SCN1A	sodium voltage-gated channel alpha subunit 1	6.9023	3.8765	0	2.9619
chr2	5814025	5814337	9.98931	4.9569	intron (NR_110580, intron 2 of 4)	17069	LINC01248	long intergenic non-protein coding RNA 1248	9.98931	4.9569	0	3.43145
chr5	98879562	98879773	6.08174	4.20805	intron (NR_110562, intron 2 of 3)	9973	LINC02113	long intergenic non-protein coding RNA 2113	6.08174	3.56345	0	4.20805
chr14	77508566	77508912	8.57208	13.9366	intron (NR_110554, intron 1 of 3)	1347	LINC02288	long intergenic non-protein coding RNA 2288	8.57208	13.1673	0	13.9366
chr14	77517545	77517918	6.92753	5.42955	intron (NR_110554, intron 1 of 3)	10339	LINC02288	long intergenic non-protein coding RNA 2288	6.92753	5.42955	0	4.80405
chr14	59338829	59339089	6.55551	3.7261	intron (NR_110547, intron 1 of 5)	43953	LINC01500	long intergenic non-protein coding RNA 1500	6.55551	3.7261	0	2.402
chr22	30462222	30462547	6.11012	3.6783	intron (NR_110541, intron 1 of 4)	-13674	HORMAD2	HORMA domain containing 2	6.11012	3.5604	0	3.6783
chr14	19922546	19922992	9.79492	7.74085	intron (NR_110526, intron 2 of 7).2	2560	DUXAP9	double homeobox A pseudogene 9	9.79492	7.74085	0	4.3345
chr22	49895851	49896244	6.12271	3.56955	intron (NR_110523, intron 1 of 4)	41067	MIR3667	microRNA 3667	6.12271	3.56955	0	2.9619
chr22	49816276	49816796	10.0848	5.1195	intron (NR_110522, intron 1 of 2)	120578	MIR3667	microRNA 3667	10.0848	5.1195	0	2.9017
chr7	130595905	130596184	5.89473	13.3208	intron (NR_110472, intron 2 of 3)	2025	LINC-PINT	long intergenic non-protein coding RNA, p53 induced transcript	5.89473	13.3208	0	13.0335
chrX	53157248	53157798	7.78167	4.3345	intron (NR_110456, intron 2 of 2)	34184	KANTR	KDM5C adjacent transcript	7.78167	4.18955	0	4.3345
chr4	188529287	188529651	9.92161	5.89605	intron (NR_110436, intron 2 of 2)	64326	LINC02492	long intergenic non-protein coding RNA 2492	9.92161	5.89605	0	5.55055
chr2	134023817	134024199	6.5387	3.8348	intron (NR_110294, intron 1 of 4)	241	NCKAP5-AS2	NCKAP5 antisense RNA 2	6.5387	3.7139	0	3.8348
chr2	77981035	77981487	9.12685	4.65605	intron (NR_110288, intron 3 of 3)	-161799	LINC01851	long intergenic non-protein coding RNA 1851	9.12685	4.65605	0	3.21475
chr2	78100597	78100962	8.24118	4.3461	intron (NR_110288, intron 2 of 3)	-42281	LINC01851	long intergenic non-protein coding RNA 1851	8.24118	4.3461	0	3.30505
chr2	78218536	78218923	13.9759	6.20905	intron (NR_110288, intron 1 of 3)	-36577	SNAR-H	small NF90 (ILF3) associated RNA H	13.9759	6.20905	0	5.6409
chr2	77220584	77220956	6.9023	3.8765	intron (NR_110284, intron 3 of 3)	7679	LOC101927907	uncharacterized LOC101927907	6.9023	3.8765	0	3.86495
chr2	157048034	157048358	7.78167	4.18955	intron (NR_110250, intron 1 of 3)	63247	LINC01876	long intergenic non-protein coding RNA 1876	7.78167	4.18955	0	2.8957
chr2	150689081	150689568	9.06652	4.64995	intron (NR_110240, intron 2 of 2)	-244994	MMADHC	metabolism of cobalamin associated D	9.06652	4.64995	0	2.3719
chr2	150451675	150452020	6.29088	4.49345	intron (NR_110240, intron 1 of 2)	-7517	MMADHC	metabolism of cobalamin associated D	6.29088	4.49345	0	2.9619
chr2	242875183	242875547	6.00746	4.963	intron (NR_110220, intron 2 of 3)	-30591	LOC285095	uncharacterized LOC285095	6.00746	4.963	0	4.7438
chr3	151556766	151557223	6.89076	4.65605	intron (NR_110203, intron 1 of 2)	25133	AADAC	arylacetamide deacetylase	6.89076	4.65605	0	3.40135
chr2	12480271	12480593	5.57121	3.8047	intron (NR_110196, intron 4 of 5)	141176	MIR3681	microRNA 3681	5.57121	3.7169	0	3.8047
chr7	112309434	112309716	6.9023	3.895	intron (NR_110158, intron 5 of 7)	47139	LOC101928012	uncharacterized LOC101928012	6.9023	3.8765	0	3.895
chr7	103087518	103087949	6.50406	4.3345	intron (NR_110141, intron 2 of 3)	-1109	SLC26A5	solute carrier family 26 member 5	6.50406	3.723	0	4.3345
chr7	20003908	20004265	10.5331	5.1226	intron (NR_110114, intron 4 of 5)	175963	LOC101927668	uncharacterized LOC101927668	10.5331	5.1226	0	4.34045
chr7	20051959	20052475	10.1744	5.1104	intron (NR_110114, intron 3 of 5)	127832	LOC101927668	uncharacterized LOC101927668	10.1744	5.1104	0	3.8047
chr7	20160099	20160526	11.9186	5.5739	intron (NR_110114, intron 1 of 5)	19737	LOC101927668	uncharacterized LOC101927668	11.9186	5.5739	0	2.992
chr7	20086579	20086933	10.9206	5.26995	intron (NR_110114, intron 1 of 5)	93293	LOC101927668	uncharacterized LOC101927668	10.9206	5.26995	0	3.61805
chr12	106123724	106124029	7.90384	4.1743	intron (NR_110109, intron 3 of 4)	23324	CASC18	cancer susceptibility 18	7.90384	4.1743	0	3.30505
chr12	106118479	106118754	6.50406	3.723	intron (NR_110109, intron 3 of 4)	18064	CASC18	cancer susceptibility 18	6.50406	3.723	0	2.992
chr7	7594518	7594847	5.63891	6.8328	intron (NR_110084, intron 3 of 4)	11014	LOC101927391	uncharacterized LOC101927391	5.63891	5.89605	0	6.8328
chr17	30532897	30533383	9.30085	4.9691	intron (NR_110083, intron 16 of 20)	-54550	ARGFXP2	arginine-fifty homeobox pseudogene 2	9.30085	4.9691	0	4.17795
chr7	84165498	84165816	7.36658	4.02385	intron (NR_110079, intron 1 of 2)	3865	LOC101927378	uncharacterized LOC101927378	7.36658	4.02385	0	2.6489
chr20	52176478	52176756	7.77581	5.58605	intron (NR_110051, intron 2 of 5)	7308	LOC101927770	uncharacterized LOC101927770	7.77581	5.58605	0	4.55715
chr3	184483638	184483919	7.31978	5.11345	intron (NR_110043, intron 1 of 2)	7165	LINC02069	long intergenic non-protein coding RNA 2069	7.31978	5.11345	0	4.9847
chr7	89516777	89517194	5.69619	3.6783	intron (NR_110029, intron 2 of 2)	-231729	DPY19L2P4	DPY19L2 pseudogene 4	5.69619	3.40695	0	3.6783
chr7	17488039	17488372	8.2243	4.3339	intron (NR_110015, intron 1 of 2)	73664	KCCAT333	renal clear cell carcinoma-associated transcript 333	8.2243	4.3339	0	2.61875
chr7	17597479	17597908	8.13656	4.36455	intron (NR_110013, intron 1 of 3)	840	LOC101927630	uncharacterized LOC101927630	8.13656	4.3369	0	4.36455
chr7	17560959	17561350	7.61365	6.0556	intron (NR_110013, intron 1 of 3)	37379	LOC101927630	uncharacterized LOC101927630	7.61365	6.0556	0	3.8047
chr2	38055292	38055577	7.46554	6.4837	intron (NR_110012, intron 3 of 3)	1420	LINC00211	long intergenic non-protein coding RNA 211	7.46554	5.8991	0	6.4837
chr3	67790336	67790694	23.345	8.8182	intron (NR_109992, intron 3 of 6)	85394	SUCLG2-AS1	SUCLG2 antisense RNA 1 (head to head)	23.345	8.8182	0	5.42415
chr5	11182766	11183013	6.84035	3.87955	intron (NR_109988, intron 9 of 21)	406140	CTNND2	catenin delta 2	6.84035	3.87955	0	3.8348
chr5	11322395	11322653	7.40308	4.4965	intron (NR_109988, intron 7 of 21)	266505	CTNND2	catenin delta 2	7.40308	4.4965	0	1.3425
chr5	11504856	11505171	8.62417	4.4965	intron (NR_109988, intron 3 of 21)	84016	CTNND2	catenin delta 2	8.62417	4.4965	0	2.9318
chr5	11007434	11007769	6.50406	3.723	intron (NR_109988, intron 17 of 21)	-246214	DAP	death associated protein	6.50406	3.723	0	2.8054
chr6	133924839	133925230	7.31623	4.02995	intron (NR_109982, intron 4 of 8)	-217251	LINC01312	long intergenic non-protein coding RNA 1312	7.31623	4.02995	0	3.61805
chr13	50940216	50940550	7.32667	4.02695	intron (NR_109974, intron 2 of 6)	161202	DLEU1-AS1	DLEU1 antisense RNA 1	7.32667	4.02695	0	2.5284
chr13	50668827	50669060	6.89809	3.96125	intron (NR_109974, intron 2 of 6)	12638	DLEU1	deleted in lymphocytic leukemia 1	6.89809	3.87345	0	3.96125
chr13	50953731	50954001	6.24801	4.1804	intron (NR_109974, intron 2 of 6)	147719	DLEU1-AS1	DLEU1 antisense RNA 1	6.24801	4.1804	0	2.55855
chr17	67860584	67861097	7.22132	4.02995	intron (NR_109972, intron 4 of 4)	-97008	LINC01497	long intergenic non-protein coding RNA 1497	7.22132	4.02995	0	2.43215
chr17	67815446	67816030	13.0581	6.3413	intron (NR_109972, intron 3 of 4)	-142110	LINC01497	long intergenic non-protein coding RNA 1497	13.0581	6.3413	0	3.7445
chr17	67830669	67831180	9.99778	4.963	intron (NR_109972, intron 3 of 4)	-126924	LINC01497	long intergenic non-protein coding RNA 1497	9.99778	4.963	0	2.43215
chr17	67773185	67773531	9.55543	4.80955	intron (NR_109972, intron 3 of 4)	183230	LINC01483	long intergenic non-protein coding RNA 1483	9.55543	4.80955	0	2.8054
chr17	67665899	67666226	7.31623	4.02995	intron (NR_109972, intron 3 of 4)	75934	LINC01483	long intergenic non-protein coding RNA 1483	7.31623	4.02995	0	3.901
chr17	67739362	67739629	6.89809	3.87345	intron (NR_109972, intron 3 of 4)	149367	LINC01483	long intergenic non-protein coding RNA 1483	6.89809	3.87345	0	3.8047
chr17	67806549	67806946	6.17503	3.8765	intron (NR_109972, intron 3 of 4)	-151101	LINC01497	long intergenic non-protein coding RNA 1497	6.17503	3.8765	0	3.7084
chr17	67594533	67594891	12.5726	5.7213	intron (NR_109972, intron 2 of 4)	4584	LINC01483	long intergenic non-protein coding RNA 1483	12.5726	5.7213	0	3.8348
chr20	6449318	6449674	7.46002	4.3339	intron (NR_109953, intron 2 of 3)	42117	CASC20	cancer susceptibility 20	7.46002	4.3339	0	2.55855
chr5	38756104	38756498	11.8576	10.0795	intron (NR_109951, intron 2 of 3)	-35926	LINC01265	long intergenic non-protein coding RNA 1265	11.8576	10.0795	0	7.0796
chr15	99683963	99684205	7.33511	4.03305	intron (NR_109947, intron 11 of 12)	38798	SYNM	synemin	7.33511	4.03305	0	3.71435
chr5	8844069	8844419	5.92549	4.3339	intron (NR_109932, intron 1 of 2)	4400	LINC02199	long intergenic non-protein coding RNA 2199	5.92549	4.3339	0	3.9311
chr5	5136024	5136382	9.30029	6.35955	intron (NR_109915, intron 1 of 3)	3964	CTD-2297D10.2	uncharacterized LOC101929176	9.30029	6.35955	0	4.99065
chr5	159214318	159214808	6.79777	4.02995	intron (NR_109891, intron 2 of 2)	83828	LINC01847	long intergenic non-protein coding RNA 1847	6.79777	4.02995	0	2.9318
chr5	157782270	157782782	5.6835	3.40995	intron (NR_109888, intron 4 of 6)	54255	LINC02227	long intergenic non-protein coding RNA 2227	5.6835	3.40995	0	2.402
chr5	124895024	124895306	11.8983	5.583	intron (NR_109887, intron 3 of 3)	66211	LINC02240	long intergenic non-protein coding RNA 2240	11.8983	5.583	0	3.02215
chr5	124545977	124546393	8.18715	4.3369	intron (NR_109882, intron 4 of 5)	173661	LOC101927421	uncharacterized LOC101927421	8.18715	4.3369	0	2.43215
chr5	124489940	124490501	7.46159	4.03915	intron (NR_109882, intron 2 of 5)	117696	LOC101927421	uncharacterized LOC101927421	7.46159	4.03915	0	3.8348
chr5	124421868	124422318	6.50978	5.1104	intron (NR_109882, intron 2 of 5)	49569	LOC101927421	uncharacterized LOC101927421	6.50978	5.1104	0	3.8348
chr5	122010068	122010542	10.4359	7.43385	intron (NR_109881, intron 8 of 11)	55950	LINC02201	long intergenic non-protein coding RNA 2201	10.4359	7.43385	0	1.31235
chr20	21646584	21647011	9.5218	4.80345	intron (NR_109878, intron 1 of 4)	37426	LINC01726	long intergenic non-protein coding RNA 1726	9.5218	4.80345	0	2.9619
chr7	130626999	130627276	8.54314	9.41545	intron (NR_109855, intron 4 of 4)	28914	LINC00513	long intergenic non-protein coding RNA 513	8.54314	8.36695	0	9.41545
chr7	130692256	130692647	11.111	6.5008	intron (NR_109850, intron 3 of 5)	94228	LINC00513	long intergenic non-protein coding RNA 513	11.111	6.5008	0	5.9238
chr3	109161434	109161692	8.61995	4.65345	intron (NR_109841, intron 2 of 4)	32726	LINC01205	long intergenic non-protein coding RNA 1205	8.61995	4.49345	0	4.65345
chr1	24867649	24867936	7.80825	4.3308	intron (NR_109781, intron 2 of 2)	14723	NCMAP-DT	NCMAP divergent transcript	7.80825	4.3308	0	2.46225
chr16	75261526	75261815	5.95991	6.35345	intron (NR_109777, intron 4 of 4)	1389	LOC100506281	uncharacterized LOC100506281	5.95991	6.35345	0	5.58065
chrX	11440052	11440361	12.3774	5.7365	intron (NR_109776, intron 1 of 14)	5699	ARHGAP6	Rho GTPase activating protein 6	12.3774	5.7365	0	4.30435
chrX	11551282	11551536	11.883	5.57995	intron (NR_109776, intron 1 of 14)	-105504	ARHGAP6	Rho GTPase activating protein 6	11.883	5.57995	0	5.1111
chr9	84324584	84324994	6.49566	3.81065	intron (NR_109772, intron 1 of 3)	20161	LOC101927502	uncharacterized LOC101927502	6.49566	3.7169	0	3.81065
chr4	178821224	178821642	13.8787	6.19695	intron (NR_108092, intron 1 of 1)	7657	LINC01099	long intergenic non-protein coding RNA 1099	13.8787	6.19695	0	3.71435
chr3	159656420	159657028	10.9437	5.73345	intron (NR_108088, intron 9 of 9)	-49899	IL12A	interleukin 12A	10.9437	5.73345	0	3.8709
chr3	159855835	159856091	11.7415	7.133	intron (NR_108088, intron 3 of 9)	68916	IL12A-AS1	IL12A antisense RNA 1	11.7415	7.133	0	4.0876
chr3	159852773	159853214	9.7546	7.2834	intron (NR_108088, intron 3 of 9)	71886	IL12A-AS1	IL12A antisense RNA 1	9.7546	7.2834	0	3.7445
chr3	159848872	159849104	8.19049	8.53255	intron (NR_108088, intron 3 of 9)	75891	IL12A-AS1	IL12A antisense RNA 1	8.19049	8.53255	0	6.1766
chr5	173142608	173142859	6.68367	6.35955	intron (NR_108027, intron 1 of 2)	30479	LINC01484	long intergenic non-protein coding RNA 1484	6.68367	6.35955	0	6.0803
chr5	163931189	163931620	7.31623	5.45425	intron (NR_105065, intron 2 of 3)	34119	LOC102546299	uncharacterized LOC102546299	7.31623	4.02995	0	5.45425
chr8	80952949	80953314	8.71293	4.5026	intron (NR_105035, intron 6 of 6)	-10625	MRPS28	mitochondrial ribosomal protein S28	8.71293	4.5026	0	4.02145
chr8	81077434	81077827	15.6238	6.82605	intron (NR_105035, intron 1 of 6)	5805	TPD52	tumor protein D52	15.6238	6.82605	0	1.90235
chr5	86441723	86442028	8.4647	4.65305	intron (NR_105018, intron 2 of 3)	25910	LOC101929380	uncharacterized LOC101929380	8.4647	4.65305	0	3.36525
chr5	71893524	71893791	10.9423	11.7799	intron (NR_105007, intron 1 of 2)	40753	LOC102503427	uncharacterized LOC102503427	10.9423	11.7799	0	11.1613
chr5	71947638	71947958	9.27763	5.41125	intron (NR_105007, intron 1 of 2)	8698	LINC02056	long intergenic non-protein coding RNA 2056	9.27763	5.41125	0	3.2448
chr8	77354031	77354504	9.19627	4.6591	intron (NR_105006, intron 2 of 5)	35378	LINC01111	long intergenic non-protein coding RNA 1111	9.19627	4.6591	0	4.3947
chr5	67488074	67488661	8.28851	4.4965	intron (NR_105003, intron 1 of 2)	2663	LINC02219	long intergenic non-protein coding RNA 2219	8.28851	4.4965	0	3.0281
chr8	49563606	49564052	5.42432	4.92445	intron (NR_105002, intron 2 of 3)	30866	LOC101929217	uncharacterized LOC101929217	5.42432	3.72	0	4.92445
chr5	117399565	117399792	8.64244	4.5512	intron (NR_104997, intron 2 of 2)	-218591	LINC02148	long intergenic non-protein coding RNA 2148	8.64244	4.4904	0	4.5512
chr5	102867785	102868254	8.18715	4.3369	intron (NR_104670, intron 2 of 4)	9667	LINC02115	long intergenic non-protein coding RNA 2115	8.18715	4.3369	0	3.30505
chr12	127429212	127429600	14.3835	6.35345	intron (NR_104646, intron 4 of 6)	-70170	LINC02372	long intergenic non-protein coding RNA 2372	14.3835	6.35345	0	6.17065
chr12	127539165	127539454	7.5598	7.8864	intron (NR_104646, intron 1 of 6)	5633	LINC02405	long intergenic non-protein coding RNA 2405	7.5598	7.2804	0	7.8864
chr9	99141859	99142159	8.67675	7.753	intron (NR_104627, intron 1 of 12)	3983	SLC35D2	solute carrier family 35 member D2	8.67675	7.753	0	3.7746
chr5	16411386	16411767	9.14747	5.7304	intron (NR_104625, intron 7 of 8)	29635	LINC02150	long intergenic non-protein coding RNA 2150	9.14747	5.7304	0	4.8702
chr5	117894631	117894962	7.91071	4.9691	intron (NR_104610, intron 1 of 9)	3016	LINC02208	long intergenic non-protein coding RNA 2208	7.91071	4.9691	0	4.76795
chr9	140301443	140301764	8.18717	7.42475	intron (NR_104599, intron 1 of 2)	16111	EXD3	exonuclease 3'-5' domain containing 3	8.18717	7.42475	0	6.0502
chr8	48509931	48510145	9.0864	5.1165	intron (NR_104581, intron 7 of 16)	140688	CEBPD	CCAAT enhancer binding protein delta	9.0864	5.1165	0	4.5271
chr8	48265905	48266613	10.9273	5.43255	intron (NR_104581, intron 5 of 16)	92789	SPIDR	scaffold protein involved in DNA repair	10.9273	5.43255	0	4.14785
chr8	48227881	48228275	7.32667	4.02695	intron (NR_104581, intron 5 of 16)	54608	SPIDR	scaffold protein involved in DNA repair	7.32667	4.02695	0	3.8348
chr8	48617876	48618301	7.82187	4.17735	intron (NR_104581, intron 11 of 16)	32638	CEBPD	CCAAT enhancer binding protein delta	7.82187	4.17735	0	2.46225
chr15	57926552	57926792	6.89809	3.87345	intron (NR_104371, intron 8 of 16)	42570	GCOM1	GRINL1A complex locus 1	6.89809	3.87345	0	3.8348
chr12	54148603	54149096	20.5466	10.5278	intron (NR_104332, intron 2 of 2)	1969	CISTR	chondrogenesis-associated transcript	20.5466	10.5278	0	5.76725
chr3	40032115	40032356	6.49566	3.7169	intron (NR_104316, intron 2 of 16)	-109267	MYRIP	myosin VIIA and Rab interacting protein	6.49566	3.7169	0	3.17865
chr22	47237456	47237742	11.0614	9.13735	intron (NR_104292, intron 5 of 13)	67775	TBC1D22A	TBC1 domain family member 22A	11.0614	9.13735	0	8.6931
chr22	47439872	47440153	6.80211	4.49955	intron (NR_104292, intron 12 of 13)	-128074	TBC1D22A-AS1	TBC1D22A antisense RNA 1	6.80211	4.49955	0	3.21475
chr22	47449559	47449962	4.66211	4.11775	intron (NR_104292, intron 12 of 13)	-137822	TBC1D22A-AS1	TBC1D22A antisense RNA 1	4.66211	3.723	0	4.11775
chr10	70544201	70544544	5.29795	4.42485	intron (NR_104262, intron 18 of 23)	25297	-	-	5.29795	3.25345	0	4.42485
chr9	82193022	82193415	10.3389	5.1104	intron (NR_104239, intron 4 of 20)	6530	TLE4	TLE family member 4, transcriptional corepressor	10.3389	5.1104	0	2.58865
chr1	169296084	169296432	8.38294	4.3278	intron (NR_104229, intron 1 of 12)	-40859	BLZF1	basic leucine zipper nuclear factor 1	8.38294	4.3278	0	3.61805
chr1	148354445	148354924	12.7822	6.03125	intron (NR_104217, intron 2 of 17).2	-7755	NBPF8	NBPF member 8	12.7822	6.03125	0	4.05155
chr1	148542458	148542771	6.22156	4.49345	intron (NR_104217, intron 2 of 17).2	-15574	NBPF15	NBPF member 15	6.22156	4.49345	0	3.0883
chr1	146008547	146008925	9.21531	8.05995	intron (NR_104217, intron 2 of 17)	57520	NBPF11	NBPF member 11	9.21531	8.05995	0	7.23615
chr20	14564095	14564440	6.92424	3.8704	intron (NR_104193, intron 1 of 4)	29237	MACROD2-IT1	MACROD2 intronic transcript 1	6.92424	3.8704	0	2.9017
chr1	182186236	182186575	15.4345	8.2104	intron (NR_104175, intron 2 of 2)	96791	LINC01344	long intergenic non-protein coding RNA 1344	15.4345	8.2104	0	6.5439
chrX	148579157	148579482	12.4031	5.7395	intron (NR_104128, intron 5 of 8)	7565	IDS	iduronate 2-sulfatase	12.4031	5.7395	0	4.82815
chr7	24867200	24867479	6.26665	6.96735	intron (NR_104112, intron 14 of 20)	64901	OSBPL3	oxysterol binding protein like 3	6.26665	6.96735	0	6.3331
chr2	74198012	74198663	7.79034	4.49955	intron (NR_104030, intron 1 of 1)	10229	DGUOK-AS1	DGUOK antisense RNA 1	7.79034	4.49955	0	3.6482
chr12	67933825	67934101	13.9505	6.19085	intron (NR_103861, intron 1 of 2)	20101	LINC02408	long intergenic non-protein coding RNA 2408	13.9505	6.19085	0	5.2014
chr8	76169663	76170219	7.82187	4.17735	intron (NR_103849, intron 1 of 1)	20775	CASC9	cancer susceptibility 9	7.82187	4.17735	0	3.43145
chr10	47627245	47627662	6.0496	3.5665	intron (NR_103828, intron 1 of 2)	13391	ANTXRLP1	ANTXR like pseudogene 1	6.0496	3.5665	0	2.84145
chr1	113577697	113578037	9.95031	5.7274	intron (NR_103777, intron 2 of 2)	37857	LRIG2-DT	LRIG2 divergent transcript	9.95031	5.7274	0	3.7746
chr1	113564164	113564611	6.98138	4.8004	intron (NR_103777, intron 2 of 2)	51337	LRIG2-DT	LRIG2 divergent transcript	6.98138	4.8004	0	4.20805
chr11	10371977	10372282	10.0943	6.3656	intron (NR_103765, intron 2 of 3)	42269	CAND1.11	uncharacterized LOC100130460	10.0943	6.3656	0	6.3331
chr11	10404154	10404371	8.98349	12.2434	intron (NR_103765, intron 2 of 3)	-67606	AMPD3	adenosine monophosphate deaminase 3	8.98349	12.2434	0	10.6014
chr2	100859320	100859790	11.2313	6.3565	intron (NR_103730, intron 1 of 2)	34839	LINC01104	long intergenic non-protein coding RNA 1104	11.2313	6.3565	0	5.76725
chr10	118386949	118387322	8.64244	4.4904	intron (NR_103727, intron 5 of 12)	6670	PNLIPRP2	pancreatic lipase related protein 2 (gene/pseudogene)	8.64244	4.4904	0	3.0883
chr21	45930330	45930799	7.16072	7.1399	intron (NR_103707, intron 6 of 6)	4637	TSPEAR-AS1	TSPEAR antisense RNA 1	7.16072	6.35955	0	7.1399
chr21	45929516	45929727	7.74036	6.513	intron (NR_103707, intron 5 of 6)	3694	TSPEAR-AS1	TSPEAR antisense RNA 1	7.74036	6.513	0	6.20675
chr5	38650979	38651420	8.17761	4.73785	intron (NR_103554, intron 6 of 8)	-55692	LIFR	LIF receptor subunit alpha	8.17761	4.34	0	4.73785
chr8	125152827	125153061	4.88159	5.2375	intron (NR_103547, intron 1 of 4)	30819	FER1L6-AS2	FER1L6 antisense RNA 2	4.88159	4.3369	0	5.2375
chr22	24711419	24711796	6.76497	4.18345	intron (NR_103546, intron 4 of 19)	-26469	SPECC1L	sperm antigen with calponin homology and coiled-coil domains 1 like	6.76497	4.18345	0	2.43215
chr13	49595288	49595741	8.87522	6.01415	intron (NR_103528, intron 2 of 25)	44769	FNDC3A	fibronectin type III domain containing 3A	8.87522	4.80345	0	6.01415
chr13	49568835	49569182	10.9206	5.26995	intron (NR_103528, intron 1 of 25)	18263	FNDC3A	fibronectin type III domain containing 3A	10.9206	5.26995	0	3.8348
chr12	31857821	31858137	5.29795	4.20805	intron (NR_103523, intron 1 of 5)	24129	AMN1	antagonist of mitotic exit network 1 homolog	5.29795	3.25345	0	4.20805
chr5	177658026	177658313	6.50029	12.406	intron (NR_103509, intron 1 of 9)	1654	PHYKPL	5-phosphohydroxy-L-lysine phospho-lyase	6.50029	12.406	0	12.1607
chr3	14455300	14455694	8.2392	6.82605	intron (NR_103507, intron 1 of 13)	11421	SLC6A6	solute carrier family 6 member 6	8.2392	6.82605	0	4.24415
chr2	238887024	238887513	11.1142	5.7395	intron (NR_103500, intron 3 of 10)	9833	UBE2F	ubiquitin conjugating enzyme E2 F (putative)	11.1142	5.7395	0	3.0883
chr1	59784103	59784413	7.45354	5.42955	intron (NR_103473, intron 2 of 16)	8508	FGGY	FGGY carbohydrate kinase domain containing	7.45354	5.42955	0	4.14785
chr15	82951626	82951968	8.69182	4.48735	intron (NR_102747, intron 1 of 5)	7047	LOC727751	golgin A2 pseudogene	8.69182	4.48735	0	4.20805
chr15	82945331	82945620	6.43454	5.57995	intron (NR_102747, intron 1 of 5)	725	LOC727751	golgin A2 pseudogene	6.43454	5.57995	0	3.8047
chr15	96855904	96856210	10.512	5.1074	intron (NR_102744, intron 1 of 1)	-13100	NR2F2	nuclear receptor subfamily 2 group F member 2	10.512	5.1074	0	4.92445
chr15	96865101	96865562	5.77415	4.03605	intron (NR_102744, intron 1 of 1)	-3826	NR2F2	nuclear receptor subfamily 2 group F member 2	5.77415	4.03605	0	3.55785
chr14	46666991	46667445	7.09848	3.88565	intron (NR_102702, intron 1 of 3)	133856	LINC00871	long intergenic non-protein coding RNA 871	7.09848	3.88565	0	2.9318
chr1	110955155	110955483	15.5921	9.92295	intron (NR_102697, intron 2 of 2)	-4773	LAMTOR5	late endosomal/lysosomal adaptor, MAPK and MTOR activator 5	15.5921	9.92295	0	7.82615
chr18	3985652	3986027	6.54181	5.1412	intron (NR_102696, intron 1 of 4)	23486	DLGAP1-AS4	DLGAP1 antisense RNA 4	6.54181	3.8704	0	5.1412
chr1	236006662	236006968	10.9755	5.27605	intron (NR_102436, intron 1 of 3)	9545	MIR1537	microRNA 1537	10.9755	5.27605	0	5.02075
chr13	51706940	51707442	7.74481	4.18345	intron (NR_102431, intron 1 of 4)	39167	C13orf42	chromosome 13 open reading frame 42	7.74481	4.18345	0	4.02145
chr13	51699801	51700116	6.48416	3.72	intron (NR_102431, intron 1 of 4)	46400	C13orf42	chromosome 13 open reading frame 42	6.48416	3.72	0	3.20875
chr8	142502323	142502565	9.33261	7.13605	intron (NR_102363, intron 3 of 27)	14886	MROH5	maestro heat like repeat family member 5 (gene/pseudogene)	9.33261	7.13605	0	6.5257
chr4	22721815	22722334	4.9166	3.1	intron (NR_102357, intron 1 of 4)	6362	GBA3	glucosylceramidase beta 3 (gene/pseudogene)	4.9166	3.1	0	2.21535
chr15	53874270	53874479	6.49566	3.7169	intron (NR_102334, intron 18 of 19)	-41074	WDR72	WD repeat domain 72	6.49566	3.7169	0	3.30505
chr12	96047992	96048261	9.98931	4.9569	intron (NR_077225, intron 1 of 4)	5095	PGAM1P5	phosphoglycerate mutase 1 pseudogene 5	9.98931	4.9569	0	3.6783
chr3	181285408	181285752	5.6835	4.5512	intron (NR_075093, intron 3 of 4)	-42542	SOX2-OT	SOX2 overlapping transcript	5.6835	3.40995	0	4.5512
chr3	180983767	180984104	4.55349	3.61805	intron (NR_075093, intron 2 of 4)	34410	RNU6-2	RNA, U6 small nuclear 2	4.55349	2.9465	0	3.61805
chr3	181340175	181340551	7.74481	5.45425	intron (NR_075090, intron 2 of 2)	12241	SOX2-OT	SOX2 overlapping transcript	7.74481	4.18345	0	5.45425
chr14	60474776	60475111	6.08593	3.5665	intron (NR_075071, intron 23 of 32)	-83686	PCNX4	pecanex 4	6.08593	3.5665	0	2.3057
chr16	84808448	84808713	7.65383	5.1226	intron (NR_073578, intron 9 of 10)	-45007	CRISPLD2	cysteine rich secretory protein LCCL domain containing 2	7.65383	5.1226	0	3.9913
chr3	111707887	111708327	8.2243	4.3339	intron (NR_073571, intron 2 of 2)	-9479	TAGLN3	transgelin 3	8.2243	4.3339	0	3.0883
chr21	36747449	36747761	9.58906	4.79735	intron (NR_073512, intron 2 of 2)	205457	LOC100506403	uncharacterized LOC100506403	9.58906	4.79735	0	2.61875
chr21	36762382	36762882	8.17761	4.34	intron (NR_073512, intron 2 of 2)	190430	LOC100506403	uncharacterized LOC100506403	8.17761	4.34	0	3.86495
chr1	16720020	16720245	7.01523	7.43995	intron (NR_073503, intron 2 of 2)	26607	SZRD1	SUZ RNA binding domain containing 1	7.01523	7.43995	0	6.39335
chr9	16204221	16204514	6.20365	15.4415	intron (NR_073471, intron 3 of 3)	48738	C9orf92	chromosome 9 open reading frame 92	6.20365	12.8665	0	15.4415
chr9	16265605	16266151	25.5893	23.4033	intron (NR_073471, intron 1 of 3)	10433	-	-	25.5893	23.4033	0	6.3331
chr9	16246002	16246614	5.68327	12.8469	intron (NR_073471, intron 1 of 3)	6797	C9orf92	chromosome 9 open reading frame 92	5.68327	10.6903	0	12.8469
chr22	16166379	16166862	5.69619	3.40695	intron (NR_073460, intron 2 of 2).2	4554	BMS1P17	BMS1 pseudogene 17	5.69619	3.40695	0	2.55855
chr3	125220208	125220472	9.08369	4.65305	intron (NR_073435, intron 1 of 12)	18718	SNX4	sorting nexin 4	9.08369	4.65305	0	4.2382
chr8	39347083	39347351	7.74903	4.1865	intron (NR_073423, intron 12 of 21)	33291	ADAM3A	ADAM metallopeptidase domain 3A (pseudogene)	7.74903	4.1865	0	3.7746
chr19	43067487	43067844	6.68721	5.1165	intron (NR_073180, intron 2 of 2)	31417	CEACAM8	carcinoembryonic antigen related cell adhesion molecule 8	6.68721	5.1165	0	3.7746
chr11	101003963	101004226	5.48186	3.6482	intron (NR_073144, intron 3 of 4)	-3550	PGR	progesterone receptor	5.48186	3.56345	0	3.6482
chr2	120406860	120407442	12.1053	5.56475	intron (NR_073132, intron 23 of 24)	-29592	TMEM177	transmembrane protein 177	12.1053	5.56475	0	3.02215
chr8	74711594	74711995	9.52603	4.8065	intron (NR_073120, intron 4 of 5)	-51851	STAU2	staufen double-stranded RNA binding protein 2	9.52603	4.8065	0	3.52175
chr5	52294403	52294765	8.88223	5.42955	intron (NR_073107, intron 1 of 28)	9428	ITGA2	integrin subunit alpha 2	8.88223	5.42955	0	4.76795
chr4	56275653	56276121	5.52899	7.2001	intron (NR_073070, intron 2 of 6)	13807	TMEM165	transmembrane protein 165	5.52899	5.8839	0	7.2001
chr22	18147373	18147639	8.03303	4.3461	intron (NR_073068, intron 2 of 4)	9078	BCL2L13	BCL2 like 13	8.03303	4.3461	0	2.87155
chr22	18148543	18148905	7.31623	4.02995	intron (NR_073068, intron 2 of 4)	10296	BCL2L13	BCL2 like 13	7.31623	4.02995	0	3.6482
chr6	681898	682353	10.6618	6.81695	intron (NR_073064, intron 2 of 29)	11016	EXOC2	exocyst complex component 2	10.6618	6.81695	0	5.26765
chr10	74500351	74500651	12.412	5.8778	intron (NR_073062, intron 3 of 9)	19714	MIR4676	microRNA 4676	12.412	5.8778	0	4.42485
chr10	74523865	74524387	7.31623	4.02995	intron (NR_073062, intron 3 of 9)	43339	MIR4676	microRNA 4676	7.31623	4.02995	0	3.624
chr10	74475782	74476101	6.11012	3.5604	intron (NR_073062, intron 3 of 9)	-4846	MIR4676	microRNA 4676	6.11012	3.5604	0	2.9017
chr10	51614121	51614514	6.49566	3.96125	intron (NR_073030, intron 1 of 5)	9069	TIMM23	translocase of inner mitochondrial membrane 23	6.49566	3.7169	0	3.96125
chr10	51611891	51612197	6.89809	3.87345	intron (NR_073029, intron 4 of 7)	11342	TIMM23	translocase of inner mitochondrial membrane 23	6.89809	3.87345	0	2.6489
chrX	22970177	22970440	8.17761	4.34	intron (NR_073010, intron 3 of 11)	-47770	DDX53	DEAD-box helicase 53	8.17761	4.34	0	3.33515
chr16	58555633	58556035	7.91838	7.9095	intron (NR_049763, intron 48 of 49)	6451	SETD6	SET domain containing 6, protein lysine methyltransferase	7.91838	7.9095	0	7.66965
chr4	176812950	176813404	5.70458	3.8348	intron (NR_048571, intron 1 of 5)	-78912	GPM6A	glycoprotein M6A	5.70458	3.41305	0	3.8348
chr2	182823495	182823814	13.0127	7.44605	intron (NR_048567, intron 1 of 4)	4686	PPP1R1C	protein phosphatase 1 regulatory inhibitor subunit 1C	13.0127	7.44605	0	4.27425
chr12	16503664	16503926	14.006	11.9395	intron (NR_048547, intron 1 of 2)	-2556	MGST1	microsomal glutathione S-transferase 1	14.006	11.9395	0	7.66965
chr20	48482391	48482885	5.32724	3.5665	intron (NR_048540, intron 8 of 11)	47638	SPATA2	spermatogenesis associated 2	5.32724	3.5665	0	2.7452
chr20	48493884	48494392	5.01935	5.36395	intron (NR_048539, intron 9 of 13)	36138	SPATA2	spermatogenesis associated 2	5.01935	3.87345	0	5.36395
chr13	101539979	101540292	10.512	5.1074	intron (NR_047687, intron 2 of 7)	56483	LINC00411	long intergenic non-protein coding RNA 411	10.512	5.1074	0	4.0876
chr2	215066657	215067071	15.9563	6.823	intron (NR_047660, intron 14 of 14)	-209428	VWC2L	von Willebrand factor C domain containing 2 like	15.9563	6.823	0	5.17135
chr2	215034449	215034872	14.3877	6.3565	intron (NR_047660, intron 14 of 14)	-241632	VWC2L	von Willebrand factor C domain containing 2 like	14.3877	6.3565	0	3.65415
chr2	215243424	215243870	11.5963	5.56475	intron (NR_047660, intron 14 of 14)	-32645	VWC2L	von Willebrand factor C domain containing 2 like	11.5963	5.56475	0	3.43145
chr2	97291619	97291907	8.2243	4.4549	intron (NR_047657, intron 3 of 20)	12034	KANSL3	KAT8 regulatory NSL complex subunit 3	8.2243	4.3339	0	4.4549
chr1	161565414	161565889	6.08593	3.5665	intron (NR_047648, intron 6 of 6)	-10198	HSPA7	heat shock protein family A (Hsp70) member 7	6.08593	3.5665	0	2.402
chr3	177332865	177333162	10.3451	5.42045	intron (NR_047568, intron 2 of 3)	173304	LINC00578	long intergenic non-protein coding RNA 578	10.3451	5.42045	0	3.9973
chr3	177285644	177286029	10.2459	5.26995	intron (NR_047568, intron 2 of 3)	126127	LINC00578	long intergenic non-protein coding RNA 578	10.2459	5.26995	0	3.6843
chr3	177287652	177288296	6.3834	3.8765	intron (NR_047568, intron 2 of 3)	128265	LINC00578	long intergenic non-protein coding RNA 578	6.3834	3.8765	0	2.1853
chr1	197369213	197369572	8.61995	4.49345	intron (NR_047564, intron 5 of 11)	132058	CRB1	crumbs cell polarity complex component 1	8.61995	4.49345	0	3.7385
chr13	38715921	38716201	8.17761	4.34	intron (NR_047500, intron 1 of 5)	1308	LINC00571	long intergenic non-protein coding RNA 571	8.17761	4.34	0	3.1485
chr14	52065713	52066018	7.50709	8.6739	intron (NR_047477, intron 1 of 3)	805	FRMD6-AS2	FRMD6 antisense RNA 2	7.50709	8.6739	0	7.76595
chr14	62156754	62156992	5.67068	4.02695	intron (NR_047116, intron 1 of 1)	-5246	HIF1A	hypoxia inducible factor 1 subunit alpha	5.67068	4.02695	0	2.9619
chr13	64270192	64270514	13.9505	6.19085	intron (NR_047011, intron 3 of 3)	-41215	OR7E156P	olfactory receptor family 7 subfamily E member 156 pseudogene	13.9505	6.19085	0	4.9546
chr13	78946557	78947107	11.6488	5.583	intron (NR_047001, intron 3 of 5)	230863	POU4F1	POU class 4 homeobox 1	11.6488	5.583	0	4.05155
chr13	86077913	86078347	13.9759	6.4175	intron (NR_046989, intron 1 of 3)	140392	LINC00351	long intergenic non-protein coding RNA 351	13.9759	6.20905	0	6.4175
chr13	85074128	85074443	13.3843	6.0404	intron (NR_046871, intron 3 of 6)	-283504	SNORA107	small nucleolar RNA, H/ACA box 107	13.3843	6.0404	0	1.37255
chr13	85053729	85054016	9.22462	4.81255	intron (NR_046871, intron 3 of 6)	-303917	SNORA107	small nucleolar RNA, H/ACA box 107	9.22462	4.81255	0	1.8421
chr2	198126742	198127064	9.58906	5.081	intron (NR_046837, intron 5 of 5)	40340	ANKRD44-IT1	ANKRD44 intronic transcript 1	9.58906	4.79735	0	5.081
chr3	98449291	98449504	7.44789	9.1686	intron (NR_046683, intron 1 of 4)	-1683	ST3GAL6	ST3 beta-galactoside alpha-2,3-sialyltransferase 6	7.44789	8.98995	0	9.1686
chr5	111286428	111286709	6.80013	4.34	intron (NR_046678, intron 2 of 3)	26060	NREP	neuronal regeneration related protein	6.80013	4.34	0	3.7746
chr3	2153212	2153489	10.9206	5.26995	intron (NR_046555, intron 2 of 2)	12800	CNTN4	contactin 4	10.9206	5.26995	0	4.20805
chr13	27704757	27704996	5.7184	4.3369	intron (NR_046547, intron 1 of 2)	5206	USP12-AS1	USP12 antisense RNA 1	5.7184	4.3369	0	3.8047
chr13	96162194	96162551	6.93687	3.87955	intron (NR_046533, intron 2 of 3)	23792	CLDN10-AS1	CLDN10 antisense RNA 1	6.93687	3.87955	0	3.43145
chr13	30458128	30458338	7.31623	4.5211	intron (NR_046510, intron 1 of 1)	4309	LINC00297	long intergenic non-protein coding RNA 297	7.31623	4.02995	0	4.5211
chr2	233191836	233192102	9.86793	8.35595	intron (NR_046476, intron 14 of 20)	-51275	ALPP	alkaline phosphatase, placental	9.86793	7.9004	0	8.35595
chr1	47836781	47837072	8.64244	4.4904	intron (NR_046394, intron 2 of 4)	37457	CMPK1	cytidine/uridine monophosphate kinase 1	8.64244	4.4904	0	2.7452
chr8	130994550	130994934	10.9656	11.1478	intron (NR_046360, intron 1 of 14)	25957	MIR5194	microRNA 5194	10.9656	11.1478	0	8.7351
chr8	130983851	130984833	10.8412	6.98255	intron (NR_046360, intron 1 of 14)	-32191	FAM49B	family with sequence similarity 49 member B	10.8412	6.98255	0	5.58065
chr8	131027452	131028296	9.9245	9.14955	intron (NR_046360, intron 1 of 14)	1023	-	-	9.9245	9.14955	0	7.82615
chr11	45132216	45132499	7.74903	4.5512	intron (NR_046338, intron 2 of 7)	16793	-	-	7.74903	4.1865	0	4.5512
chr5	73927399	73927675	5.59091	7.4228	intron (NR_046318, intron 1 of 1)	-8311	HEXB	hexosaminidase subunit beta	5.59091	7.1208	0	7.4228
chr6	2354169	2354400	6.08174	3.56345	intron (NR_046229, intron 4 of 6)	108297	GMDS-DT	GMDS divergent transcript	6.08174	3.56345	0	3.1485
chr8	117124707	117124989	6.60034	7.20605	intron (NR_046215, intron 7 of 13)	212449	LINC00536	long intergenic non-protein coding RNA 536	6.60034	7.1269	0	7.20605
chr8	117169199	117169705	11.601	8.98995	intron (NR_046215, intron 4 of 13)	167845	LINC00536	long intergenic non-protein coding RNA 536	11.601	8.98995	0	7.7719
chr8	117256057	117256379	10.0033	6.6756	intron (NR_046215, intron 4 of 13)	81079	LINC00536	long intergenic non-protein coding RNA 536	10.0033	6.6756	0	6.3573
chr8	117231764	117232062	7.94102	5.42045	intron (NR_046215, intron 4 of 13)	105384	LINC00536	long intergenic non-protein coding RNA 536	7.94102	5.42045	0	4.70775
chr8	117293303	117293567	6.33865	4.3947	intron (NR_046215, intron 1 of 13)	43862	LINC00536	long intergenic non-protein coding RNA 536	6.33865	4.3461	0	4.3947
chr9	42856933	42857255	11.7236	9.29995	intron (NR_046175, intron 1 of 3).2	108	LOC101929583	methylenetetrahydrofolate dehydrogenase (NADP+ dependent) 1 like pseudogene	11.7236	9.29995	0	7.483
chr8	93794278	93794680	9.5218	4.80345	intron (NR_046114, intron 1 of 2)	3809	FLJ46284	uncharacterized LOC441369	9.5218	4.80345	0	3.6482
chr20	58830985	58831215	7.36123	7.1269	intron (NR_046099, intron 3 of 4)	-52432	MIR646	microRNA 646	7.36123	7.1269	0	6.1405
chr14	59106651	59106956	7.57502	8.993	intron (NR_046095, intron 1 of 3)	1248	DACT1	dishevelled binding antagonist of beta catenin 1	7.57502	8.993	0	7.6756
chr5	116839963	116840286	8.24118	4.3461	intron (NR_046089, intron 3 of 5)	88916	LINC00992	long intergenic non-protein coding RNA 992	8.24118	4.3461	0	3.3411
chr1	98729160	98729913	72.0364	24.6585	intron (NR_046088, intron 2 of 2)	53269	LINC01776	long intergenic non-protein coding RNA 1776	72.0364	24.6585	0	5.15315
chr16	89449463	89450004	4.65083	4.8341	intron (NR_045839, intron 2 of 9)	-47593	LOC101927817	uncharacterized LOC101927817	4.65083	3.7169	0	4.8341
chr16	89493750	89493992	5.77712	5.1165	intron (NR_045839, intron 1 of 9)	-3455	LOC101927817	uncharacterized LOC101927817	5.77712	5.1165	0	4.40065
chr4	109741660	109742022	9.99778	4.963	intron (NR_045756, intron 32 of 35)	-57606	ETNPPL	ethanolamine-phosphate phospho-lyase	9.99778	4.963	0	4.14785
chr2	171386759	171387054	7.56694	5.5739	intron (NR_045682, intron 31 of 35)	-179453	MYO3B-AS1	MYO3B antisense RNA 1	7.56694	5.5739	0	4.3947
chr20	30014152	30014526	5.6835	3.6482	intron (NR_045677, intron 2 of 2)	2644	DEFB122	defensin beta 122 (pseudogene)	5.6835	3.40995	0	3.6482
chr2	106720942	106721261	7.83199	4.95085	intron (NR_045607, intron 10 of 13)	34236	UXS1	UDP-glucuronate decarboxylase 1	7.83199	4.95085	0	3.7746
chr2	106809253	106809637	9.36796	9.75425	intron (NR_045607, intron 1 of 13)	1350	UXS1	UDP-glucuronate decarboxylase 1	9.36796	9.75425	0	8.386
chr4	159459429	159459693	5.76656	5.0509	intron (NR_045583, intron 1 of 16)	16695	RXFP1	relaxin family peptide receptor 1	5.76656	4.64695	0	5.0509
chr4	159499653	159500052	8.18073	4.95085	intron (NR_045580, intron 2 of 17)	56986	RXFP1	relaxin family peptide receptor 1	8.18073	4.95085	0	3.11845
chr15	72998526	72998928	8.91178	7.12995	intron (NR_045565, intron 3 of 16)	20207	BBS4	Bardet-Biedl syndrome 4	8.91178	7.12995	0	5.1773
chr10	73857482	73857855	9.5218	4.80345	intron (NR_045564, intron 9 of 9)	-8878	SPOCK2	SPARC (osteonectin), cwcv and kazal like domains proteoglycan 2	9.5218	4.80345	0	3.4917
chr2	189198506	189198869	14.19	6.3565	intron (NR_045563, intron 2 of 12)	36468	MIR561	microRNA 561	14.19	6.3565	0	2.9318
chr19	30458553	30458900	11.3726	9.15255	intron (NR_045557, intron 1 of 9)	25580	URI1	URI1 prefoldin like chaperone	11.3726	9.15255	0	6.80265
chr15	82922813	82923266	9.31777	5.7426	intron (NR_045529, intron 23 of 23).2	16158	GOLGA6L10	golgin A6 family like 10	9.31777	5.7426	0	3.9311
chr15	82890015	82890324	7.33511	4.03305	intron (NR_045529, intron 2 of 23).2	7223	ADAMTS7P1	ADAMTS7 pseudogene 1	7.33511	4.03305	0	3.0582
chr15	82592701	82592913	7.38343	4.03605	intron (NR_045529, intron 2 of 23)	7186	ADAMTS7P1	ADAMTS7 pseudogene 1	7.38343	4.03605	0	2.9619
chr1	154984475	154984846	9.62082	9.14955	intron (NR_045515, intron 4 of 5)	9554	ZBTB7B	zinc finger and BTB domain containing 7B	9.62082	9.14955	0	6.6402
chr8	38024261	38024640	6.30744	3.71085	intron (NR_045492, intron 2 of 2)	-9656	BAG4	BCL2 associated athanogene 4	6.30744	3.71085	0	3.61805
chr5	131787245	131787549	8.69669	8.41615	intron (NR_045116, intron 3 of 3)	39068	IRF1	interferon regulatory factor 1	8.69669	6.1878	0	8.41615
chr5	131764819	131765078	6.3266	9.2969	intron (NR_045116, intron 2 of 3)	18483	-	-	6.3266	9.2969	0	7.60945
chr12	16739274	16739752	10.0566	5.89	intron (NR_045014, intron 2 of 3)	18800	LMO3	LIM domain only 3	10.0566	5.89	0	5.61075
chr22	45019590	45019879	8.24811	7.89735	intron (NR_044991, intron 1 of 4)	1565	LINC00229	long intergenic non-protein coding RNA 229	8.24811	7.89735	0	5.4602
chr20	10045774	10046110	10.5445	5.41435	intron (NR_040710, intron 3 of 4)	30295	ANKEF1	ankyrin repeat and EF-hand domain containing 1	10.5445	5.41435	0	4.30435
chr17	44704850	44705180	13.5084	6.0556	intron (NR_040116, intron 3 of 19)	36915	NSFP1	N-ethylmaleimide-sensitive factor pseudogene 1	13.5084	6.0556	0	5.1111
chr3	182186854	182187332	7.13459	4.8004	intron (NR_040105, intron 2 of 3)	17057	LINC01994	long intergenic non-protein coding RNA 1994	7.13459	4.8004	0	3.9913
chr12	93529181	93529644	9.32663	7.58735	intron (NR_040096, intron 3 of 4)	-38730	LINC02412	long intergenic non-protein coding RNA 2412	9.32663	7.58735	0	4.5512
chr12	93590946	93591380	7.49588	8.063	intron (NR_040096, intron 3 of 4)	23021	LINC02412	long intergenic non-protein coding RNA 2412	7.49588	8.063	0	6.1465
chr5	111029855	111030249	7.15986	4.21405	intron (NR_040093, intron 2 of 6)	61896	NREP	neuronal regeneration related protein	7.15986	4.02695	0	4.21405
chr15	26259017	26259384	5.29795	3.25345	intron (NR_040082, intron 1 of 4)	-101760	LINC00929	long intergenic non-protein coding RNA 929	5.29795	3.25345	0	2.9318
chr2	11249760	11250168	7.74903	4.1865	intron (NR_040080, intron 6 of 8)	22338	FLJ33534	uncharacterized LOC285150	7.74903	4.1865	0	2.58865
chr1	68587250	68587489	7.05251	5.86355	intron (NR_040077, intron 8 of 9)	61924	MIR1262	microRNA 1262	7.05251	4.5026	0	5.86355
chr1	68559428	68559777	6.9023	3.8765	intron (NR_040077, intron 3 of 9)	-42288	DIRAS3	DIRAS family GTPase 3	6.9023	3.8765	0	3.33515
chr1	68453031	68453328	8.48641	5.5739	intron (NR_040077, intron 1 of 9)	64135	DIRAS3	DIRAS family GTPase 3	8.48641	5.5739	0	4.6475
chr1	68309051	68309294	8.25903	5.42955	intron (NR_040077, intron 1 of 9)	-10017	GNG12	G protein subunit gamma 12	8.25903	5.42955	0	5.0509
chr1	68482173	68482412	7.38343	4.03605	intron (NR_040077, intron 1 of 9)	35022	DIRAS3	DIRAS family GTPase 3	7.38343	4.03605	0	3.6482
chr18	48973845	48974191	7.00207	3.8826	intron (NR_040074, intron 1 of 2)	55606	LINC01630	long intergenic non-protein coding RNA 1630	7.00207	3.8826	0	1.4328
chr1	198798996	198799421	6.34929	3.723	intron (NR_040073, intron 2 of 2)	28903	MIR181B1	microRNA 181b-1	6.34929	3.723	0	2.71505
chr1	198849559	198849933	5.05211	4.64695	intron (NR_040073, intron 2 of 2)	-21464	MIR181A1	microRNA 181a-1	5.05211	4.64695	0	4.0274
chr1	198873565	198873843	8.74801	6.81085	intron (NR_040073, intron 1 of 2)	32854	MIR181A1HG	MIR181A1 host gene	8.74801	6.81085	0	4.24415
chr1	200328890	200329390	8.07836	4.34	intron (NR_040064, intron 4 of 4)	13780	LINC00862	long intergenic non-protein coding RNA 862	8.07836	4.34	0	3.0883
chr20	1323240	1323733	6.41766	4.02995	intron (NR_040047, intron 1 of 2)	-13607	SDCBP2	syndecan binding protein 2	6.41766	4.02995	0	3.46155
chr19	47174214	47174468	5.05339	3.7169	intron (NR_040042, intron 2 of 2)	9606	DACT3-AS1	DACT3 antisense RNA 1	5.05339	3.7169	0	3.43145
chr2	231557577	231557860	13.4257	12.2282	intron (NR_040038, intron 3 of 3)	7526	LINC01907	long intergenic non-protein coding RNA 1907	13.4257	12.2282	0	5.55055
chr2	202013910	202014134	9.23353	8.2957	intron (NR_040030, intron 4 of 6)	8493	CFLAR-AS1	CFLAR antisense RNA 1	9.23353	7.7469	0	8.2957
chr19	29892302	29892835	5.04239	4.8065	intron (NR_040029, intron 3 of 9)	124091	LOC284395	uncharacterized LOC284395	5.04239	4.8065	0	3.11845
chr17	77015611	77016219	11.1388	7.5432	intron (NR_040019, intron 2 of 2)	-3101	C1QTNF1	C1q and TNF related 1	11.1388	7.4217	0	7.5432
chr8	69951734	69952299	29.818	10.8225	intron (NR_039986, intron 2 of 4)	64409	LINC01592	long intergenic non-protein coding RNA 1592	29.818	10.8225	0	1.90235
chr14	62040221	62040898	6.1989	7.4369	intron (NR_039985, intron 1 of 2)	-3188	LINC01303	long intergenic non-protein coding RNA 1303	6.1989	7.4369	0	6.26695
chr1	235676989	235677364	9.6553	5.2578	intron (NR_039973, intron 1 of 1).2	1051	-	-	9.6553	5.2578	0	3.86495
chr16	48631880	48632160	10.4488	5.11345	intron (NR_039970, intron 3 of 4)	12100	N4BP1	NEDD4 binding protein 1	10.4488	5.11345	0	3.7084
chr3	23497303	23497574	6.90662	4.18955	intron (NR_039621, intron 1 of 2)	121812	MIR548AC	microRNA 548ac	6.90662	4.18955	0	2.1191
chrX	133684723	133685249	7.86237	7.3867	intron (NR_038998, intron 1 of 2)	932	LINC00629	long intergenic non-protein coding RNA 629	7.86237	7.13605	0	7.3867
chr6	8776118	8776502	9.61019	4.81255	intron (NR_038980, intron 3 of 4)	123868	HULC	hepatocellular carcinoma up-regulated long non-coding RNA	9.61019	4.81255	0	2.9318
chr1	6862169	6862643	10.4531	5.1165	intron (NR_038934, intron 1 of 3)	17022	CAMTA1	calmodulin binding transcription activator 1	10.4531	5.1165	0	4.17795
chr12	2955124	2955548	6.0274	6.20305	intron (NR_038933, intron 2 of 3)	9354	ITFG2	integrin alpha FG-GAP repeat containing 2	6.0274	6.20305	0	5.52045
chr4	188284658	188285079	6.08174	3.56345	intron (NR_038931, intron 1 of 4)	141899	LOC339975	uncharacterized LOC339975	6.08174	3.56345	0	3.30505
chr6	40312992	40313523	6.08593	3.5665	intron (NR_038887, intron 2 of 2)	10488	LINC00951	long intergenic non-protein coding RNA 951	6.08593	3.5665	0	2.77525
chr21	35311600	35311917	10.1045	4.9691	intron (NR_038883, intron 1 of 2)	8240	LINC00649	long intergenic non-protein coding RNA 649	10.1045	4.9691	0	0.87295
chr4	14929775	14930446	8.1306	4.34	intron (NR_038857, intron 7 of 7)	-40317	LINC00504	long intergenic non-protein coding RNA 504	8.1306	4.34	0	3.0582
chr15	23601339	23601779	7.00207	3.8826	intron (NR_038843, intron 1 of 17)	1664	GOLGA8S	golgin A8 family member S	7.00207	3.8826	0	3.2448
chr3	28785302	28785674	6.12271	3.56955	intron (NR_038840, intron 2 of 4)	168719	LINC00693	long intergenic non-protein coding RNA 693	6.12271	3.56955	0	3.0883
chr4	165692300	165692660	10.934	5.73345	intron (NR_038834, intron 2 of 2)	17197	-	-	10.934	5.73345	0	3.30505
chr14	87381798	87382139	8.24118	4.3461	intron (NR_038445, intron 3 of 4)	9846	LINC01148	long intergenic non-protein coding RNA 1148	8.24118	4.3461	0	3.9311
chr2	177000635	177000960	8.73649	9.303	intron (NR_038435, intron 1 of 2)	1029	HOXD-AS2	HOXD cluster antisense RNA 2	8.73649	9.303	0	5.5866
chr2	13142957	13143169	4.81372	4.64695	intron (NR_038434, intron 2 of 5)	4075	LOC100506474	uncharacterized LOC100506474	4.81372	4.64695	0	4.21405
chr3	156510481	156510997	8.02956	8.5143	intron (NR_038387, intron 1 of 2)	19071	PA2G4P4	proliferation-associated 2G4 pseudogene 4	8.02956	8.5143	0	8.3258
chr3	156499537	156499845	5.31602	6.0803	intron (NR_038387, intron 1 of 2)	30119	PA2G4P4	proliferation-associated 2G4 pseudogene 4	5.31602	5.42955	0	6.0803
chr4	139079954	139080244	6.48416	3.96125	intron (NR_038380, intron 3 of 6)	-28260	LINC00616	long intergenic non-protein coding RNA 616	6.48416	3.72	0	3.96125
chr4	139032633	139032916	6.08174	3.56345	intron (NR_038380, intron 3 of 6)	19065	LINC00616	long intergenic non-protein coding RNA 616	6.08174	3.56345	0	1.7458
chr14	80741633	80741897	7.38343	4.03605	intron (NR_038355, intron 2 of 8)	-44368	DIO2	iodothyronine deiodinase 2	7.38343	4.03605	0	3.6482
chr21	9922051	9922319	5.40236	6.51	intron (NR_038329, intron 2 of 2)	46409	TEKT4P2	tektin 4 pseudogene 2	5.40236	6.51	0	5.92975
chr12	74621817	74622058	6.48416	3.72	intron (NR_038300, intron 3 of 6)	64474	LOC100507377	uncharacterized LOC100507377	6.48416	3.72	0	3.30505
chr10	51791429	51791795	8.18715	4.3369	intron (NR_038275, intron 6 of 6)	35951	FAM21EP	family with sequence similarity 21, member A pseudogene	8.18715	4.3369	0	0.8127
chr1	42401777	42402106	12.1398	6.04425	intron (NR_038261, intron 1 of 3)	-17445	HIVEP3	human immunodeficiency virus type I enhancer binding protein 3	12.1398	5.56475	0	6.04425
chr21	45797469	45797720	5.56181	3.96125	intron (NR_038257, intron 6 of 31)	24110	TRPM2	transient receptor potential cation channel subfamily M member 2	5.56181	3.87345	0	3.96125
chr21	45858563	45858962	5.91055	5.1226	intron (NR_038257, intron 29 of 31)	-13316	TRPM2-AS	TRPM2 antisense RNA	5.91055	5.1226	0	4.5512
chr15	31001038	31001427	6.89809	3.92515	intron (NR_038255, intron 1 of 3)	50312	LOC100288637	OTU deubiquitinase 7A pseudogene	6.89809	3.87345	0	3.92515
chr15	36017607	36017900	19.7502	7.9004	intron (NR_038251, intron 2 of 2)	-179349	DPH6	diphthamine biosynthesis 6	19.7502	7.9004	0	4.5211
chr15	36043914	36044163	6.05947	3.87955	intron (NR_038251, intron 2 of 2)	-175019	MIR4510	microRNA 4510	6.05947	3.87955	0	3.6482
chr15	35849770	35850098	7.78167	4.18955	intron (NR_038251, intron 1 of 2)	-11530	DPH6	diphthamine biosynthesis 6	7.78167	4.18955	0	3.30505
chr6	146070831	146071134	10.5798	5.2977	intron (NR_038246, intron 1 of 2)	-13991	EPM2A	EPM2A glucan phosphatase, laforin	10.5798	5.1043	0	5.2977
chr10	77064690	77065002	6.5387	3.7139	intron (NR_038226, intron 2 of 3)	8705	ZNF503-AS1	ZNF503 antisense RNA 1	6.5387	3.7139	0	2.27565
chr8	119706633	119706946	6.13457	3.87345	intron (NR_038210, intron 3 of 4)	-72555	SAMD12	sterile alpha motif domain containing 12	6.13457	3.87345	0	3.37125
chr8	96377092	96377461	5.70458	3.41305	intron (NR_038209, intron 2 of 3)	-95814	C8orf37	chromosome 8 open reading frame 37	5.70458	3.41305	0	3.30505
chr8	96317557	96317949	10.6992	5.27605	intron (NR_038208, intron 2 of 3)	-36291	C8orf37	chromosome 8 open reading frame 37	10.6992	5.27605	0	3.37125
chr8	96450047	96450485	5.40506	4.05755	intron (NR_038207, intron 2 of 2)	-168804	C8orf37	chromosome 8 open reading frame 37	5.40506	3.41305	0	4.05755
chr8	96724443	96724739	6.89809	6.1405	intron (NR_038205, intron 2 of 2)	235985	LOC100500773	serine and arginine rich splicing factor 3 pseudogene	6.89809	3.87345	0	6.1405
chr2	175834891	175835177	5.89481	4.963	intron (NR_038133, intron 1 of 11)	34947	CHN1	chimerin 1	5.89481	4.963	0	2.8355
chr4	56251421	56251752	11.9163	8.8395	intron (NR_037969, intron 1 of 3)	161	SRD5A3-AS1	SRD5A3 antisense RNA 1	11.9163	8.8395	0	5.4602
chrX	123012102	123013043	8.18715	4.3369	intron (NR_037916, intron 1 of 5)	18555	XIAP	X-linked inhibitor of apoptosis	8.18715	4.3369	0	3.55785
chr3	194460188	194460688	9.32205	8.686	intron (NR_037891, intron 1 of 3)	31288	LINC01968	long intergenic non-protein coding RNA 1968	9.32205	8.686	0	7.60945
chr5	158786797	158787196	6.48416	3.72	intron (NR_037889, intron 4 of 4)	28470	LOC285626	uncharacterized LOC285626	6.48416	3.72	0	2.65485
chr4	4694983	4695647	8.15319	5.58605	intron (NR_037888, intron 4 of 5)	-68172	LOC101928279	uncharacterized LOC101928279	8.15319	5.58605	0	5.394
chr4	4633555	4633834	7.66444	4.1926	intron (NR_037888, intron 2 of 5)	-89621	STX18	syntaxin 18	7.66444	4.1926	0	3.6482
chr2	39744024	39744454	8.08405	6.03735	intron (NR_037875, intron 4 of 5)	79682	MAP4K3-DT	MAP4K3 divergent transcript	8.08405	6.03735	0	5.52045
chr12	89821354	89821652	9.52603	4.8065	intron (NR_037659, intron 10 of 11)	-74867	DUSP6	dual specificity phosphatase 6	9.52603	4.8065	0	4.491
chr22	21463039	21463405	6.92424	3.8704	intron (NR_037566, intron 1 of 5)	5917	BCRP2	BCR pseudogene 2	6.92424	3.8704	0	2.9619
chr2	216518972	216519319	9.69661	7.4369	intron (NR_037195, intron 5 of 9)	-63621	LINC01614	long intergenic non-protein coding RNA 1614	9.69661	7.4369	0	5.45425
chr2	216491671	216491958	4.79065	3.1	intron (NR_037195, intron 5 of 9)	-90952	LINC01614	long intergenic non-protein coding RNA 1614	4.79065	3.1	0	2.55855
chr2	216651286	216651526	7.48984	6.19695	intron (NR_037195, intron 1 of 9)	56853	LINC00607	long intergenic non-protein coding RNA 607	7.48984	6.19695	0	5.05685
chr9	114410460	114410804	6.93687	3.87955	intron (NR_037148, intron 3 of 4)	-13219	GNG10	G protein subunit gamma 10	6.93687	3.87955	0	2.43215
chr17	36372363	36372623	7.54943	7.1399	intron (NR_036750, intron 3 of 11)	-23844	TBC1D3C	TBC1 domain family member 3C	7.54943	5.88085	0	7.1399
chr7	32731558	32731984	7.76901	4.1804	intron (NR_036680, intron 2 of 16)	27009	DPY19L1P1	DPY19L1 pseudogene 1	7.76901	4.1804	0	3.9913
chr7	32634754	32635030	6.48416	3.72	intron (NR_036680, intron 12 of 16)	99854	AVL9	AVL9 cell migration associated	6.48416	3.72	0	2.84145
chr11	7904478	7904722	9.98931	4.9569	intron (NR_036678, intron 1 of 7)	22902	LOC283299	uncharacterized LOC283299	9.98931	4.9569	0	2.15515
chr15	84751453	84751889	11.3403	6.6695	intron (NR_036652, intron 2 of 9)	2732	EFL1P1	elongation factor like GTPase 1 pseudogene 1	11.3403	6.6695	0	4.05155
chr4	157800584	157801266	12.5195	5.7456	intron (NR_036641, intron 1 of 6)	91621	PDGFC	platelet derived growth factor C	12.5195	5.7456	0	3.37125
chr1	92311619	92311836	5.35123	5.7974	intron (NR_036634, intron 2 of 17)	40109	TGFBR3	transforming growth factor beta receptor 3	5.35123	5.57995	0	5.7974
chr4	151138432	151138747	8.8931	4.65605	intron (NR_036614, intron 5 of 16)	139163	DCLK2	doublecortin like kinase 2	8.8931	4.65605	0	4.3947
chr17	70401036	70401374	11.7437	10.9882	intron (NR_036488, intron 3 of 3)	62253	LINC02003	long intergenic non-protein coding RNA 2003	11.7437	10.9882	0	8.4221
chr20	57147202	57147496	7.62762	4.6776	intron (NR_034147, intron 6 of 6)	56914	APCDD1L-DT	APCDD1L divergent transcript	7.62762	4.5026	0	4.6776
chr2	8272502	8272802	7.36658	4.02385	intron (NR_034135, intron 7 of 8)	-155707	LINC00298	long intergenic non-protein coding RNA 298	7.36658	4.02385	0	3.27495
chr2	8453170	8453492	8.64244	4.4904	intron (NR_034135, intron 2 of 8)	15218	LINC00299	long intergenic non-protein coding RNA 299	8.64244	4.4904	0	3.86495
chr18	70866526	70866817	9.06652	4.70775	intron (NR_034133, intron 3 of 5)	65062	LOC400655	uncharacterized LOC400655	9.06652	4.64995	0	4.70775
chr18	70869260	70869553	5.69619	3.9913	intron (NR_034133, intron 2 of 5)	62327	LOC400655	uncharacterized LOC400655	5.69619	3.40695	0	3.9913
chr6	147311305	147311717	4.53922	3.56345	intron (NR_034115, intron 6 of 10)	-168550	LUADT1	lung adenocarcinoma associated transcript 1	4.53922	3.56345	0	3.11845
chr6	147336176	147336381	6.89809	3.87345	intron (NR_034115, intron 5 of 10)	-143783	LUADT1	lung adenocarcinoma associated transcript 1	6.89809	3.87345	0	3.7746
chr2	25219731	25220072	8.73545	4.9539	intron (NR_034113, intron 1 of 2)	24920	DNAJC27-AS1	DNAJC27 antisense RNA 1	8.73545	4.9539	0	3.901
chr6	111855670	111855917	10.9755	5.27605	intron (NR_034109, intron 1 of 1)	32770	TRAF3IP2	TRAF3 interacting protein 2	10.9755	5.27605	0	3.9311
chr2	200670872	200671488	10.1927	5.1104	intron (NR_034096, intron 3 of 3)	44716	-	-	10.1927	5.1104	0	3.21475
chr3	195876237	195876637	8.0327	5.41435	intron (NR_034088, intron 2 of 2)	6930	LINC00885	long intergenic non-protein coding RNA 885	8.0327	5.41435	0	4.1839
chr17	5100381	5100633	5.24646	4.02695	intron (NR_034082, intron 1 of 7)	5128	LOC100130950	uncharacterized LOC100130950	5.24646	4.02695	0	2.58865
chr4	58002466	58002833	11.9186	5.5739	intron (NR_034081, intron 1 of 4)	-26098	IGFBP7	insulin like growth factor binding protein 7	11.9186	5.5739	0	3.4917
chr4	57998410	57998873	8.61886	4.4904	intron (NR_034081, intron 1 of 4)	-22090	IGFBP7	insulin like growth factor binding protein 7	8.61886	4.4904	0	4.20805
chr6	35863496	35863784	6.49566	4.37055	intron (NR_034069, intron 2 of 15)	25317	SRPK1	SRSF protein kinase 1	6.49566	3.7169	0	4.37055
chr2	64836330	64836822	10.0958	7.91645	intron (NR_034023, intron 1 of 3)	2130	LINC02579	long intergenic non-protein coding RNA 2579	10.0958	7.74995	0	7.91645
chr5	69808728	69808958	12.3254	7.1239	intron (NR_034021, intron 7 of 10)	26515	LOC441081	POM121 membrane glycoprotein (rat) pseudogene	12.3254	7.1239	0	5.45425
chr5	69826806	69827062	10.2876	6.81695	intron (NR_034021, intron 4 of 10)	24216	GUSBP9	GUSB pseudogene 9	10.2876	6.81695	0	6.39335
chr3	156812658	156813129	4.77974	3.96125	intron (NR_034008, intron 1 of 2)	5223	LINC00881	long intergenic non-protein coding RNA 881	4.77974	3.40995	0	3.96125
chr3	156839907	156840197	12.6859	6.3874	intron (NR_034007, intron 1 of 3)	739	LINC00880	long intergenic non-protein coding RNA 880	12.6859	6.03125	0	6.3874
chr3	156822368	156822681	6.84486	3.8704	intron (NR_034007, intron 1 of 3)	14854	LINC00881	long intergenic non-protein coding RNA 881	6.84486	3.8704	0	2.8054
chr9	69072165	69072394	5.95578	4.4904	intron (NR_034006, intron 3 of 5)	6713	FRG1HP	FSHD region gene 1 family member H, pseudogene	5.95578	4.4904	0	3.61805
chr1	95404017	95404493	7.24247	4.4904	intron (NR_033998, intron 2 of 3)	10671	LOC729970	hCG2028352-like	7.24247	4.4904	0	3.6783
chr2	7055055	7055379	9.66825	8.8365	intron (NR_033997, intron 3 of 4)	-2306	RNF144A	ring finger protein 144A	9.66825	8.8365	0	8.33175
chr12	65337558	65337910	13.1699	10.9852	intron (NR_033988, intron 2 of 2)	60180	LINC02389	long intergenic non-protein coding RNA 2389	13.1699	10.9852	0	7.2001
chr2	61091766	61092292	12.5959	5.89605	intron (NR_033980, intron 1 of 2)	16420	LINC01185	long intergenic non-protein coding RNA 1185	12.5959	5.89605	0	5.081
chr10	96042219	96042469	8.64244	4.4904	intron (NR_033969, intron 2 of 3)	4483	PLCE1-AS1	PLCE1 antisense RNA 1	8.64244	4.4904	0	3.36525
chr3	193690680	193690976	11.1466	6.97955	intron (NR_033944, intron 1 of 2)	21199	DPPA2P3	developmental pluripotency associated 2 pseudogene 3	11.1466	6.97955	0	6.91715
chr1	99605755	99605981	8.24118	4.3461	intron (NR_033940, intron 1 of 2)	-123980	PLPPR4	phospholipid phosphatase related 4	8.24118	4.3461	0	2.43215
chr18	65362141	65362351	8.17761	4.5512	intron (NR_033921, intron 1 of 4)	-178279	DSEL	dermatan sulfate epimerase like	8.17761	4.34	0	4.5512
chr8	130234585	130234986	15.0861	15.0243	intron (NR_033916, intron 2 of 2)	18701	LINC00977	long intergenic non-protein coding RNA 977	15.0861	15.0243	0	11.9138
chr9	68439119	68439646	6.05833	3.5574	intron (NR_033907, intron 4 of 8)	15986	FRG1JP	FSHD region gene 1 family member J, pseudogene	6.05833	3.5574	0	3.52775
chr20	37610871	37611304	6.70559	3.87955	intron (NR_033905, intron 3 of 21)	20106	DHX35	DEAH-box helicase 35	6.70559	3.87955	0	3.33515
chr4	187354782	187355114	12.8052	5.8869	intron (NR_033901, intron 1 of 6)	67264	F11-AS1	F11 antisense RNA 1	12.8052	5.8869	0	5.33975
chr4	187263672	187263975	6.89809	4.02145	intron (NR_033900, intron 1 of 3)	76705	F11	coagulation factor XI	6.89809	3.87345	0	4.02145
chr12	11706932	11707311	7.78372	4.36455	intron (NR_033890, intron 5 of 7)	6157	LINC01252	long intergenic non-protein coding RNA 1252	7.78372	4.3491	0	4.36455
chr19	43728253	43728895	5.24801	3.37125	intron (NR_033888, intron 4 of 8)	-18648	PSG4	pregnancy specific beta-1-glycoprotein 4	5.24801	3.25955	0	3.37125
chr1	20743176	20743615	19.717	17.0498	intron (NR_033887, intron 1 of 11)	11892	LINC01141	long intergenic non-protein coding RNA 1141	19.717	17.0498	0	6.7967
chr1	20735645	20735865	8.48168	17.3629	intron (NR_033887, intron 1 of 11)	19532	LINC01141	long intergenic non-protein coding RNA 1141	8.48168	17.3629	0	12.7867
chr2	58861079	58861460	9.06652	4.64995	intron (NR_033873, intron 1 of 13)	113381	LINC01122	long intergenic non-protein coding RNA 1122	9.06652	4.64995	0	3.9913
chr2	58789532	58789813	8.79803	4.5056	intron (NR_033873, intron 1 of 13)	41784	LINC01122	long intergenic non-protein coding RNA 1122	8.79803	4.5056	0	3.40135
chr2	58767170	58767545	5.70458	3.41305	intron (NR_033873, intron 1 of 13)	19469	LINC01122	long intergenic non-protein coding RNA 1122	5.70458	3.41305	0	2.402
chr2	70207603	70207969	12.9845	6.6604	intron (NR_033872, intron 9 of 10)	-18389	ASPRV1	aspartic peptidase retroviral like 1	12.9845	6.6604	0	4.80405
chr2	145799302	145799659	8.24118	4.3461	intron (NR_033870, intron 3 of 4)	373946	TEX41	testis expressed 41	8.24118	4.3461	0	3.43145
chr2	145644513	145644785	11.4803	5.43255	intron (NR_033870, intron 2 of 4)	219115	TEX41	testis expressed 41	11.4803	5.43255	0	4.30435
chr2	145633698	145633949	8.71293	4.5026	intron (NR_033870, intron 2 of 4)	208289	TEX41	testis expressed 41	8.71293	4.5026	0	3.43145
chr2	145458445	145458843	6.89809	4.05155	intron (NR_033870, intron 1 of 4)	33110	TEX41	testis expressed 41	6.89809	3.87345	0	4.05155
chr12	252398	253323	18.131	11.0156	intron (NR_033859, intron 2 of 9)	5472	LOC574538	uncharacterized LOC574538	18.131	11.0156	0	3.1485
chr8	94427350	94427718	6.64627	4.96	intron (NR_033858, intron 7 of 10)	-248455	-	-	6.64627	4.96	0	4.61145
chr8	94651603	94652195	6.89809	3.87345	intron (NR_033858, intron 5 of 10)	60762	LINC00535	long intergenic non-protein coding RNA 535	6.89809	3.87345	0	3.3954
chr8	94682595	94683060	6.24254	4.02385	intron (NR_033858, intron 3 of 10)	29834	LINC00535	long intergenic non-protein coding RNA 535	6.24254	4.02385	0	2.55855
chr8	94373382	94373695	7.74903	4.1865	intron (NR_033858, intron 10 of 10)	-194459	-	-	7.74903	4.1865	0	3.0281
chr10	122541491	122542301	34.6188	13.6156	intron (NR_033850, intron 1 of 2)	-68791	WDR11	WD repeat domain 11	34.6188	13.6156	0	2.9017
chr10	45348636	45348934	7.39435	5.88085	intron (NR_033842, intron 2 of 7)	-57979	TMEM72	transmembrane protein 72	7.39435	5.88085	0	4.86425
chr9	98833729	98834135	11.1242	5.28215	intron (NR_033838, intron 1 of 8)	5811	LOC158435	uncharacterized LOC158435	11.1242	5.28215	0	5.1111
chr8	75593878	75594133	6.82139	4.49345	intron (NR_033830, intron 2 of 5)	-23923	MIR2052	microRNA 2052	6.82139	4.49345	0	3.37125
chr7	113747585	113747901	9.55543	4.80955	intron (NR_033766, intron 1 of 19)	21378	FOXP2	forkhead box P2	9.55543	4.80955	0	3.588
chr3	185677742	185678188	6.03514	3.8704	intron (NR_033752, intron 1 of 5)	207	NMRAL2P	NmrA like redox sensor 2, pseudogene	6.03514	3.8704	0	3.0883
chr1	99168512	99168933	6.84655	3.86735	intron (NR_033716, intron 8 of 8)	41486	SNX7	sorting nexin 7	6.84655	3.86735	0	3.11845
chrX	155117920	155118286	5.6835	3.4917	intron (NR_033714, intron 1 of 6)	7160	VAMP7	vesicle associated membrane protein 7	5.6835	3.40995	0	3.4917
chr1	171687404	171687669	6.08593	3.5665	intron (NR_033704, intron 4 of 8)	23843	VAMP4	vesicle associated membrane protein 4	6.08593	3.5665	0	2.3057
chr22	19073839	19074110	6.83257	4.80345	intron (NR_033674, intron 1 of 8)	35993	DGCR2	DiGeorge syndrome critical region gene 2	6.83257	4.80345	0	3.6783
chr17	9432462	9432819	8.2243	4.3339	intron (NR_033656, intron 2 of 5)	46635	STX8	syntaxin 8	8.2243	4.3339	0	3.0281
chr17	9425463	9425762	7.38343	4.03605	intron (NR_033656, intron 2 of 5)	53663	STX8	syntaxin 8	7.38343	4.03605	0	3.27495
chr8	72906530	72906759	8.62417	4.4965	intron (NR_033652, intron 4 of 4)	81175	TRPA1	transient receptor potential cation channel subfamily A member 1	8.62417	4.4965	0	3.6843
chr8	72926266	72926710	7.98501	4.8065	intron (NR_033652, intron 4 of 4)	61331	TRPA1	transient receptor potential cation channel subfamily A member 1	7.98501	4.8065	0	2.9619
chr8	72917341	72917652	6.02104	3.87345	intron (NR_033652, intron 4 of 4)	70323	TRPA1	transient receptor potential cation channel subfamily A member 1	6.02104	3.87345	0	2.9318
chr6	107172126	107173037	14.665	8.6708	intron (NR_033557, intron 5 of 6)	-59419	MIR587	microRNA 587	14.665	8.6708	0	4.6475
chr3	8483767	8484023	5.36751	6.3565	intron (NR_033378, intron 3 of 3)	59449	LMCD1-AS1	LMCD1 antisense RNA 1	5.36751	6.3565	0	5.30365
chr22	48023209	48023498	10.6207	9.92905	intron (NR_033377, intron 1 of 5)	3965	LINC00898	long intergenic non-protein coding RNA 898	10.6207	9.92905	0	9.9092
chr15	28776451	28776754	5.33932	3.7261	intron (NR_033353, intron 1 of 17)	1541	GOLGA8F	golgin A8 family member F	5.33932	3.7261	0	2.9017
chr14	61448807	61449044	6.71829	7.753	intron (NR_033344, intron 1 of 16)	960	SLC38A6	solute carrier family 38 member 6	6.71829	7.753	0	5.4903
chr1	182838380	182838868	6.12271	3.56955	intron (NR_033302, intron 15 of 28)	30185	DHX9	DExH-box helicase 9	6.12271	3.56955	0	3.0582
chr12	50812381	50812656	6.50406	3.723	intron (NR_033200, intron 2 of 11)	17926	LARP4	La ribonucleoprotein domain family member 4	6.50406	3.723	0	3.6482
chr11	86891883	86892146	12.3904	5.7304	intron (NR_033149, intron 4 of 13)	143128	TMEM135	transmembrane protein 135	12.3904	5.7304	0	4.05155
chr1	54237397	54237629	9.08369	4.65305	intron (NR_033142, intron 16 of 16)	-37636	GLIS1	GLIS family zinc finger 1	9.08369	4.65305	0	2.992
chr9	131172098	131172509	7.11496	5.7974	intron (NR_031672, intron 2 of 2).3	-9136	CERCAM	cerebral endothelial cell adhesion molecule	7.11496	5.26695	0	5.7974
chr9	131169155	131169652	4.77592	4.99065	intron (NR_031672, intron 2 of 2).3	-12036	CERCAM	cerebral endothelial cell adhesion molecule	4.77592	3.87955	0	4.99065
chr8	37195877	37196184	12.2059	5.8839	intron (NR_031672, intron 2 of 2).2	155401	LINC01605	long intergenic non-protein coding RNA 1605	12.2059	5.8839	0	3.46155
chr8	37237164	37237524	10.316	5.42645	intron (NR_031672, intron 2 of 2).2	114087	LINC01605	long intergenic non-protein coding RNA 1605	10.316	5.42645	0	3.6482
chr8	37073899	37074314	7.33511	4.03305	intron (NR_031672, intron 1 of 2).2	94635	MIR1268A	microRNA 1268a	7.33511	4.03305	0	3.46155
chr3	99305608	99306046	6.93687	3.87955	intron (NR_031662, intron 4 of 4)	-51613	COL8A1	collagen type VIII alpha 1 chain	6.93687	3.87955	0	2.6489
chr1	218934017	218934626	10.4684	5.1104	intron (NR_031644, intron 4 of 6)	318353	TGFB2-OT1	TGFB2 overlapping transcript 1	10.4684	5.1104	0	2.43215
chr1	218890966	218891247	6.58084	4.64995	intron (NR_031644, intron 4 of 6)	275138	TGFB2-OT1	TGFB2 overlapping transcript 1	6.58084	4.64995	0	4.17795
chr1	218833982	218834272	8.38199	9.59775	intron (NR_031644, intron 3 of 6)	218159	TGFB2-OT1	TGFB2 overlapping transcript 1	8.38199	9.59775	0	7.89235
chr1	218636898	218637287	7.54969	8.9869	intron (NR_031644, intron 2 of 6)	21124	TGFB2-OT1	TGFB2 overlapping transcript 1	7.54969	8.9869	0	8.7292
chr1	218731137	218731539	6.49566	3.7169	intron (NR_031644, intron 2 of 6)	115370	TGFB2-OT1	TGFB2 overlapping transcript 1	6.49566	3.7169	0	2.9619
chr17	58164478	58164947	6.49525	11.0408	intron (NR_030732, intron 1 of 2)	1116	WFDC21P	WAP four-disulfide core domain 21, pseudogene	6.49525	10.5339	0	11.0408
chr5	69512372	69512792	16.0472	10.0886	intron (NR_029426, intron 6 of 9)	9040	SMA4	glucuronidase beta pseudogene	16.0472	10.0886	0	7.20605
chr5	69499418	69499842	4.9405	4.49345	intron (NR_029426, intron 6 of 9)	21992	SMA4	glucuronidase beta pseudogene	4.9405	4.49345	0	4.21405
chr1	243234634	243234916	9.30936	5.8869	intron (NR_029401, intron 10 of 17)	30271	LINC01347	long intergenic non-protein coding RNA 1347	9.30936	5.8869	0	4.6475
chr10	51281909	51282364	6.11012	3.5604	intron (NR_029388, intron 11 of 12)	89208	PARGP1	poly(ADP-ribose) glycohydrolase pseudogene 1	6.11012	3.5604	0	2.9017
chrX	73353179	73353511	8.18715	4.3369	intron (NR_028379, intron 5 of 6)	84951	MIR421	microRNA 421	8.18715	4.3369	0	3.61805
chr5	93264954	93265194	7.78167	4.18955	intron (NR_028080, intron 4 of 8)	182330	FAM172A	family with sequence similarity 172 member A	7.78167	4.18955	0	2.9017
chr12	1150756	1151216	6.96726	4.34	intron (NR_027949, intron 2 of 15)	14072	ERC1	ELKS/RAB6-interacting/CAST family member 1	6.96726	4.34	0	3.0582
chr16	71401341	71401645	6.9023	3.8765	intron (NR_027910, intron 1 of 9)	8877	CALB2	calbindin 2	6.9023	3.8765	0	3.6482
chr21	17634544	17634801	6.48416	3.72	intron (NR_027790, intron 4 of 7)	67973	MIR99AHG	mir-99a-let-7c cluster host gene	6.48416	3.72	0	2.7452
chr7	74775399	74776170	9.46945	5.27605	intron (NR_027776, intron 5 of 5).3	91725	CASTOR2	cytosolic arginine sensor for mTORC1 subunit 2	9.46945	5.27605	0	3.61805
chr7	74785563	74785978	8.19559	4.343	intron (NR_027776, intron 5 of 5).3	81739	CASTOR2	cytosolic arginine sensor for mTORC1 subunit 2	8.19559	4.343	0	3.21475
chr16	65344457	65344732	14.8471	7.7469	intron (NR_027755, intron 8 of 8)	-134118	LINC02126	long intergenic non-protein coding RNA 2126	14.8471	7.7469	0	4.7438
chr16	65420610	65420934	5.29795	3.25345	intron (NR_027755, intron 2 of 8)	189431	LINC00922	long intergenic non-protein coding RNA 922	5.29795	3.25345	0	2.089
chr16	65580304	65580663	4.39981	3.6482	intron (NR_027755, intron 2 of 8)	29720	LINC00922	long intergenic non-protein coding RNA 922	4.39981	3.2565	0	3.6482
chr16	65606149	65606493	9.08369	4.65305	intron (NR_027755, intron 1 of 8)	3882	LINC00922	long intergenic non-protein coding RNA 922	9.08369	4.65305	0	4.02145
chr19	45056807	45057386	6.94907	9.13255	intron (NR_027754, intron 1 of 7)	3054	CEACAM22P	carcinoembryonic antigen related cell adhesion molecule 22, pseudogene	6.94907	7.9065	0	9.13255
chr21	46558617	46558939	6.29183	8.2104	intron (NR_027673, intron 3 of 12)	-13667	ADARB1	adenosine deaminase RNA specific B1	6.29183	8.2104	0	5.6167
chr8	42725369	42725753	9.17092	5.2375	intron (NR_027669, intron 3 of 5)	25857	MIR4469	microRNA 4469	9.17092	4.64085	0	5.2375
chr7	95933309	95933738	9.99778	4.963	intron (NR_027662, intron 1 of 16)	17936	SLC25A13	solute carrier family 25 member 13	9.99778	4.963	0	3.11845
chr10	47386239	47386568	8.18715	4.3369	intron (NR_027634, intron 1 of 6)	6683	SHLD2P3	shieldin complex subunit 2 pseudogene 3	8.18715	4.3369	0	4.14785
chr1	149374540	149374755	7.00068	6.01415	intron (NR_027484, intron 3 of 6)	5353	FCGR1CP	Fc fragment of IgG receptor Ic, pseudogene	7.00068	5.73345	0	6.01415
chr9	89651475	89651868	5.97658	4.40065	intron (NR_027471, intron 1 of 1)	5370	LOC440173	uncharacterized LOC440173	5.97658	3.87345	0	4.40065
chr1	143730600	143730994	7.66835	4.3339	intron (NR_027468, intron 1 of 4)	13722	LINC01138	long intergenic non-protein coding RNA 1138	7.66835	4.3339	0	2.55855
chr14	106947946	106948202	6.9023	3.8765	intron (NR_027457, intron 2 of 2)	9629	LINC00221	long intergenic non-protein coding RNA 221	6.9023	3.8765	0	3.0582
chr5	90704351	90704844	7.06905	3.86435	intron (NR_027435, intron 1 of 2)	-25407	ARRDC3	arrestin domain containing 3	7.06905	3.86435	0	1.18595
chr15	20768218	20768513	8.7347	4.963	intron (NR_027411, intron 1 of 17)	691	GOLGA8CP	golgin A8 family member C, pseudogene	8.7347	4.963	0	3.582
chr5	69774216	69774880	16.6167	7.133	intron (NR_027386, intron 3 of 5).2	-7780	LOC441081	POM121 membrane glycoprotein (rat) pseudogene	16.6167	7.133	0	5.2977
chr1	78703366	78703653	11.9175	7.2895	intron (NR_027310, intron 1 of 5)	8226	MGC27382	uncharacterized MGC27382	11.9175	7.2895	0	3.96125
chr3	14212345	14212701	7.76901	4.1804	intron (NR_027299, intron 2 of 14)	7649	-	-	7.76901	4.1804	0	3.7445
chr21	35560252	35560587	5.70458	3.65415	intron (NR_027266, intron 1 of 1)	7441	LINC00310	long intergenic non-protein coding RNA 310	5.70458	3.41305	0	3.65415
chr17	41043551	41043927	7.05399	6.5191	intron (NR_027254, intron 2 of 5)	7012	LINC00671	long intergenic non-protein coding RNA 671	7.05399	6.5191	0	4.491
chr5	17183163	17183430	9.15113	15.9512	intron (NR_027253, intron 1 of 2)	-33636	BASP1	brain abundant membrane attached signal protein 1	9.15113	15.9512	0	14.2555
chr17	16369232	16369612	5.07188	4.49345	intron (NR_027178, intron 6 of 6)	24882	SNORD65	small nucleolar RNA, C/D box 65	5.07188	4.49345	0	4.46085
chr10	705582	705935	7.7755	5.2791	intron (NR_027152, intron 1 of 2)	9741	-	-	7.7755	5.2791	0	3.86495
chrX	50434806	50435169	8.17761	4.5211	intron (NR_027121, intron 2 of 9)	122057	SHROOM4	shroom family member 4	8.17761	4.34	0	4.5211
chr6	1063941	1064444	10.6094	5.2977	intron (NR_027116, intron 1 of 3)	37375	LINC01622	long intergenic non-protein coding RNA 1622	10.6094	5.1256	0	5.2977
chr6	1056890	1057490	9.12685	4.65605	intron (NR_027116, intron 1 of 3)	44377	LINC01622	long intergenic non-protein coding RNA 1622	9.12685	4.65605	0	3.0883
chr6	1001850	1002134	11.4591	5.41735	intron (NR_027115, intron 2 of 4)	99575	LINC01622	long intergenic non-protein coding RNA 1622	11.4591	5.41735	0	3.895
chr5	9835218	9835834	7.74481	4.18345	intron (NR_027112, intron 4 of 12)	68410	LINC02112	long intergenic non-protein coding RNA 2112	7.74481	4.18345	0	3.30505
chr13	32454858	32455252	8.38294	4.3278	intron (NR_027062, intron 1 of 3)	34135	EEF1DP3	eukaryotic translation elongation factor 1 delta pseudogene 3	8.38294	4.3278	0	3.7084
chr9	21494310	21494770	5.69165	6.3565	intron (NR_027054, intron 1 of 3)	-12228	IFNE	interferon epsilon	5.69165	6.3565	0	5.30365
chr22	46438697	46438943	5.8956	8.41615	intron (NR_027036, intron 2 of 3)	1928	LINC00899	long intergenic non-protein coding RNA 899	5.8956	6.97645	0	8.41615
chr22	46451124	46451425	9.50398	17.1882	intron (NR_027034, intron 1 of 2)	-1250	PRR34	PRR34 long non-coding RNA	9.50398	17.1882	0	16.1218
chr22	46451976	46452282	6.64742	15.6222	intron (NR_027034, intron 1 of 2)	-2105	PRR34	PRR34 long non-coding RNA	6.64742	15.0394	0	15.6222
chr6	134159011	134159440	11.1242	5.28215	intron (NR_027030, intron 2 of 2)	16940	LINC01312	long intergenic non-protein coding RNA 1312	11.1242	5.28215	0	4.05155
chr5	21484943	21485252	7.14611	7.2834	intron (NR_027026, intron 3 of 4)	25508	GUSBP1	GUSB pseudogene 1	7.14611	7.2834	0	7.1157
chr5	21480163	21480562	4.04653	5.1104	intron (NR_027026, intron 3 of 4)	20773	GUSBP1	GUSB pseudogene 1	4.04653	5.1104	0	4.8702
chr22	21405762	21406171	6.65985	4.65305	intron (NR_027006, intron 4 of 10)	5717	LRRC74B	leucine rich repeat containing 74B	6.65985	4.65305	0	4.11775
chr6	73995337	73995832	7.39914	5.1165	intron (NR_027005, intron 3 of 4)	-22665	KHDC1	KH domain containing 1	7.39914	5.1165	0	4.7438
chr6	73999273	73999511	6.14426	4.65605	intron (NR_027005, intron 3 of 4)	20546	KHDC1	KH domain containing 1	6.14426	4.65605	0	4.11775
chr2	178160125	178160518	10.6875	5.2578	intron (NR_026966, intron 8 of 8)	18289	MIR6512	microRNA 6512	10.6875	5.2578	0	2.71505
chr22	28348133	28348409	8.61995	4.49345	intron (NR_026963, intron 2 of 4)	-31671	MIR3199-1	microRNA 3199-1	8.61995	4.49345	0	2.2455
chr10	119886249	119886550	9.52603	4.8065	intron (NR_026940, intron 3 of 3)	-80004	RAB11FIP2	RAB11 family interacting protein 2	9.52603	4.8065	0	3.1485
chr20	34111171	34111565	4.92347	3.87345	intron (NR_026933, intron 5 of 10)	6113	C20orf173	chromosome 20 open reading frame 173	4.92347	3.87345	0	3.11845
chr7	65859741	65859954	8.03988	7.7719	intron (NR_026873, intron 3 of 4)	5548	LINC00174	long intergenic non-protein coding RNA 174	8.03988	7.43385	0	7.7719
chr6	166338855	166339230	10.6682	10.233	intron (NR_026861, intron 1 of 1)	-61997	LINC00602	long intergenic non-protein coding RNA 602	10.6682	10.233	0	9.31915
chr12	66159225	66159513	6.48416	3.72	intron (NR_026825, intron 1 of 1)	-58871	HMGA2	high mobility group AT-hook 2	6.48416	3.72	0	2.77525
chr8	11269008	11269432	12.9159	7.43385	intron (NR_026814, intron 3 of 6)	43309	FAM167A-AS1	FAM167A antisense RNA 1	12.9159	7.43385	0	5.55055
chr6	135827430	135827824	9.98132	4.96	intron (NR_026805, intron 1 of 3)	8688	LINC00271	long intergenic non-protein coding RNA 271	9.98132	4.96	0	4.86425
chr3	138832274	138832654	5.5655	5.89	intron (NR_026783, intron 2 of 2)	9437	BPESC1	blepharophimosis, epicanthus inversus and ptosis candidate 1	5.5655	5.89	0	4.80405
chr6	26928993	26929289	13.0286	11.7829	intron (NR_026775, intron 1 of 2)	4369	LINC00240	long intergenic non-protein coding RNA 240	13.0286	11.7829	0	11.2516
chr1	48575127	48575511	8.14255	4.343	intron (NR_026749, intron 9 of 9)	72781	SKINT1L	Skint1 like (pseudogene)	8.14255	4.343	0	3.9913
chr14	29250380	29250742	6.92424	4.02145	intron (NR_026731, intron 2 of 2)	4432	LINC02282	long intergenic non-protein coding RNA 2282	6.92424	3.8704	0	4.02145
chr1	117063834	117064129	10.4531	5.2014	intron (NR_026665, intron 4 of 5)	-42533	LINC01762	long intergenic non-protein coding RNA 1762	10.4531	5.1165	0	5.2014
chr1	117108420	117108670	10.2497	9.12515	intron (NR_026665, intron 1 of 5)	5170	CD58	CD58 molecule	10.2497	9.12515	0	6.9893
chr6	3139546	3139992	8.16666	4.3369	intron (NR_026648, intron 7 of 8)	18014	TUBB2A	tubulin beta 2A class IIa	8.16666	4.3369	0	3.6783
chr13	99984077	99984428	6.98104	4.14785	intron (NR_026644, intron 6 of 8)	-19422	FKSG29	FKSG29	6.98104	3.86735	0	4.14785
chr2	218232183	218232573	8.18309	4.9569	intron (NR_026597, intron 8 of 12)	84922	DIRC3-AS1	DIRC3 antisense RNA 1	8.18309	4.9569	0	2.992
chr2	218295641	218295971	8.93587	6.83515	intron (NR_026597, intron 5 of 12)	148350	DIRC3-AS1	DIRC3 antisense RNA 1	8.93587	6.83515	0	5.2736
chr2	218419932	218420569	8.60628	5.26085	intron (NR_026597, intron 2 of 12)	201066	DIRC3	disrupted in renal carcinoma 3	8.60628	5.26085	0	4.36455
chr11	18137082	18137465	13.1532	5.9052	intron (NR_026576, intron 1 of 2)	406	SAA3P	serum amyloid A3, pseudogene	13.1532	5.9052	0	4.64155
chrX	23918367	23918700	14.4322	7.75605	intron (NR_026545, intron 1 of 7)	7524	APOO	apolipoprotein O	14.4322	7.75605	0	4.6174
chrX	99169634	99169877	7.32667	4.4549	intron (NR_024608, intron 1 of 10)	25086	XRCC6P5	X-ray repair cross complementing 6 pseudogene 5	7.32667	4.02695	0	4.4549
chr19	35581486	35581803	12.8549	10.543	intron (NR_024561, intron 1 of 3)	15531	HPN-AS1	HPN antisense RNA 1	12.8549	10.543	0	8.2295
chr10	62645672	62645944	8.19559	4.343	intron (NR_024554, intron 8 of 11)	58225	RHOBTB1	Rho related BTB domain containing 1	8.19559	4.343	0	4.08165
chr2	153604267	153604644	9.58906	4.79735	intron (NR_024526, intron 3 of 3)	30048	ARL6IP6	ADP ribosylation factor like GTPase 6 interacting protein 6	9.58906	4.79735	0	3.588
chr13	41013277	41013945	6.45969	4.02995	intron (NR_024506, intron 5 of 5)	41532	LINC00598	long intergenic non-protein coding RNA 598	6.45969	4.02995	0	2.7452
chr22	25030215	25030558	5.98966	4.65305	intron (NR_024494, intron 1 of 6)	1504	BCRP3	BCR pseudogene 3	5.98966	4.65305	0	3.11845
chr6	43894530	43894767	9.50727	13.0938	intron (NR_024478, intron 1 of 1)	35883	LINC01512	long intergenic non-protein coding RNA 1512	9.50727	12.3847	0	13.0938
chr6	43878510	43878856	9.20228	4.79735	intron (NR_024478, intron 1 of 1)	19918	LINC01512	long intergenic non-protein coding RNA 1512	9.20228	4.79735	0	2.9619
chr6	43868798	43869214	6.47225	3.7291	intron (NR_024478, intron 1 of 1)	10241	LINC01512	long intergenic non-protein coding RNA 1512	6.47225	3.7291	0	3.6482
chr11	2008231	2008546	6.20176	4.81255	intron (NR_024471, intron 1 of 3)	2762	MRPL23-AS1	MRPL23 antisense RNA 1	6.20176	4.81255	0	4.6174
chr11	67113347	67113785	5.26203	4.02695	intron (NR_024469, intron 2 of 3)	7501	POLD4	DNA polymerase delta 4, accessory subunit	5.26203	4.02695	0	3.9311
chr10	93358406	93358679	10.3347	8.21345	intron (NR_024467, intron 1 of 4)	12675	HECTD2-AS1	HECTD2 antisense RNA 1	10.3347	8.21345	0	6.45355
chr2	74614609	74614818	8.76107	7.9065	intron (NR_024463, intron 1 of 3)	1868	DCTN1-AS1	DCTN1 antisense RNA 1	8.76107	7.9065	0	5.42415
chr1	3827367	3827751	7.52287	6.1405	intron (NR_024455, intron 2 of 3)	10591	LINC01134	long intergenic non-protein coding RNA 1134	7.52287	5.59215	0	6.1405
chr10	80717304	80717653	8.92407	12.0041	intron (NR_024431, intron 8 of 9)	109727	ZMIZ1-AS1	ZMIZ1 antisense RNA 1	8.92407	10.6691	0	12.0041
chr12	8537672	8537914	6.94676	4.49345	intron (NR_024420, intron 1 of 1)	5555	LINC00937	long intergenic non-protein coding RNA 937	6.94676	4.49345	0	3.7746
chr10	89007163	89007425	4.18621	2.79	intron (NR_024397, intron 4 of 5)	22089	NUTM2A	NUT family member 2A	4.18621	2.79	0	2.1853
chr10	89059986	89060341	14.5218	6.82605	intron (NR_024397, intron 3 of 5)	-42005	LINC00863	long intergenic non-protein coding RNA 863	14.5218	6.82605	0	4.70775
chr8	128471346	128471694	15.6013	18.5938	intron (NR_024393, intron 4 of 4)	22864	CASC8	cancer susceptibility 8	15.6013	18.5938	0	13.1057
chr18	36994262	36994606	9.5218	4.80345	intron (NR_024391, intron 3 of 3)	207705	MIR924	microRNA 924	9.5218	4.80345	0	4.70775
chr18	37228013	37228427	16.0129	6.81085	intron (NR_024391, intron 2 of 3)	-26081	MIR924	microRNA 924	16.0129	6.81085	0	4.73785
chr2	112224431	112224741	7.92039	6.5069	intron (NR_024373, intron 1 of 1)	28152	MIR4435-2HG	MIR4435-2 host gene	7.92039	6.5069	0	3.9913
chr16	11679701	11680164	6.46455	6.3565	intron (NR_024320, intron 1 of 3)	297	LITAF	lipopolysaccharide induced TNF factor	6.46455	6.3565	0	5.02075
chr7	29702612	29702836	6.08174	3.56345	intron (NR_024278, intron 1 of 1)	17720	MIR550A3	microRNA 550a-3	6.08174	3.56345	0	3.17865
chr7	45771665	45771975	10.6094	5.1773	intron (NR_024271, intron 9 of 12)	36797	SEPTIN7P2	septin 7 pseudogene 2	10.6094	5.1256	0	5.1773
chr2	87782329	87782954	7.41901	5.7365	intron (NR_024204, intron 3 of 3)	27667	CYTOR	cytoskeleton regulator RNA	7.41901	5.7365	0	4.14785
chr11	71694266	71694640	7.60851	6.51	intron (NR_024147, intron 3 of 7)	-15505	IL18BP	interleukin 18 binding protein	7.60851	6.51	0	5.1773
chr9	128569387	128569709	12.3203	7.8882	intron (NR_024123, intron 2 of 6)	59070	PBX3	PBX homeobox 3	12.3203	7.8882	0	5.7974
chr2	114347108	114347436	9.08334	8.1392	intron (NR_024077, intron 2 of 10)	6042	WASH2P	WASP family homolog 2, pseudogene	9.08334	7.74995	0	8.1392
chr19	6983420	6983788	7.25216	4.49345	intron (NR_024075, intron 4 of 15)	7253	ADGRE4P	adhesion G protein-coupled receptor E4, pseudogene	7.25216	4.49345	0	4.36455
chr15	23256634	23257317	10.4811	5.1195	intron (NR_024074, intron 1 of 11)	1733	GOLGA8IP	golgin A8 family member I, pseudogene	10.4811	5.1195	0	3.9913
chr3	150721209	150721472	5.74284	3.4039	intron (NR_024066, intron 1 of 5)	-30554	CLRN1	clarin 1	5.74284	3.4039	0	1.5893
chr11	76410762	76411165	6.11043	6.893	intron (NR_024042, intron 13 of 20)	21870	GUCY2EP	guanylate cyclase 2E, pseudogene	6.11043	6.80475	0	6.893
chr8	19271683	19272121	7.12702	4.49345	intron (NR_024040, intron 8 of 9)	100415	SH2D4A	SH2 domain containing 4A	7.12702	4.49345	0	4.17795
chr8	19472043	19472419	8.93489	4.97215	intron (NR_024040, intron 1 of 9)	-12175	CSGALNACT1	chondroitin sulfate N-acetylgalactosaminyltransferase 1	8.93489	4.97215	0	4.5512
chr16	14918172	14918578	5.28806	4.6475	intron (NR_023387, intron 1 of 1)	184	ABCC6P2	ATP binding cassette subfamily C member 6 pseudogene 2	5.28806	4.02385	0	4.6475
chr7	5873280	5873540	5.9204	3.56955	intron (NR_023382, intron 2 of 6)	10619	ZNF815P	zinc finger protein 815, pseudogene	5.9204	3.56955	0	2.8656
chr17	20225830	20226053	6.22696	9.76345	intron (NR_023380, intron 1 of 15)	1454	CCDC144CP	coiled-coil domain containing 144C, pseudogene	6.22696	9.76345	0	8.54255
chr3	168263404	168263834	13.8871	6.20305	intron (NR_021485, intron 4 of 15)	-6023	MIR551B	microRNA 551b	13.8871	6.20305	0	3.8348
chr3	168185163	168185484	9.07524	4.64695	intron (NR_021485, intron 3 of 15)	-84319	MIR551B	microRNA 551b	9.07524	4.64695	0	3.46155
chr3	168116445	168116694	8.18715	4.3369	intron (NR_021485, intron 3 of 15)	149259	EGFEM1P	EGF like and EMI domain containing 1, pseudogene	8.18715	4.3369	0	2.3057
chr9	94900443	94900807	7.94795	10.1319	intron (NR_015444, intron 12 of 12)	-3124	LINC00475	long intergenic non-protein coding RNA 475	7.94795	10.0612	0	10.1319
chr16	2669724	2669983	5.68715	6.11045	intron (NR_015441, intron 3 of 3)	16468	LOC652276	potassium channel tetramerization domain containing 5 pseudogene	5.68715	4.3339	0	6.11045
chr6	22049214	22049639	8.19559	4.343	intron (NR_015410, intron 7 of 11)	97996	NBAT1	neuroblastoma associated transcript 1	8.19559	4.343	0	3.6783
chr6	22001582	22002078	27.9813	12.3999	intron (NR_015410, intron 6 of 11)	145592	NBAT1	neuroblastoma associated transcript 1	27.9813	12.3999	0	3.8047
chr6	21992408	21992855	7.82187	4.86425	intron (NR_015410, intron 6 of 11)	154791	NBAT1	neuroblastoma associated transcript 1	7.82187	4.17735	0	4.86425
chr6	21801304	21801532	8.64244	4.4904	intron (NR_015410, intron 3 of 11)	134743	CASC15	cancer susceptibility 15	8.64244	4.4904	0	4.02145
chr6	21768290	21768674	8.18937	5.57085	intron (NR_015410, intron 2 of 11)	101807	CASC15	cancer susceptibility 15	8.18937	5.57085	0	4.5211
chr2	8067928	8068238	8.62417	4.4965	intron (NR_015405, intron 2 of 2)	-28297	LOC101929551	uncharacterized LOC101929551	8.62417	4.4965	0	3.6783
chrX	56771535	56771805	9.12685	4.65605	intron (NR_015367, intron 2 of 2)	-7653	UQCRBP1	ubiquinol-cytochrome c reductase binding protein pseudogene 1	9.12685	4.65605	0	4.61145
chr19	49152525	49152921	6.04974	6.20305	intron (NR_004401, intron 1 of 4)	-3154	CA11	carbonic anhydrase 11	6.04974	6.20305	0	5.7372
chr1	84844820	84845258	8.93332	5.42345	intron (NR_003927, intron 2 of 6)	5445	UOX	urate oxidase (pseudogene)	8.93332	5.42345	0	4.3947
chr15	102507296	102507815	9.77553	7.2743	intron (NR_003659, intron 2 of 10)	-6172	MIR6859-3	microRNA 6859-3	9.77553	7.2743	0	6.20675
chr10	48932936	48933320	4.54932	3.0582	intron (NR_003611, intron 8 of 8).2	-19464	GLUD1P2	glutamate dehydrogenase 1 pseudogene 2	4.54932	2.9435	0	3.0582
chr7	72614681	72615033	6.50406	3.8709	intron (NR_003580, intron 19 of 23).2	-19817	NCF1B	neutrophil cytosolic factor 1B pseudogene	6.50406	3.723	0	3.8709
chr16	2435451	2435881	9.58299	5.89605	intron (NR_003574, intron 7 of 16)	-43726	CCNF	cyclin F	9.58299	5.89605	0	4.7137
chr8	167710	167998	8.17761	4.34	intron (NR_003572, intron 3 of 3)	-14283	ZNF596	zinc finger protein 596	8.17761	4.34	0	3.8348
chr20	56821324	56821747	6.23264	3.87345	intron (NR_003505, intron 8 of 16)	-17826	ANKRD60	ankyrin repeat domain 60	6.23264	3.87345	0	3.27495
chr6	26862398	26862684	8.76764	4.81255	intron (NR_003504, intron 3 of 8)	61792	GUSBP2	GUSB pseudogene 2	8.76764	4.81255	0	4.11775
chr8	129054067	129054718	9.65921	18.1364	intron (NR_003367, intron 5 of 8)	-7006	MIR1207	microRNA 1207	9.65921	18.1364	0	16.0556
chr8	128940854	128941199	6.15325	36.5737	intron (NR_003367, intron 2 of 8)	19943	TMEM75	transmembrane protein 75	6.15325	36.5737	0	35.4342
chr8	128858686	128858949	9.81761	27.1324	intron (NR_003367, intron 1 of 8)	50609	MIR1204	microRNA 1204	9.81761	27.1324	0	24.5138
chr8	128820909	128821173	9.06325	29.938	intron (NR_003367, intron 1 of 8)	12833	MIR1204	microRNA 1204	9.06325	28.5138	0	29.938
chr8	128814799	128815185	6.12367	22.9847	intron (NR_003367, intron 1 of 8)	6784	MIR1204	microRNA 1204	6.12367	20.7608	0	22.9847
chr8	128876163	128876654	6.02621	26.2597	intron (NR_003367, intron 1 of 8)	68200	MIR1204	microRNA 1204	6.02621	24.1707	0	26.2597
chr22	18778700	18779005	6.26275	8.063	intron (NR_003267, intron 1 of 12)	622	GGT3P	gamma-glutamyltransferase 3 pseudogene	6.26275	8.063	0	5.99595
chr3	195396185	195396751	8.7737	7.0796	intron (NR_003265, intron 7 of 14)	11558	SDHAP2	succinate dehydrogenase complex flavoprotein subunit A pseudogene 2	8.7737	6.6695	0	7.0796
chr5	90423320	90423837	5.89716	6.34735	intron (NR_003149, intron 87 of 89)	186641	LUCAT1	lung cancer associated transcript 1	5.89716	6.34735	0	4.5211
chr5	89892309	89892535	5.83297	3.8047	intron (NR_003149, intron 1 of 89)	37805	ADGRV1	adhesion G protein-coupled receptor V1	5.83297	3.72	0	3.8047
chr9	69081575	69081889	7.31623	4.02995	intron (NR_002836, intron 8 of 8)	16166	FRG1HP	FSHD region gene 1 family member H, pseudogene	7.31623	4.02995	0	2.84145
chr22	38793307	38794041	7.3552	5.7304	intron (NR_002821, intron 1 of 4)	853	TPTEP2-CSNK1E	TPTEP2-CSNK1E readthrough	7.3552	5.7304	0	4.7137
chr3	132468687	132469041	15.5899	6.65125	intron (NR_002811, intron 3 of 10)	-27561	NPHP3-ACAD11	NPHP3-ACAD11 readthrough (NMD candidate)	15.5899	6.65125	0	5.1111
chr3	132492067	132492386	6.08593	3.71435	intron (NR_002811, intron 3 of 10)	-50923	NPHP3-ACAD11	NPHP3-ACAD11 readthrough (NMD candidate)	6.08593	3.5665	0	3.71435
chr11	61385040	61385382	11.0901	8.6739	intron (NR_002775, intron 1 of 4)	2703	RPLP0P2	ribosomal protein lateral stalk subunit P0 pseudogene 2	11.0901	8.6739	0	6.88705
chr17	6775444	6775826	13.397	6.04955	intron (NR_002710, intron 2 of 13)	18740	ALOX12P2	arachidonate 12-lipoxygenase pseudogene 2	13.397	6.04955	0	5.0509
chr16	30300851	30301214	9.99778	4.963	intron (NR_002453, intron 10 of 12)	-41298	NPIPB13	nuclear pore complex interacting protein family, member B13	9.99778	4.963	0	3.55785
chr16	30318952	30319286	12.3313	6.2008	intron (NR_002453, intron 1 of 12)	27576	SMG1P5	SMG1 pseudogene 5	12.3313	5.7395	0	6.2008
chr7	6783321	6783715	14.3988	6.3504	intron (NR_002217, intron 3 of 5)	8582	PMS2CL	PMS2 C-terminal like pseudogene	14.3988	6.3504	0	5.48435
chr2	71252691	71253040	7.26267	4.19565	intron (NR_002185, intron 2 of 2)	1660	OR7E91P	olfactory receptor family 7 subfamily E member 91 pseudogene	7.26267	4.19565	0	2.02875
chr2	71253996	71254285	4.97884	3.25955	intron (NR_002185, intron 2 of 2)	2935	OR7E91P	olfactory receptor family 7 subfamily E member 91 pseudogene	4.97884	3.25955	0	2.402
chrY	9212235	9212559	4.8865	4.4965	intron (NR_001553, intron 2 of 3).2	674	FAM197Y5	family with sequence similarity 197 Y-linked member 5	4.8865	4.4965	0	3.7445
chr3	68138751	68139177	9.19627	4.6591	intron (NM_213609, intron 2 of 4)	85605	TAFA1	TAFA chemokine like family member 1	9.19627	4.6591	0	3.1846
chr10	91289551	91289870	12.3774	5.7365	intron (NM_213606, intron 2 of 7)	5603	SLC16A12	solute carrier family 16 member 12	12.3774	5.7365	0	3.4917
chr10	91241411	91241682	7.78167	4.24415	intron (NM_213606, intron 2 of 7)	25798	SLC16A12-AS1	SLC16A12 antisense RNA 1	7.78167	4.18955	0	4.24415
chr10	91279388	91279634	6.38204	6.4837	intron (NM_213606, intron 2 of 7)	15802	SLC16A12	solute carrier family 16 member 12	6.38204	5.8839	0	6.4837
chr18	43408751	43409178	6.91646	9.90775	intron (NM_213602, intron 1 of 5)	3419	SIGLEC15	sialic acid binding Ig like lectin 15	6.91646	9.90775	0	7.9585
chr12	108959839	108960052	9.861	12.5625	intron (NM_213595, intron 3 of 4)	4706	ISCU	iron-sulfur cluster assembly enzyme	9.861	12.5625	0	11.8175
chr2	11586967	11587241	6.89809	3.87345	intron (NM_212540, intron 6 of 6)	19199	E2F6	E2F transcription factor 6	6.89809	3.87345	0	3.6783
chr16	24048021	24048300	9.45449	5.26695	intron (NM_212535, intron 5 of 16)	-166277	MIR1273H	microRNA 1273h	9.45449	5.26695	0	3.86495
chr16	23916370	23916727	14.5895	6.5039	intron (NM_212535, intron 2 of 16)	69248	PRKCB	protein kinase C beta	14.5895	6.5039	0	5.45425
chr2	133693856	133694160	7.32667	4.2382	intron (NM_207481, intron 8 of 17)	20878	NCKAP5-AS1	NCKAP5 antisense RNA 1	7.32667	4.02695	0	4.2382
chr2	134172110	134172524	7.74903	4.1865	intron (NM_207481, intron 3 of 17)	148550	NCKAP5-AS2	NCKAP5 antisense RNA 2	7.74903	4.1865	0	3.21475
chr2	134188829	134189045	7.42183	4.34	intron (NM_207481, intron 3 of 17)	137094	NCKAP5	NCK associated protein 5	7.42183	4.34	0	3.4917
chr2	134084271	134084574	6.21589	3.87345	intron (NM_207481, intron 3 of 17)	60655	NCKAP5-AS2	NCKAP5 antisense RNA 2	6.21589	3.87345	0	2.46225
chr2	134247577	134248008	6.12271	3.56955	intron (NM_207481, intron 3 of 17)	78239	NCKAP5	NCK associated protein 5	6.12271	3.56955	0	3.5519
chr2	133435220	133435617	6.89809	3.87345	intron (NM_207481, intron 17 of 17)	-6266	LYPD1	LY6/PLAUR domain containing 1	6.89809	3.87345	0	3.21475
chr2	133515508	133516059	8.67644	5.57085	intron (NM_207481, intron 14 of 17)	-86631	LYPD1	LY6/PLAUR domain containing 1	8.67644	5.57085	0	4.58135
chr13	113306848	113307159	7.78167	4.18955	intron (NM_207440, intron 1 of 2)	5645	ATP11AUN	ATP11A upstream neighbor	7.78167	4.18955	0	3.8047
chr11	111396062	111396441	8.07814	4.4965	intron (NM_207430, intron 4 of 6)	10741	C11orf88	chromosome 11 open reading frame 88	8.07814	4.4965	0	2.84145
chr9	135421441	135422089	4.33434	3.8348	intron (NM_207417, intron 6 of 6)	-36228	BARHL1	BarH like homeobox 1	4.33434	3.1	0	3.8348
chr5	125970871	125971250	10.7837	5.41435	intron (NM_207408, intron 2 of 2)	3646	TEX43	testis expressed 43	10.7837	5.41435	0	1.9626
chr6	149785551	149785875	10.7529	5.89605	intron (NM_207360, intron 2 of 5)	20435	ZC3H12D	zinc finger CCCH-type containing 12D	10.7529	5.89605	0	3.92515
chr11	60638816	60639072	5.44232	6.61005	intron (NM_207341, intron 6 of 11)	3929	ZP1	zona pellucida glycoprotein 1	5.44232	5.42645	0	6.61005
chr3	127678861	127679123	6.00354	3.56955	intron (NM_207335, intron 3 of 4)	37090	KBTBD12	kelch repeat and BTB domain containing 12	6.00354	3.56955	0	2.3057
chr8	642746	643049	13.4232	10.5248	intron (NM_207332, intron 2 of 5)	38342	ERICH1	glutamate rich 1	13.4232	10.5248	0	5.8335
chr12	120450044	120450388	11.3997	5.42345	intron (NM_207311, intron 2 of 8)	22568	BICDL1	BICD family like cargo adaptor 1	11.3997	5.42345	0	4.92445
chr1	154051301	154051652	13.7439	6.3656	intron (NM_207308, intron 16 of 39)	25592	MIR5698	microRNA 5698	13.7439	6.3656	0	2.7452
chr10	117577539	117577977	8.28938	4.3308	intron (NM_207303, intron 27 of 28)	454061	GFRA1	GDNF family receptor alpha 1	8.28938	4.3308	0	3.4917
chr3	152135065	152135429	5.91567	5.2375	intron (NM_207294, intron 2 of 6)	-76468	TMEM14EP	transmembrane protein 14E, pseudogene	5.91567	3.56955	0	5.2375
chr3	152170223	152170465	7.74481	4.18345	intron (NM_207292, intron 6 of 8)	-111565	TMEM14EP	transmembrane protein 14E, pseudogene	7.74481	4.18345	0	2.21535
chr4	144310748	144311159	11.0904	5.2578	intron (NM_207123, intron 1 of 10)	46340	MIR3139	microRNA 3139	11.0904	5.2578	0	2.402
chr4	144332965	144333335	9.06652	4.64995	intron (NM_207123, intron 1 of 10)	68537	MIR3139	microRNA 3139	9.06652	4.64995	0	2.99795
chr7	5686409	5686801	6.90662	5.081	intron (NM_207111, intron 14 of 16)	33487	RNF216-IT1	RNF216 intronic transcript 1	6.90662	4.18955	0	5.081
chr1	176993983	176994418	8.12831	4.34	intron (NM_207108, intron 5 of 21)	4381	MIR488	microRNA 488	8.12831	4.34	0	2.9017
chr20	57882319	57882628	6.95861	4.1804	intron (NM_207034, intron 2 of 4)	6991	EDN3	endothelin 3	6.95861	4.1804	0	2.58865
chr3	175074724	175074978	11.3997	5.42345	intron (NM_207015, intron 5 of 13)	-12478	MIR4789	microRNA 4789	11.3997	5.42345	0	4.42485
chr3	175455596	175456101	7.74903	4.1865	intron (NM_207015, intron 12 of 13)	38273	NAALADL2-AS1	NAALADL2 antisense RNA 1	7.74903	4.1865	0	3.61805
chr3	175447135	175447512	8.28938	4.3308	intron (NM_207015, intron 11 of 13)	46798	NAALADL2-AS1	NAALADL2 antisense RNA 1	8.28938	4.3308	0	3.61805
chr3	175434413	175434689	7.38343	4.03605	intron (NM_207015, intron 11 of 13)	59570	NAALADL2-AS1	NAALADL2 antisense RNA 1	7.38343	4.03605	0	3.4917
chr3	175403117	175403562	7.31623	4.02995	intron (NM_207015, intron 11 of 13)	90782	NAALADL2-AS1	NAALADL2 antisense RNA 1	7.31623	4.02995	0	2.9318
chr3	174673231	174673772	9.33892	5.8839	intron (NM_207015, intron 1 of 13)	96390	NAALADL2	N-acetylated alpha-linked acidic dipeptidase like 2	9.33892	5.8839	0	5.26765
chr5	147281282	147281583	9.54166	8.2104	intron (NM_206966, intron 1 of 3)	4669	C5orf46	chromosome 5 open reading frame 46	9.54166	8.2104	0	5.6409
chr3	158418411	158418652	8.78749	4.64695	intron (NM_206963, intron 4 of 5)	-28049	LXN	latexin	8.78749	4.64695	0	3.27495
chr2	33226134	33226414	7.38343	4.03605	intron (NM_206943, intron 2 of 33)	53905	LTBP1	latent transforming growth factor beta binding protein 1	7.38343	4.03605	0	3.7385
chr2	33237053	33237431	7.32667	4.9546	intron (NM_206943, intron 2 of 33)	64873	LTBP1	latent transforming growth factor beta binding protein 1	7.32667	4.02695	0	4.9546
chr15	63656969	63657279	6.57085	4.49955	intron (NM_206925, intron 2 of 9)	17185	CA12	carbonic anhydrase 12	6.57085	4.49955	0	3.27495
chr15	63642429	63642814	5.90254	5.5891	intron (NM_206925, intron 2 of 9)	31688	CA12	carbonic anhydrase 12	5.90254	5.5891	0	4.8341
chr14	100625314	100625898	8.80342	6.20305	intron (NM_206918, intron 1 of 2)	406	DEGS2	delta 4-desaturase, sphingolipid 2	8.80342	6.20305	0	4.73785
chr21	47897710	47897952	6.61538	4.02695	intron (NM_206890, intron 1 of 20)	15447	DIP2A-IT1	DIP2A intronic transcript 1	6.61538	4.02695	0	2.77525
chr6	163910567	163911019	10.4531	5.1165	intron (NM_206854, intron 3 of 6)	75118	QKI	QKI, KH domain containing RNA binding	10.4531	5.1165	0	4.14785
chr1	224499165	224499551	9.08369	4.65305	intron (NM_206840, intron 4 of 21)	18533	NVL	nuclear VCP like	9.08369	4.65305	0	3.27495
chr1	224432984	224433343	14.0867	6.5191	intron (NM_206840, intron 18 of 21)	11680	MIR320B2	microRNA 320b-2	14.0867	6.5191	0	3.23885
chr1	224452922	224453363	6.65404	4.0876	intron (NM_206840, intron 17 of 21)	-8299	MIR320B2	microRNA 320b-2	6.65404	4.02695	0	4.0876
chr1	224480107	224480453	6.08174	3.56345	intron (NM_206840, intron 11 of 21)	-35437	MIR320B2	microRNA 320b-2	6.08174	3.56345	0	1.5592
chr13	100278867	100279284	8.24118	4.3461	intron (NM_206808, intron 1 of 8)	-16238	MIR4306	microRNA 4306	8.24118	4.3461	0	3.61805
chr13	100374063	100374564	7.31623	4.02995	intron (NM_206808, intron 1 of 8)	6942	CLYBL-AS1	CLYBL antisense RNA 1	7.31623	4.02995	0	2.02875
chr2	205556677	205556956	12.4292	5.7274	intron (NM_205863, intron 2 of 21)	146300	PARD3B	par-3 family cell polarity regulator beta	12.4292	5.7274	0	4.4308
chr2	205583320	205583648	9.07524	4.64695	intron (NM_205863, intron 2 of 21)	172968	PARD3B	par-3 family cell polarity regulator beta	9.07524	4.64695	0	3.65415
chr2	205734074	205734389	8.19559	4.343	intron (NM_205863, intron 2 of 21)	323715	PARD3B	par-3 family cell polarity regulator beta	8.19559	4.343	0	2.61875
chr2	206291884	206292166	11.5232	5.41435	intron (NM_205863, intron 19 of 21)	-255199	NRP2	neuropilin 2	11.5232	5.41435	0	5.394
chr2	206236925	206237202	9.48502	4.8004	intron (NM_205863, intron 18 of 21)	-310161	NRP2	neuropilin 2	9.48502	4.8004	0	2.58865
chr2	206232382	206232780	8.52806	4.4904	intron (NM_205863, intron 18 of 21)	-314643	NRP2	neuropilin 2	8.52806	4.4904	0	3.15445
chr7	135421440	135421734	6.39177	4.18955	intron (NM_205855, intron 2 of 3)	-8635	SLC13A4	solute carrier family 13 member 4	6.39177	4.18955	0	2.089
chr5	145176928	145177227	8.65511	5.5446	intron (NM_205846, intron 4 of 6)	37855	PRELID2	PRELI domain containing 2	8.65511	4.49955	0	5.5446
chr5	145205221	145205661	6.885	4.80345	intron (NM_205846, intron 1 of 6)	9491	PRELID2	PRELI domain containing 2	6.885	4.80345	0	3.27495
chr2	169427574	169428013	22.9203	8.97775	intron (NM_203463, intron 3 of 9)	-11660	MIR4774	microRNA 4774	22.9203	8.97775	0	2.02875
chr2	169453468	169453819	9.51535	4.95085	intron (NM_203463, intron 3 of 9)	14190	MIR4774	microRNA 4774	9.51535	4.95085	0	2.71505
chr1	200746196	200746427	8.6142	4.8004	intron (NM_203459, intron 2 of 16)	37625	CAMSAP2	calmodulin regulated spectrin associated protein family member 2	8.6142	4.8004	0	4.36455
chr12	77425668	77425883	7.32667	4.02695	intron (NM_203394, intron 9 of 12)	33585	E2F7	E2F transcription factor 7	7.32667	4.02695	0	3.02215
chr5	34001234	34001602	7.87682	5.1111	intron (NM_203382, intron 2 of 3)	6802	AMACR	alpha-methylacyl-CoA racemase	7.87682	4.64995	0	5.1111
chr15	49160890	49161173	9.09282	6.97345	intron (NM_203349, intron 5 of 11)	-9259	EID1	EP300 interacting inhibitor of differentiation 1	9.09282	6.97345	0	4.36455
chr11	33737007	33737369	9.52603	4.8065	intron (NM_203331, intron 4 of 4)	7085	CD59	CD59 molecule (CD59 blood group)	9.52603	4.8065	0	2.71505
chr11	119571556	119571815	7.98651	6.11045	intron (NM_203286, intron 1 of 5)	27750	NECTIN1	nectin cell adhesion molecule 1	7.98651	5.42645	0	6.11045
chr4	26412371	26412756	6.22225	5.7974	intron (NM_203283, intron 3 of 10)	79479	CCKAR	cholecystokinin A receptor	6.22225	5.26995	0	5.7974
chr1	15426803	15427439	8.82188	4.80955	intron (NM_201628, intron 10 of 14)	51839	TMEM51-AS1	TMEM51 antisense RNA 1	8.82188	4.80955	0	4.14785
chr1	15169444	15169867	17.0206	7.4369	intron (NM_201628, intron 1 of 14)	-80970	KAZN	kazrin, periplakin interacting protein	17.0206	7.4369	0	3.8047
chr1	15050783	15051321	6.00206	3.5604	intron (NM_201628, intron 1 of 14)	125839	KAZN	kazrin, periplakin interacting protein	6.00206	3.5604	0	3.0883
chr1	15168985	15169314	5.9539	3.72	intron (NM_201628, intron 1 of 14)	-81476	KAZN	kazrin, periplakin interacting protein	5.9539	3.72	0	2.6849
chr10	18447740	18448037	6.70599	5.8839	intron (NM_201597, intron 2 of 13)	18146	CACNB2	calcium voltage-gated channel auxiliary subunit beta 2	6.70599	5.8839	0	3.4917
chr10	18503863	18504247	6.61376	3.71085	intron (NM_201597, intron 2 of 13)	-45441	CACNB2	calcium voltage-gated channel auxiliary subunit beta 2	6.61376	3.71085	0	3.52175
chr10	18679416	18679857	11.038	5.2791	intron (NM_201590, intron 1 of 12)	-9877	CACNB2	calcium voltage-gated channel auxiliary subunit beta 2	11.038	5.2791	0	2.8355
chr12	42801135	42801398	6.9023	4.30435	intron (NM_201515, intron 10 of 10)	76150	PRICKLE1	prickle planar cell polarity protein 1	6.9023	3.8765	0	4.30435
chr12	3069780	3070112	9.88888	16.4391	intron (NM_201443, intron 1 of 10)	1198	TEAD4	TEA domain transcription factor 4	9.88888	16.4391	0	15.2549
chr17	10074387	10074649	6.43056	5.081	intron (NM_201433, intron 1 of 13)	27350	GAS7	growth arrest specific 7	6.43056	4.18955	0	5.081
chr17	10008911	10009332	6.41772	3.8826	intron (NM_201433, intron 1 of 13)	-69057	GAS7	growth arrest specific 7	6.41772	3.8826	0	3.37125
chr21	27380573	27381120	7.74481	4.18345	intron (NM_201413, intron 6 of 16)	131862	APP	amyloid beta precursor protein	7.74481	4.18345	0	3.7746
chr17	17043723	17044333	9.90862	6.03735	intron (NM_201274, intron 7 of 23)	65618	PLD6	phospholipase D family member 6	9.90862	6.03735	0	5.6167
chr17	17031029	17031338	7.50701	6.5439	intron (NM_201274, intron 4 of 23)	78463	PLD6	phospholipase D family member 6	7.50701	4.9569	0	6.5439
chr17	16955015	16955398	6.93123	4.58135	intron (NM_201274, intron 1 of 23)	9132	MPRIP	myosin phosphatase Rho interacting protein	6.93123	4.5056	0	4.58135
chr1	3291930	3292181	6.73118	5.7365	intron (NM_199454, intron 3 of 16)	-79092	ARHGEF16	Rho guanine nucleotide exchange factor 16	6.73118	5.7365	0	4.14785
chr1	3347883	3348227	8.00776	6.0803	intron (NM_199454, intron 15 of 16)	-23092	ARHGEF16	Rho guanine nucleotide exchange factor 16	8.00776	5.59515	0	6.0803
chr1	3091410	3091818	5.45887	5.2074	intron (NM_199454, intron 1 of 16)	47075	MIR4251	microRNA 4251	5.45887	4.34	0	5.2074
chr10	64143940	64144220	14.4266	8.8243	intron (NM_199451, intron 2 of 7)	-9194	LOC283045	uncharacterized LOC283045	14.4266	8.8243	0	7.01345
chr19	19016383	19016745	5.50617	9.8549	intron (NM_199442, intron 3 of 8)	-9028	CERS1	ceramide synthase 1	5.50617	9.6191	0	9.8549
chr13	52953255	52953678	11.8898	5.57695	intron (NM_199263, intron 3 of 3)	27163	THSD1	thrombospondin type 1 domain containing 1	11.8898	5.57695	0	4.2501
chr5	170825635	170826007	6.37521	4.963	intron (NM_199185, intron 6 of 9)	11113	NPM1	nucleophosmin 1	6.37521	4.963	0	3.40135
chr20	56283859	56284281	5.43689	9.75425	intron (NM_199171, intron 1 of 3)	961	PMEPA1	prostate transmembrane protein, androgen induced 1	5.43689	9.75425	0	9.51175
chr11	18289515	18289816	9.19627	4.6591	intron (NM_199161, intron 2 of 3)	1893	SAA1	serum amyloid A1	9.19627	4.6591	0	3.33515
chr9	124980498	124980771	6.32016	5.1195	intron (NM_199160, intron 4 of 8)	3385	LHX6	LIM homeobox 6	6.32016	5.1195	0	4.6776
chr19	10982567	10983140	4.88884	10.9145	intron (NM_199141, intron 1 of 15)	600	CARM1	coactivator associated arginine methyltransferase 1	4.88884	9.4534	0	10.9145
chr14	99881915	99882341	12.8737	5.8869	intron (NM_199123, intron 6 of 8)	65098	SETD3	SET domain containing 3, actin histidine methyltransferase	12.8737	5.8869	0	5.1412
chr10	104829283	104829530	10.0288	5.1165	intron (NM_199076, intron 5 of 6)	123657	NT5C2	5'-nucleotidase, cytosolic II	10.0288	5.1165	0	4.0274
chr1	190322742	190322943	6.48416	3.72	intron (NM_199051, intron 2 of 7)	122298	BRINP3	BMP/retinoic acid inducible neural specific 3	6.48416	3.72	0	3.33515
chr7	104266392	104266741	10.6094	5.1256	intron (NM_199000, intron 1 of 2)	177973	LHFPL3-AS1	LHFPL3 antisense RNA 1	10.6094	5.1256	0	3.1485
chr18	30677214	30677422	6.48416	3.72	intron (NM_198995, intron 19 of 21)	-324344	KLHL14	kelch like family member 14	6.48416	3.72	0	3.0883
chr13	51375529	51375798	9.52773	4.79735	intron (NM_198989, intron 1 of 1)	-6328	DLEU7-AS1	DLEU7 antisense RNA 1	9.52773	4.79735	0	2.9318
chr13	51371245	51371566	6.41788	3.7169	intron (NM_198989, intron 1 of 1)	-10586	DLEU7-AS1	DLEU7 antisense RNA 1	6.41788	3.7169	0	2.46225
chr13	51332832	51333199	6.17142	3.7084	intron (NM_198989, intron 1 of 1)	-48976	DLEU7-AS1	DLEU7 antisense RNA 1	6.17142	3.5574	0	3.7084
chr13	96280735	96281052	7.43387	4.3491	intron (NM_198968, intron 7 of 22)	16067	DZIP1	DAZ interacting zinc finger protein 1	7.43387	4.3491	0	3.895
chr2	39057796	39058034	8.14919	4.9569	intron (NM_198963, intron 13 of 23)	45160	DHX57	DExH-box helicase 57	8.14919	4.9569	0	4.76795
chr4	79823358	79823764	7.78167	4.18955	intron (NM_198892, intron 15 of 15)	37021	PAQR3	progestin and adipoQ receptor family member 3	7.78167	4.18955	0	3.588
chr4	79798024	79798331	9.08369	4.65305	intron (NM_198892, intron 13 of 15)	56271	-	-	9.08369	4.65305	0	2.3057
chr13	46381694	46382008	6.48416	5.32785	intron (NM_198849, intron 1 of 1)	43995	SIAH3	siah E3 ubiquitin protein ligase family member 3	6.48416	3.72	0	5.32785
chr20	49471494	49471755	9.92646	6.98255	intron (NM_198799, intron 4 of 4)	54704	ADNP	activity dependent neuroprotector homeobox	9.92646	6.98255	0	3.96125
chr20	49472524	49472859	8.51072	6.3565	intron (NM_198799, intron 4 of 4)	53637	ADNP	activity dependent neuroprotector homeobox	8.51072	6.3565	0	5.3338
chr5	78260756	78260990	8.1083	4.3369	intron (NM_198709, intron 3 of 7)	20893	ARSB	arylsulfatase B	8.1083	4.3369	0	3.96125
chr12	40642433	40642787	4.93903	3.103	intron (NM_198578, intron 7 of 50)	23797	LRRK2	leucine rich repeat kinase 2	4.93903	3.103	0	2.9017
chr12	40632066	40632424	11.2983	5.7426	intron (NM_198578, intron 5 of 50)	13432	LRRK2	leucine rich repeat kinase 2	11.2983	5.7426	0	3.1846
chr12	40725682	40726058	9.55543	4.80955	intron (NM_198578, intron 39 of 50)	-61326	MUC19	mucin 19, oligomeric	9.55543	4.80955	0	3.0582
chr1	11771176	11771474	8.4529	5.1165	intron (NM_198545, intron 3 of 6)	19544	DRAXIN	dorsal inhibitory axon guidance protein	8.4529	5.1165	0	3.8047
chr18	76883957	76884174	6.08593	4.9546	intron (NM_198531, intron 4 of 29)	54790	ATP9B	ATPase phospholipid transporting 9B (putative)	6.08593	3.5665	0	4.9546
chr18	77070167	77070458	8.491	4.49345	intron (NM_198531, intron 15 of 29)	-85460	NFATC1	nuclear factor of activated T cells 1	8.491	4.49345	0	3.588
chr17	74677325	74677645	5.59603	5.1773	intron (NM_198530, intron 3 of 3)	7484	MXRA7	matrix remodeling associated 7	5.59603	4.963	0	5.1773
chr15	90591251	90591693	6.26532	4.1926	intron (NM_198526, intron 1 of 4)	41485	MIR3174	microRNA 3174	6.26532	4.1926	0	3.27495
chr11	11359616	11359856	7.32667	4.02695	intron (NM_198516, intron 7 of 10)	15168	CSNK2A3	casein kinase 2 alpha 3	7.32667	4.02695	0	3.8348
chr11	11556548	11556871	10.6361	8.41615	intron (NM_198516, intron 1 of 10)	86852	GALNT18	polypeptide N-acetylgalactosaminyltransferase 18	10.6361	7.2895	0	8.41615
chr11	11534713	11535289	6.77775	4.5026	intron (NM_198516, intron 1 of 10)	108560	GALNT18	polypeptide N-acetylgalactosaminyltransferase 18	6.77775	4.5026	0	4.36455
chr3	193052915	193053193	5.6835	3.40995	intron (NM_198505, intron 9 of 29)	28021	ATP13A5-AS1	ATP13A5 antisense RNA 1	5.6835	3.40995	0	2.5284
chr1	196294320	196294693	8.19559	4.343	intron (NM_198503, intron 19 of 27)	257105	MIR4735	microRNA 4735	8.19559	4.343	0	3.81065
chr1	196378846	196379084	7.84295	4.1926	intron (NM_198503, intron 12 of 27)	172646	MIR4735	microRNA 4735	7.84295	4.1926	0	3.8348
chr1	173635768	173636227	10.9279	5.26695	intron (NM_198493, intron 1 of 5)	3004	ANKRD45	ankyrin repeat domain 45	10.9279	5.26695	0	4.20805
chr3	189023227	189023503	7.24362	5.5891	intron (NM_198485, intron 4 of 5)	-64982	TPRG1-AS2	TPRG1 antisense RNA 2	7.24362	5.5891	0	5.26765
chr9	124941927	124942250	7.74928	4.3369	intron (NM_198469, intron 4 of 4)	19901	MORN5	MORN repeat containing 5	7.74928	4.3369	0	3.6482
chr13	45769648	45769900	6.21706	4.02695	intron (NM_198404, intron 1 of 1)	5401	KCTD4	potassium channel tetramerization domain containing 4	6.21706	4.02695	0	2.58865
chr7	4982256	4982559	5.84086	3.7169	intron (NM_198403, intron 1 of 6)	16437	MMD2	monocyte to macrophage differentiation associated 2	5.84086	3.7169	0	3.52175
chr15	56138352	56138650	8.71293	4.5512	intron (NM_198400, intron 11 of 21)	70828	NEDD4	NEDD4 E3 ubiquitin protein ligase	8.71293	4.5026	0	4.5512
chr5	153735893	153736235	5.10931	4.11775	intron (NM_198321, intron 4 of 11)	9398	MIR1294	microRNA 1294	5.10931	3.8765	0	4.11775
chr5	153573919	153574196	14.9177	18.9068	intron (NM_198321, intron 1 of 11)	3762	GALNT10	polypeptide N-acetylgalactosaminyltransferase 10	14.9177	18.9068	0	16.0616
chr6	66084615	66085105	5.20808	4.1865	intron (NM_198283, intron 7 of 9)	73549	LOC441155	zinc finger CCCH-type domain-containing-like	5.20808	4.1865	0	3.21475
chr6	66104209	66104511	5.55081	4.5271	intron (NM_198283, intron 6 of 9)	93049	LOC441155	zinc finger CCCH-type domain-containing-like	5.55081	4.4965	0	4.5271
chr6	66140244	66140873	8.11767	5.26695	intron (NM_198283, intron 4 of 9)	129247	LOC441155	zinc finger CCCH-type domain-containing-like	8.11767	5.26695	0	4.6836
chr6	66177939	66178307	6.84926	4.64385	intron (NM_198283, intron 4 of 9)	111574	EYS	eyes shut homolog	6.84926	4.64385	0	2.992
chrX	19966970	19967275	9.17092	4.64085	intron (NM_198279, intron 7 of 10)	21260	BCLAF3	BCLAF1 and THRAP3 family member 3	9.17092	4.64085	0	2.7452
chr1	114474138	114474356	5.76768	8.99605	intron (NM_198268, intron 1 of 15)	-2100	HIPK1-AS1	HIPK1 antisense RNA 1	5.76768	8.99605	0	6.8629
chr12	122774479	122774898	9.46875	4.80345	intron (NM_198240, intron 18 of 23)	-23620	VPS33A	VPS33A core subunit of CORVET and HOPS complexes	9.46875	4.80345	0	4.30435
chr9	119245086	119245382	9.2586	4.6378	intron (NM_198187, intron 5 of 8)	-21328	ASTN2-AS1	ASTN2 antisense RNA 1	9.2586	4.6378	0	4.0876
chr11	7715747	7716203	6.86242	3.8765	intron (NM_198185, intron 13 of 15)	11966	OVCH2	ovochymase 2 (gene/pseudogene)	6.86242	3.8765	0	2.21535
chr3	190964524	190964803	10.0388	4.96605	intron (NM_198184, intron 3 of 4)	-12269	OSTN-AS1	OSTN antisense RNA 1	10.0388	4.96605	0	4.92445
chr3	69918786	69919086	8.34061	5.081	intron (NM_198177, intron 1 of 9)	3561	MITF	melanocyte inducing transcription factor	8.34061	4.8004	0	5.081
chr1	24670754	24671278	7.79429	4.9569	intron (NM_198174, intron 11 of 15)	21486	GRHL3	grainyhead like transcription factor 3	7.79429	4.9569	0	4.6475
chr3	69811053	69811536	11.9186	5.5739	intron (NM_198159, intron 1 of 9)	-1413	MITF	melanocyte inducing transcription factor	11.9186	5.5739	0	4.0876
chr12	65809665	65809998	6.12271	3.56955	intron (NM_198080, intron 4 of 5)	137064	MSRB3	methionine sulfoxide reductase B3	6.12271	3.56955	0	3.27495
chr1	167436554	167436988	9.58906	4.79735	intron (NM_198053, intron 1 of 7)	51076	CD247	CD247 molecule	9.58906	4.79735	0	3.30505
chr1	169209904	169210278	7.76901	4.1804	intron (NM_197972, intron 7 of 11)	-127026	BLZF1	basic leucine zipper nuclear factor 1	7.76901	4.1804	0	3.0582
chr1	169257179	169257550	5.69619	3.40695	intron (NM_197972, intron 6 of 11)	-79753	BLZF1	basic leucine zipper nuclear factor 1	5.69619	3.40695	0	2.2455
chr1	169132395	169132655	7.74481	4.30435	intron (NM_197972, intron 11 of 11)	56578	ATP1B1	ATPase Na+/K+ transporting subunit beta 1	7.74481	4.18345	0	4.30435
chr15	65769248	65769575	6.9023	4.4549	intron (NM_197960, intron 12 of 20)	40265	DPP8	dipeptidyl peptidase 8	6.9023	3.8765	0	4.4549
chr18	60595588	60596128	6.48416	3.72	intron (NM_194449, intron 10 of 16)	213186	PHLPP1	PH domain and leucine rich repeat protein phosphatase 1	6.48416	3.72	0	3.36525
chr18	60458524	60458758	6.93687	3.87955	intron (NM_194449, intron 1 of 16)	75969	PHLPP1	PH domain and leucine rich repeat protein phosphatase 1	6.93687	3.87955	0	2.2455
chr9	97052048	97052301	6.50406	3.723	intron (NM_194320, intron 2 of 4)	30626	ZNF169	zinc finger protein 169	6.50406	3.723	0	3.02215
chr1	100596205	100596498	8.35955	8.36385	intron (NM_194292, intron 1 of 16)	2300	SASS6	SAS-6 centriolar assembly protein	8.35955	8.36385	0	7.1399
chr9	124767881	124768237	8.37841	5.61075	intron (NM_194252, intron 3 of 3)	87826	TTLL11	tubulin tyrosine ligase like 11	8.37841	5.41735	0	5.61075
chr9	124792227	124792461	7.31623	4.02995	intron (NM_194252, intron 3 of 3)	63541	TTLL11	tubulin tyrosine ligase like 11	7.31623	4.02995	0	3.30505
chr2	185599154	185599520	11.9951	5.5891	intron (NM_194250, intron 1 of 3)	136244	ZNF804A	zinc finger protein 804A	11.9951	5.5891	0	4.11775
chr2	185729214	185729564	9.98931	4.9569	intron (NM_194250, intron 1 of 3)	266296	ZNF804A	zinc finger protein 804A	9.98931	4.9569	0	3.6843
chr2	185645736	185645994	8.19559	4.86425	intron (NM_194250, intron 1 of 3)	182772	ZNF804A	zinc finger protein 804A	8.19559	4.343	0	4.86425
chr2	185519720	185519950	6.55551	3.7261	intron (NM_194250, intron 1 of 3)	56742	ZNF804A	zinc finger protein 804A	6.55551	3.7261	0	1.18595
chr2	185499340	185500058	5.69619	3.40695	intron (NM_194250, intron 1 of 3)	36606	ZNF804A	zinc finger protein 804A	5.69619	3.40695	0	2.3719
chr7	137652190	137652659	10.1668	5.5747	intron (NM_194071, intron 1 of 11)	14330	-	-	10.1668	5.1074	0	5.5747
chr7	137628996	137629345	9.08369	4.65305	intron (NM_194071, intron 1 of 11)	-8924	-	-	9.08369	4.65305	0	3.40135
chr8	67042101	67042389	7.66648	8.05995	intron (NM_184085, intron 2 of 9)	2967	TRIM55	tripartite motif containing 55	7.66648	8.05995	0	5.4301
chr3	62704084	62704555	12.3904	5.7304	intron (NM_183394, intron 3 of 27)	156745	CADPS	calcium dependent secretion activator	12.3904	5.7304	0	5.61075
chr3	62672176	62672691	8.64244	4.4904	intron (NM_183394, intron 3 of 27)	188631	CADPS	calcium dependent secretion activator	8.64244	4.4904	0	2.8054
chr6	3743205	3743520	4.85374	3.56955	intron (NM_183373, intron 1 of 4)	8884	PXDC1	PX domain containing 1	4.85374	3.56955	0	3.0883
chr1	211658464	211659174	6.08731	3.8704	intron (NM_183059, intron 1 of 2)	7440	RD3	retinal degeneration 3, GUCY2D regulator	6.08731	3.8704	0	3.46155
chr20	35101230	35101479	8.46326	8.2295	intron (NM_183006, intron 1 of 6)	11168	DLGAP4	DLG associated protein 4	8.46326	7.43385	0	8.2295
chr20	35103196	35103883	7.59817	7.1759	intron (NM_183006, intron 1 of 6)	13353	DLGAP4	DLG associated protein 4	7.59817	6.80775	0	7.1759
chr19	35535207	35535576	9.66319	7.7469	intron (NM_182983, intron 2 of 12)	3981	HPN	hepsin	9.66319	7.7469	0	4.58135
chr19	2395746	2396248	9.63607	5.7274	intron (NM_182973, intron 1 of 16)	6228	TMPRSS9	transmembrane serine protease 9	9.63607	5.7274	0	5.51445
chr6	11212960	11213315	11.1468	6.98255	intron (NM_182966, intron 2 of 2)	19778	NEDD9	neural precursor cell expressed, developmentally down-regulated 9	11.1468	6.98255	0	4.491
chr11	19991588	19991846	7.33511	4.03305	intron (NM_182964, intron 10 of 37)	-52385	NAV2	neuron navigator 2	7.33511	4.03305	0	2.87155
chr6	152792725	152793139	9.98931	4.9569	intron (NM_182961, intron 15 of 145)	91267	SYNE1-AS1	SYNE1 antisense RNA 1	9.98931	4.9569	0	2.8054
chr3	145824808	145825189	9.98931	4.9569	intron (NM_182943, intron 4 of 19)	54284	PLOD2	procollagen-lysine,2-oxoglutarate 5-dioxygenase 2	9.98931	4.9569	0	4.17795
chr3	64516234	64516453	6.85625	3.9913	intron (NM_182920, intron 38 of 39)	-30679	ADAMTS9-AS1	ADAMTS9 antisense RNA 1	6.85625	3.87345	0	3.9913
chr14	64645568	64646145	10.0792	5.26765	intron (NM_182914, intron 96 of 115)	-35003	SYNE2	spectrin repeat containing nuclear envelope protein 2	10.0792	4.95085	0	5.26765
chr14	64419711	64420001	8.65511	4.49955	intron (NM_182914, intron 7 of 115)	100173	SYNE2	spectrin repeat containing nuclear envelope protein 2	8.65511	4.49955	0	4.17795
chr14	64520603	64521005	7.32667	4.02695	intron (NM_182914, intron 48 of 115)	41039	MIR548H1	microRNA 548h-1	7.32667	4.02695	0	2.1191
chr14	64376695	64377016	9.06652	4.64995	intron (NM_182914, intron 2 of 115)	57172	SYNE2	spectrin repeat containing nuclear envelope protein 2	9.06652	4.64995	0	3.6482
chr14	64331145	64331359	8.61995	4.49345	intron (NM_182914, intron 1 of 115)	11569	SYNE2	spectrin repeat containing nuclear envelope protein 2	8.61995	4.49345	0	2.77525
chr3	47323089	47323353	8.30879	7.75605	intron (NM_182902, intron 1 of 20)	-1109	KLHL18	kelch like family member 18	8.30879	7.75605	0	6.24275
chr7	28570059	28570431	7.36102	6.0502	intron (NM_182899, intron 3 of 9)	95011	CREB5	cAMP responsive element binding protein 5	7.36102	5.89	0	6.0502
chr7	28447440	28447679	8.88346	10.7025	intron (NM_182899, intron 1 of 9)	-4585	CREB5	cAMP responsive element binding protein 5	8.88346	10.7025	0	10.0776
chr7	28340896	28341307	5.70036	4.18345	intron (NM_182899, intron 1 of 9)	2161	CREB5	cAMP responsive element binding protein 5	5.70036	4.18345	0	3.96125
chr8	27532482	27532926	19.469	13.3391	intron (NM_182826, intron 5 of 5)	-26490	MIR3622A	microRNA 3622a	19.469	13.3391	0	7.3265
chr10	13231791	13232305	7.87307	4.34	intron (NM_182751, intron 10 of 19)	-27221	RNU6-2	RNA, U6 small nuclear 2	7.87307	4.34	0	3.37125
chr20	8849133	8849429	11.4622	5.5739	intron (NM_182734, intron 32 of 32)	-200420	PLCB4	phospholipase C beta 4	11.4622	5.5739	0	1.3425
chr20	8856285	8856547	10.5325	5.42345	intron (NM_182734, intron 32 of 32)	-193285	PLCB4	phospholipase C beta 4	10.5325	5.42345	0	4.36455
chr20	8806505	8806761	6.48416	3.72	intron (NM_182734, intron 32 of 32)	-243068	PLCB4	phospholipase C beta 4	6.48416	3.72	0	3.11845
chr20	8538221	8538743	22.728	9.0021	intron (NM_182734, intron 3 of 32)	309131	PLCB1-IT1	PLCB1 intronic transcript 1	22.728	9.0021	0	5.8275
chr20	8447504	8447854	11.2036	5.57995	intron (NM_182734, intron 3 of 32)	218328	PLCB1-IT1	PLCB1 intronic transcript 1	11.2036	5.57995	0	3.895
chr20	8555017	8555411	11.1596	5.43565	intron (NM_182734, intron 3 of 32)	325863	PLCB1-IT1	PLCB1 intronic transcript 1	11.1596	5.43565	0	3.6482
chr20	8370054	8370406	8.75009	9.2847	intron (NM_182734, intron 3 of 32)	140879	PLCB1-IT1	PLCB1 intronic transcript 1	8.75009	9.2847	0	8.66895
chr20	8597546	8597785	6.48416	3.72	intron (NM_182734, intron 3 of 32)	368314	PLCB1-IT1	PLCB1 intronic transcript 1	6.48416	3.72	0	2.43215
chr20	8733406	8733697	8.40389	11.3134	intron (NM_182734, intron 23 of 32)	-316150	PLCB4	phospholipase C beta 4	8.40389	11.3134	0	10.2943
chr20	8225263	8225559	7.71309	5.2791	intron (NM_182734, intron 2 of 32)	-3940	PLCB1-IT1	PLCB1 intronic transcript 1	7.71309	5.2791	0	3.582
chr20	8226860	8227128	6.76851	4.963	intron (NM_182734, intron 2 of 32)	-2357	PLCB1-IT1	PLCB1 intronic transcript 1	6.76851	4.963	0	4.9304
chr5	158302430	158302712	5.97813	4.1804	intron (NM_182708, intron 5 of 14)	224199	EBF1	EBF transcription factor 1	5.97813	4.1804	0	2.8355
chr7	104973075	104973386	6.9023	3.8765	intron (NM_182692, intron 2 of 15)	-34004	SRPK2	SRSF protein kinase 2	6.9023	3.8765	0	3.30505
chr3	89360734	89361087	12.7316	7.2804	intron (NM_182644, intron 3 of 6)	204236	EPHA3	EPH receptor A3	12.7316	7.2804	0	3.2448
chr3	89266655	89266889	10.9206	5.26995	intron (NM_182644, intron 3 of 6)	110098	EPHA3	EPH receptor A3	10.9206	5.26995	0	2.58865
chr8	12972438	12972755	18.7708	9.9108	intron (NM_182643, intron 6 of 17)	1157	DLC1	DLC1 Rho GTPase activating protein	18.7708	9.9108	0	6.9893
chr8	13017689	13018039	8.15869	5.081	intron (NM_182643, intron 5 of 17)	-27055	DLC1	DLC1 Rho GTPase activating protein	8.15869	4.64695	0	5.081
chr8	13088645	13089034	7.46159	4.92445	intron (NM_182643, intron 5 of 17)	45218	DLC1	DLC1 Rho GTPase activating protein	7.46159	4.03915	0	4.92445
chr17	65905046	65905405	10.9012	5.26765	intron (NM_182641, intron 9 of 27)	83445	BPTF	bromodomain PHD finger transcription factor	10.9012	5.26695	0	5.26765
chr17	65976545	65977180	12.9886	9.90775	intron (NM_182641, intron 27 of 27)	12903	C17orf58	chromosome 17 open reading frame 58	12.9886	9.90775	0	7.7719
chr2	10282528	10282875	5.28805	4.64995	intron (NM_182626, intron 3 of 3)	1192	-	-	5.28805	4.64995	0	4.0876
chr19	44313759	44314303	11.0183	5.89605	intron (NM_182573, intron 1 of 4)	-7418	LYPD5	LY6/PLAUR domain containing 5	11.0183	5.89605	0	5.0509
chr10	18871755	18872062	7.32667	4.02695	intron (NM_182543, intron 8 of 10)	68658	NSUN6	NOP2/Sun RNA methyltransferase 6	7.32667	4.02695	0	2.089
chr12	70267118	70267588	11.9951	5.5891	intron (NM_182530, intron 2 of 24)	48250	MYRFL	myelin regulatory factor like	11.9951	5.5891	0	4.36455
chr2	187706756	187707012	9.58906	4.79735	intron (NM_182521, intron 3 of 8)	7013	ZSWIM2	zinc finger SWIM-type containing 2	9.58906	4.79735	0	4.5211
chr12	96275480	96275753	6.89809	3.87345	intron (NM_182496, intron 10 of 15)	22907	SNRPF	small nuclear ribonucleoprotein polypeptide F	6.89809	3.87345	0	3.6482
chr1	6340946	6341198	6.01291	4.96055	intron (NM_181866, intron 8 of 8)	-20037	GPR153	G protein-coupled receptor 153	6.01291	4.8065	0	4.96055
chr1	6354386	6354816	6.79187	4.03605	intron (NM_181866, intron 7 of 8)	-33566	GPR153	G protein-coupled receptor 153	6.79187	4.03605	0	2.61875
chr8	79438057	79438446	9.17092	4.64085	intron (NM_181839, intron 1 of 2)	9915	PKIA	cAMP-dependent protein kinase inhibitor alpha	9.17092	4.64085	0	4.46085
chr5	138954532	138954871	7.69393	4.64995	intron (NM_181838, intron 2 of 7)	13950	UBE2D2	ubiquitin conjugating enzyme E2 D2	7.69393	4.64995	0	3.0883
chr22	30022533	30022797	7.66786	8.37295	intron (NM_181831, intron 1 of 14)	23120	NF2	neurofibromin 2	7.66786	8.37295	0	7.7057
chr4	2097615	2097907	6.75912	4.1865	intron (NM_181808, intron 19 of 25)	36522	NAT8L	N-acetyltransferase 8 like	6.75912	4.1865	0	3.96125
chr4	2156151	2156356	7.27703	4.5026	intron (NM_181808, intron 16 of 25)	87638	HAUS3	HAUS augmin like complex subunit 3	7.27703	4.5026	0	3.96125
chr11	31346721	31347070	8.64244	4.9546	intron (NM_181807, intron 3 of 8)	44462	DCDC1	doublecortin domain containing 1	8.64244	4.4904	0	4.9546
chr6	123017964	123018297	7.9985	8.36385	intron (NM_181795, intron 3 of 4)	44256	PKIB	cAMP-dependent protein kinase inhibitor beta	7.9985	8.36385	0	6.7967
chr5	150698940	150699278	4.66058	3.26255	intron (NM_181776, intron 9 of 9)	-15775	SLC36A3	solute carrier family 36 member 3	4.66058	3.26255	0	2.9017
chr1	209862073	209862585	9.17647	5.02075	intron (NM_181755, intron 1 of 6)	2804	HSD11B1	hydroxysteroid 11-beta dehydrogenase 1	9.17647	4.79735	0	5.02075
chr7	107012841	107013167	12.8822	5.893	intron (NM_181733, intron 8 of 20)	-97498	GPR22	G protein-coupled receptor 22	12.8822	5.893	0	4.4308
chr7	106870681	106871120	10.4488	5.11345	intron (NM_181733, intron 18 of 20)	61440	HBP1	HMG-box transcription factor 1	10.4488	5.11345	0	3.8348
chr9	139117967	139118383	8.30658	6.7967	intron (NM_181701, intron 2 of 11)	19512	QSOX2	quiescin sulfhydryl oxidase 2	8.30658	6.513	0	6.7967
chr9	139121425	139121670	8.53966	6.6695	intron (NM_181701, intron 1 of 11)	16140	QSOX2	quiescin sulfhydryl oxidase 2	8.53966	6.6695	0	6.3331
chr10	35605086	35605646	8.98086	4.80955	intron (NM_181698, intron 3 of 11)	-20436	CCNY	cyclin Y	8.98086	4.80955	0	3.6843
chrX	70753707	70754280	6.61111	4.963	intron (NM_181673, intron 1 of 21)	1081	OGT	O-linked N-acetylglucosamine (GlcNAc) transferase	6.61111	4.963	0	4.5211
chr17	65644848	65645131	4.97014	3.41305	intron (NM_181671, intron 6 of 9)	-68960	NOL11	nucleolar protein 11	4.97014	3.41305	0	2.3057
chr17	65630092	65630465	4.93042	3.5604	intron (NM_181671, intron 6 of 9)	-83671	NOL11	nucleolar protein 11	4.93042	3.5604	0	3.2448
chr17	65503148	65503460	9.01077	5.42415	intron (NM_181671, intron 1 of 9)	-35603	MIR548D2	microRNA 548d-2	9.01077	4.95085	0	5.42415
chr7	88961445	88961780	12.9494	5.88085	intron (NM_181646, intron 3 of 3)	-536581	TEX47	testis expressed 47	12.9494	5.88085	0	4.76795
chr7	101543360	101543729	7.25732	5.57695	intron (NM_181552, intron 1 of 23)	82662	CUX1	cut like homeobox 1	7.25732	5.57695	0	4.3345
chr5	67538620	67538918	5.23405	3.40695	intron (NM_181523, intron 2 of 15)	27185	PIK3R1	phosphoinositide-3-kinase regulatory subunit 1	5.23405	3.40695	0	3.36525
chr5	52107046	52107360	8.56422	5.42645	intron (NM_181501, intron 1 of 28)	23067	ITGA1	integrin subunit alpha 1	8.56422	5.42645	0	4.6776
chr5	52134512	52134828	7.72598	4.48735	intron (NM_181501, intron 1 of 28)	50534	ITGA1	integrin subunit alpha 1	7.72598	4.48735	0	2.9619
chr18	13380299	13380831	10.7886	6.81085	intron (NM_181481, intron 1 of 5)	46968	LDLRAD4-AS1	LDLRAD4 antisense RNA 1	10.7886	6.81085	0	2.61875
chr2	223129542	223129896	11.418	5.42045	intron (NM_181457, intron 4 of 7)	-33147	CCDC140	coiled-coil domain containing 140	11.418	5.42045	0	4.92445
chr12	14569685	14569894	8.24118	4.3461	intron (NM_181352, intron 1 of 14)	31791	ATF7IP	activating transcription factor 7 interacting protein	8.24118	4.3461	0	2.1853
chr7	98680835	98681164	6.75912	3.8765	intron (NM_181349, intron 1 of 17)	60744	SMURF1	SMAD specific E3 ubiquitin protein ligase 1	6.75912	3.8765	0	2.58865
chr2	179338731	179338963	10.2139	7.59955	intron (NM_181342, intron 2 of 3)	4508	FKBP7	FKBP prolyl isomerase 7	10.2139	7.59955	0	5.70705
chr16	66603841	66604156	5.57066	4.02995	intron (NM_181270, intron 2 of 3)	3648	CMTM1	CKLF like MARVEL transmembrane domain containing 1	5.57066	4.02995	0	3.8348
chr16	66603099	66603502	7.4513	4.8004	intron (NM_181268, intron 1 of 3)	2950	CMTM1	CKLF like MARVEL transmembrane domain containing 1	7.4513	4.8004	0	3.1485
chr15	101066279	101066715	9.58906	4.79735	intron (NM_178842, intron 2 of 12)	17994	CERS3	ceramide synthase 3	9.58906	4.79735	0	2.2816
chr3	167232899	167233217	4.9166	3.1	intron (NM_178824, intron 12 of 14)	-41138	SERPINI2	serpin family I member 2	4.9166	3.1	0	2.71505
chr10	18955829	18956155	9.92716	4.96	intron (NM_178815, intron 2 of 5)	7679	ARL5B	ADP ribosylation factor like GTPase 5B	9.92716	4.96	0	2.7452
chr17	1906213	1906578	5.70055	5.14715	intron (NM_178568, intron 1 of 1)	-14615	LOC105371485	uncharacterized LOC105371485	5.70055	4.65605	0	5.14715
chr9	14640537	14641156	7.26347	10.2208	intron (NM_178566, intron 7 of 9)	52634	ZDHHC21	zinc finger DHHC-type containing 21	7.26347	10.2208	0	8.8255
chr8	109014251	109014657	8.61995	4.49345	intron (NM_178565, intron 2 of 5)	79713	RSPO2	R-spondin 2	8.61995	4.49345	0	2.9619
chr4	2061542	2061767	9.4776	9.35525	intron (NM_178557, intron 1 of 2)	415	NAT8L	N-acetyltransferase 8 like	9.4776	8.53255	0	9.35525
chr12	62106982	62107347	12.0772	5.59215	intron (NM_178539, intron 4 of 4)	479456	TAFA2	TAFA chemokine like family member 2	12.0772	5.59215	0	5.0509
chr1	173559774	173560161	8.69182	4.48735	intron (NM_178527, intron 4 of 27)	12266	SLC9C2	solute carrier family 9 member C2 (putative)	8.69182	4.48735	0	3.8709
chr19	19220363	19220738	11.4687	10.1921	intron (NM_178526, intron 7 of 7)	28760	TMEM161A	transmembrane protein 161A	11.4687	9.92905	0	10.1921
chr17	53229636	53229935	7.36658	4.02385	intron (NM_178509, intron 17 of 17)	-112536	HLF	HLF transcription factor, PAR bZIP family member	7.36658	4.02385	0	2.58865
chr17	47304810	47305204	7.24093	6.97955	intron (NM_178500, intron 1 of 2)	3121	PHOSPHO1	phosphoethanolamine/phosphocholine phosphatase	7.24093	6.97955	0	6.6763
chr12	119798237	119798856	8.18715	4.3369	intron (NM_178499, intron 1 of 13)	26029	CCDC60	coiled-coil domain containing 60	8.18715	4.3369	0	2.84145
chr3	192550915	192551537	12.4863	7.9065	intron (NM_178496, intron 1 of 1)	84724	MB21D2	Mab-21 domain containing 2	12.4863	7.9065	0	6.67035
chr20	61154738	61155135	9.17479	6.5252	intron (NM_178463, intron 2 of 3)	3423	MIR1-1	microRNA 1-1	9.17479	6.5252	0	6.26695
chr5	126333930	126334374	5.72862	4.4308	intron (NM_178450, intron 1 of 4)	32348	3-Mar	membrane associated ring-CH-type finger 3	5.72862	4.02995	0	4.4308
chr9	139962261	139962599	6.77351	13.2503	intron (NM_178448, intron 1 of 5)	2598	SAPCD2	suppressor APC domain containing 2	6.77351	11.9395	0	13.2503
chr3	191084587	191084889	15.4663	6.65735	intron (NM_178335, intron 4 of 11)	-36413	UTS2B	urotensin 2B	15.4663	6.65735	0	6.57405
chr3	191060208	191060597	7.0457	6.513	intron (NM_178335, intron 1 of 11)	-12077	UTS2B	urotensin 2B	7.0457	6.513	0	5.26765
chr4	56745312	56745700	6.41732	4.64995	intron (NM_178237, intron 9 of 17)	25690	EXOC1	exocyst complex component 1	6.41732	4.64995	0	3.55785
chr8	15598329	15598775	9.69061	4.81565	intron (NM_178234, intron 7 of 9)	200956	TUSC3	tumor suppressor candidate 3	9.69061	4.81565	0	2.21535
chr15	89433749	89434063	8.26191	5.7304	intron (NM_178232, intron 1 of 4)	4951	HAPLN3	hyaluronan and proteoglycan link protein 3	8.26191	5.7304	0	5.26765
chr1	156521726	156522114	9.28613	6.20605	intron (NM_178229, intron 13 of 37)	20476	IQGAP3	IQ motif containing GTPase activating protein 3	9.28613	6.20605	0	5.58065
chr1	156523714	156524085	6.45602	6.5138	intron (NM_178229, intron 13 of 37)	18497	IQGAP3	IQ motif containing GTPase activating protein 3	6.45602	5.1165	0	6.5138
chr5	32047634	32048077	6.11026	5.59215	intron (NM_178140, intron 7 of 24)	-111590	MIR4279	microRNA 4279	6.11026	5.59215	0	5.21335
chr5	32009439	32009759	6.71238	4.73785	intron (NM_178140, intron 5 of 24)	-73334	MIR4279	microRNA 4279	6.71238	3.86735	0	4.73785
chr5	31913497	31913799	9.44047	6.9704	intron (NM_178140, intron 2 of 24)	22617	MIR4279	microRNA 4279	9.44047	6.9704	0	5.14715
chr5	31712235	31712644	7.48173	4.64695	intron (NM_178140, intron 1 of 24)	72922	PDZD2	PDZ domain containing 2	7.48173	4.64695	0	3.30505
chr3	138045055	138045323	14.9259	9.6008	intron (NM_178130, intron 3 of 11)	3539	NME9	NME/NM23 family member 9	14.9259	9.6008	0	7.69975
chrX	1600555	1601225	11.8983	5.583	intron (NM_178129, intron 1 of 1).2	-28235	ASMTL	acetylserotonin O-methyltransferase like	11.8983	5.583	0	5.1412
chr1	24695787	24696074	18.034	11.9426	intron (NM_178122, intron 6 of 7)	-44047	NIPAL3	NIPA like domain containing 3	18.034	11.9426	0	8.35595
chr1	24706378	24706712	15.4535	7.73475	intron (NM_178122, intron 3 of 7)	-33432	NIPAL3	NIPA like domain containing 3	15.4535	7.73475	0	6.26695
chr1	24717835	24718098	16.9046	10.8469	intron (NM_178122, intron 2 of 7)	-22011	NIPAL3	NIPA like domain containing 3	16.9046	10.8469	0	8.85555
chr13	42677356	42677725	7.35639	7.60255	intron (NM_178009, intron 1 of 29)	-34638	DGKH	diacylglycerol kinase eta	7.35639	7.60255	0	4.86425
chr19	49057031	49057420	8.45522	5.58605	intron (NM_177973, intron 1 of 6)	1796	SULT2B1	sulfotransferase family 2B member 1	8.45522	5.58605	0	3.2448
chr8	96261010	96261242	9.52603	4.8065	intron (NM_177965, intron 5 of 5)	-19938	C8orf37-AS1	C8orf37 antisense RNA 1	9.52603	4.8065	0	3.9973
chr8	110401555	110402251	6.67709	6.35345	intron (NM_177531, intron 8 of 77)	27197	PKHD1L1	PKHD1 like 1	6.67709	6.35345	0	6.02605
chr8	110399444	110399788	5.35926	5.57995	intron (NM_177531, intron 6 of 77)	24910	PKHD1L1	PKHD1 like 1	5.35926	5.57995	0	5.3338
chr8	110379771	110380086	7.23616	8.67995	intron (NM_177531, intron 2 of 77)	5222	PKHD1L1	PKHD1 like 1	7.23616	8.67995	0	8.4823
chr8	110388068	110388672	5.93211	8.2104	intron (NM_177531, intron 2 of 77)	13664	PKHD1L1	PKHD1 like 1	5.93211	8.2104	0	8.14515
chr1	202587512	202587997	7.68236	8.0569	intron (NM_177402, intron 1 of 8)	24827	SYT2	synaptotagmin 2	7.68236	8.0569	0	7.79605
chr1	165281723	165282008	9.52603	4.8065	intron (NM_177398, intron 3 of 8)	43613	LMX1A	LIM homeobox transcription factor 1 alpha	9.52603	4.8065	0	4.5211
chr1	165272684	165273002	6.00235	4.73785	intron (NM_177398, intron 3 of 8)	52635	LMX1A	LIM homeobox transcription factor 1 alpha	6.00235	3.56345	0	4.73785
chr1	62548338	62548727	9.54275	4.8004	intron (NM_176877, intron 32 of 42)	-4004	MIR3116-2	microRNA 3116-2	9.54275	4.8004	0	2.21535
chr1	62305452	62305790	14.4886	6.3443	intron (NM_176877, intron 17 of 42)	97472	PATJ	PATJ crumbs cell polarity complex component	14.4886	6.3443	0	3.9311
chrY	59336639	59337329	5.55811	3.8348	intron (NM_176786, intron 5 of 8)	6732	IL9R	interleukin 9 receptor	5.55811	3.5604	0	3.8348
chr11	250763	251076	6.61531	4.1839	intron (NM_175932, intron 8 of 10)	14111	PSMD13	proteasome 26S subunit, non-ATPase 13	6.61531	3.8704	0	4.1839
chr12	29769952	29770297	5.28787	3.2565	intron (NM_175861, intron 6 of 17)	-119505	OVCH1	ovochymase 1	5.28787	3.2565	0	2.7452
chr5	129434742	129435050	12.8822	5.893	intron (NM_175856, intron 2 of 2)	194373	CHSY3	chondroitin sulfate synthase 3	12.8822	5.893	0	3.30505
chr5	129474487	129474747	8.988	5.081	intron (NM_175856, intron 2 of 2)	234094	CHSY3	chondroitin sulfate synthase 3	8.988	4.64385	0	5.081
chr20	4139283	4139636	11.5278	6.03125	intron (NM_175842, intron 1 of 8)	10033	SMOX	spermine oxidase	11.5278	6.03125	0	4.6475
chr1	207880675	207881051	16.7029	7.14215	intron (NM_175710, intron 9 of 11)	-44520	CD46	CD46 molecule	16.7029	7.14215	0	2.9619
chr22	39540444	39540781	5.85747	6.19995	intron (NM_175709, intron 2 of 5)	8043	CBX7	chromobox 7	5.85747	6.19995	0	5.7372
chr3	2413781	2414135	4.54932	2.9435	intron (NM_175607, intron 3 of 24)	133445	CNTN4	contactin 4	4.54932	2.9435	0	2.05885
chr11	99804773	99805076	12.4031	5.7395	intron (NM_175566, intron 4 of 21)	378048	CNTN5	contactin 5	12.4031	5.7395	0	4.40065
chr11	100066686	100067025	6.9023	3.8765	intron (NM_175566, intron 12 of 21)	-491552	ARHGAP42	Rho GTPase activating protein 42	6.9023	3.8765	0	3.30505
chr7	28000167	28000514	9.521	6.513	intron (NM_175061, intron 2 of 4)	-219736	JAZF1-AS1	JAZF1 antisense RNA 1	9.521	6.513	0	5.3699
chr7	28136321	28136596	9.10515	4.80345	intron (NM_175061, intron 1 of 4)	-83618	JAZF1-AS1	JAZF1 antisense RNA 1	9.10515	4.80345	0	2.21535
chr7	28195007	28195389	7.5472	6.03435	intron (NM_175061, intron 1 of 4)	-24878	JAZF1-AS1	JAZF1 antisense RNA 1	7.5472	6.03435	0	4.76795
chr7	28044866	28045108	6.93687	3.87955	intron (NM_175061, intron 1 of 4)	-175089	JAZF1-AS1	JAZF1 antisense RNA 1	6.93687	3.87955	0	2.992
chr7	28094742	28095013	5.52745	3.588	intron (NM_175061, intron 1 of 4)	-125199	JAZF1-AS1	JAZF1 antisense RNA 1	5.52745	3.40995	0	3.588
chr7	28176551	28177249	5.43782	3.4039	intron (NM_175061, intron 1 of 4)	-43176	JAZF1-AS1	JAZF1 antisense RNA 1	5.43782	3.4039	0	3.0883
chr7	28155576	28155941	5.18198	3.40995	intron (NM_175061, intron 1 of 4)	-64318	JAZF1-AS1	JAZF1 antisense RNA 1	5.18198	3.40995	0	1.9626
chr3	102168200	102168435	7.74481	4.18345	intron (NM_175056, intron 2 of 10)	14458	ZPLD1	zona pellucida like domain containing 1	7.74481	4.18345	0	2.402
chr17	3850040	3850406	9.59853	7.2804	intron (NM_174958, intron 8 of 22)	17535	ATP2A3	ATPase sarcoplasmic/endoplasmic reticulum Ca2+ transporting 3	9.59853	7.2804	0	5.42415
chr17	3838470	3838778	7.03193	4.96	intron (NM_174958, intron 16 of 22)	-18664	P2RX1	purinergic receptor P2X 1	7.03193	4.96	0	4.17795
chr4	99049968	99050542	9.07524	4.64695	intron (NM_174952, intron 2 of 10)	14136	STPG2	sperm tail PG-rich repeat containing 2	9.07524	4.64695	0	4.20805
chr4	39561316	39561654	7.81522	4.343	intron (NM_174921, intron 3 of 4)	32026	UGDH-AS1	UGDH antisense RNA 1	7.81522	4.343	0	3.61805
chr4	39572732	39573000	6.925	4.8944	intron (NM_174921, intron 3 of 4)	43407	UGDH-AS1	UGDH antisense RNA 1	6.925	4.80955	0	4.8944
chr17	48194630	48194901	7.72961	6.64615	intron (NM_174920, intron 4 of 10)	12481	SAMD14	sterile alpha motif domain containing 14	7.72961	6.19995	0	6.64615
chr11	36113040	36113427	8.10653	6.6665	intron (NM_174902, intron 3 of 5)	-13782	LOC101928510	uncharacterized LOC101928510	8.10653	6.6665	0	4.3947
chr5	60370994	60371517	9.06652	4.64995	intron (NM_174889, intron 2 of 3)	-86888	SMIM15-AS1	SMIM15 antisense RNA 1	9.06652	4.64995	0	3.52175
chr18	56388813	56389163	6.98104	3.86735	intron (NM_173844, intron 8 of 15)	-49883	LOC101927322	uncharacterized LOC101927322	6.98104	3.86735	0	3.33515
chr8	27815448	27815712	11.7461	8.0478	intron (NM_173833, intron 3 of 8)	34789	SCARA5	scavenger receptor class A member 5	11.7461	8.0478	0	6.29705
chr6	109464389	109464634	7.74481	4.18345	intron (NM_173830, intron 1 of 10)	14004	CEP57L1	centrosomal protein 57 like 1	7.74481	4.18345	0	2.9318
chr3	120412237	120412621	7.31623	4.02995	intron (NM_173825, intron 6 of 7)	-11011	HGD	homogentisate 1,2-dioxygenase	7.31623	4.02995	0	3.895
chr5	115322053	115322440	9.42646	4.96	intron (NM_173800, intron 3 of 19)	24095	LVRN	laeverin	9.42646	4.96	0	4.3947
chr5	115346826	115347113	8.91102	4.5087	intron (NM_173800, intron 14 of 19)	-40194	ARL14EPL	ADP ribosylation factor like GTPase 14 effector protein like	8.91102	4.5087	0	3.43145
chrX	138905924	138906181	7.33511	4.03305	intron (NM_173694, intron 2 of 29)	8395	ATP11C	ATPase phospholipid transporting 11C	7.33511	4.03305	0	2.02875
chr9	127861421	127862006	10.227	5.43255	intron (NM_173690, intron 2 of 18)	44125	SCAI	suppressor of cancer cell invasion	10.227	5.43255	0	3.20875
chr8	126238413	126238948	6.82803	4.1804	intron (NM_173685, intron 5 of 7)	134597	NSMCE2	NSE2 (MMS21) homolog, SMC5-SMC6 complex SUMO ligase	6.82803	4.1804	0	2.089
chr8	126346314	126346952	4.90136	3.9311	intron (NM_173685, intron 5 of 7)	-95930	TRIB1	tribbles pseudokinase 1	4.90136	3.72	0	3.9311
chr8	126186641	126186884	7.20061	6.5008	intron (NM_173685, intron 4 of 7)	82679	NSMCE2	NSE2 (MMS21) homolog, SMC5-SMC6 complex SUMO ligase	7.20061	6.5008	0	5.5866
chr8	126157224	126157719	12.6031	8.99605	intron (NM_173685, intron 3 of 7)	53388	NSMCE2	NSE2 (MMS21) homolog, SMC5-SMC6 complex SUMO ligase	12.6031	8.99605	0	2.089
chr8	126136017	126136362	11.3008	7.59035	intron (NM_173685, intron 3 of 7)	32106	NSMCE2	NSE2 (MMS21) homolog, SMC5-SMC6 complex SUMO ligase	11.3008	7.59035	0	5.394
chr8	10834674	10835010	7.82068	4.3369	intron (NM_173683, intron 1 of 2)	57970	MIR598	microRNA 598	7.82068	4.3369	0	3.27495
chr8	10929726	10930007	6.77494	4.4965	intron (NM_173683, intron 1 of 2)	-5267	LOC101929269	uncharacterized LOC101929269	6.77494	4.4965	0	4.11775
chr7	150086008	150086331	8.94764	4.81565	intron (NM_173680, intron 2 of 2)	9763	ZNF775	zinc finger protein 775	8.94764	4.81565	0	3.7746
chr5	118193437	118193704	8.61995	4.49345	intron (NM_173666, intron 4 of 5)	-116711	MIR1244-3	microRNA 1244-3	8.61995	4.49345	0	3.8408
chr3	143077006	143077396	9.10995	4.64385	intron (NM_173653, intron 14 of 15)	16113	SLC9A9-AS1	SLC9A9 antisense RNA 1	9.10995	4.64385	0	3.0883
chr3	143161710	143161981	9.36367	9.0422	intron (NM_173653, intron 12 of 15)	100757	SLC9A9-AS1	SLC9A9 antisense RNA 1	9.36367	8.063	0	9.0422
chr3	143201202	143201456	7.82187	4.17735	intron (NM_173653, intron 11 of 15)	140241	SLC9A9-AS1	SLC9A9 antisense RNA 1	7.82187	4.17735	0	3.8348
chr2	186622118	186622450	13.9759	6.20905	intron (NM_173651, intron 9 of 22)	-17080	FSIP2-AS2	FSIP2 antisense RNA 2	13.9759	6.20905	0	5.26765
chr2	27502815	27503209	7.92664	5.57085	intron (NM_173650, intron 5 of 6)	-2285	TRIM54	tripartite motif containing 54	7.92664	5.57085	0	4.6475
chr18	67713432	67713771	8.02431	8.0569	intron (NM_173630, intron 40 of 48)	-89189	CD226	CD226 molecule	8.02431	8.0569	0	6.3331
chr17	76470423	76470808	5.45345	3.7169	intron (NM_173628, intron 54 of 80)	-10377	DNAH17-AS1	DNAH17 antisense RNA 1	5.45345	3.7169	0	3.1485
chr12	51073406	51073823	10.4408	7.43385	intron (NM_173602, intron 8 of 37)	-84175	ATF1	activating transcription factor 1	10.4408	7.43385	0	3.30505
chr12	40963515	40963870	10.512	5.1074	intron (NM_173600, intron 173 of 173)	-122552	CNTN1	contactin 1	10.512	5.1074	0	3.0883
chr12	118025513	118025836	11.9356	5.58605	intron (NM_173598, intron 5 of 19)	-226067	NOS1	nitric oxide synthase 1	11.9356	5.58605	0	4.491
chr12	118117619	118117933	8.89455	4.96605	intron (NM_173598, intron 4 of 19)	288252	KSR2	kinase suppressor of ras 2	8.89455	4.96605	0	3.3954
chr12	642227	642576	9.36267	6.5069	intron (NM_173593, intron 1 of 19)	53251	LOC105369595	uncharacterized LOC105369595	9.36267	6.5069	0	6.29705
chr12	573952	574324	9.26053	8.8182	intron (NM_173593, intron 1 of 19)	4595	B4GALNT3	beta-1,4-N-acetyl-galactosaminyltransferase 3	9.26053	8.8182	0	5.4301
chr12	80719317	80719670	5.29795	3.25345	intron (NM_173591, intron 34 of 57)	116260	OTOGL	otogelin like	5.29795	3.25345	0	2.02875
chr12	80676713	80676972	7.31623	4.02995	intron (NM_173591, intron 25 of 57)	73609	OTOGL	otogelin like	7.31623	4.02995	0	3.0281
chr12	80658259	80658477	7.80374	8.5204	intron (NM_173591, intron 18 of 57)	55135	OTOGL	otogelin like	7.80374	8.5204	0	6.54985
chr10	27999457	27999845	5.89202	5.59255	intron (NM_173576, intron 5 of 6)	-33893	MKX-AS1	MKX antisense RNA 1	5.89202	4.65305	0	5.59255
chr18	59549827	59550158	5.7596	3.588	intron (NM_173557, intron 1 of 1)	10312	RNF152	ring finger protein 152	5.7596	3.41605	0	3.588
chr9	101505225	101505477	6.02606	4.14785	intron (NM_173551, intron 14 of 14)	-33872	GABBR2	gamma-aminobutyric acid type B receptor subunit 2	6.02606	4.02995	0	4.14785
chr9	15606719	15607402	10.7187	9.15255	intron (NM_173550, intron 6 of 25)	54055	CCDC171	coiled-coil domain containing 171	10.7187	9.15255	0	7.9827
chr9	15914358	15914830	8.76132	6.81695	intron (NM_173550, intron 24 of 25)	338511	C9orf92	chromosome 9 open reading frame 92	8.76132	6.81695	0	4.40065
chr9	15873723	15874163	12.258	8.6678	intron (NM_173550, intron 23 of 25)	320938	CCDC171	coiled-coil domain containing 171	12.258	8.6678	0	7.6395
chr9	15711727	15712115	5.18665	5.42345	intron (NM_173550, intron 11 of 25)	158916	CCDC171	coiled-coil domain containing 171	5.18665	5.42345	0	3.7746
chr8	87991083	87991533	7.14142	5.7274	intron (NM_173538, intron 4 of 10)	112632	CNBD1	cyclic nucleotide binding domain containing 1	7.14142	5.7274	0	5.2375
chr8	87957456	87957741	6.93687	4.31035	intron (NM_173538, intron 4 of 10)	78922	CNBD1	cyclic nucleotide binding domain containing 1	6.93687	3.87955	0	4.31035
chr8	87889499	87889810	12.0772	5.59215	intron (NM_173538, intron 1 of 10)	10978	CNBD1	cyclic nucleotide binding domain containing 1	12.0772	5.59215	0	3.5519
chr8	62408675	62409033	9.55543	4.80955	intron (NM_173519, intron 5 of 5)	193554	ASPH	aspartate beta-hydroxylase	9.55543	4.80955	0	3.7746
chr6	154800818	154801435	7.37008	5.7365	intron (NM_173515, intron 1 of 12)	30627	CNKSR3	CNKSR family member 3	7.37008	5.7365	0	4.8944
chr2	203583379	203583622	6.51095	3.8765	intron (NM_173511, intron 2 of 7)	83599	FAM117B	family with sequence similarity 117 member B	6.51095	3.8765	0	3.33515
chr1	234108519	234109027	9.07524	4.64695	intron (NM_173508, intron 2 of 7)	68315	SLC35F3	solute carrier family 35 member F3	9.07524	4.64695	0	3.2448
chr1	234250420	234250988	8.99984	4.9691	intron (NM_173508, intron 2 of 7)	-99253	SLC35F3	solute carrier family 35 member F3	8.99984	4.9691	0	4.73785
chr18	21242049	21242483	9.37531	9.07235	intron (NM_173505, intron 1 of 9)	583	ANKRD29	ankyrin repeat domain 29	9.37531	8.8395	0	9.07235
chr15	43088663	43089081	7.57022	4.04215	intron (NM_173500, intron 9 of 14)	-59455	CDAN1	codanin 1	7.57022	4.04215	0	3.37125
chr15	43183745	43183992	5.26675	3.25045	intron (NM_173500, intron 1 of 14)	29139	TTBK2	tau tubulin kinase 2	5.26675	3.25045	0	1.71575
chr16	20890362	20890830	6.08746	4.03305	intron (NM_173475, intron 1 of 2)	-20594	LYRM1	LYR motif containing 1	6.08746	4.03305	0	2.99795
chr3	66124338	66124557	9.06652	4.64995	intron (NM_173471, intron 1 of 10)	5162	SLC25A26	solute carrier family 25 member 26	9.06652	4.64995	0	4.58135
chr5	177701318	177701676	9.05088	7.6056	intron (NM_173465, intron 5 of 28)	-41674	PHYKPL	5-phosphohydroxy-L-lysine phospho-lyase	9.05088	7.6056	0	7.4529
chr5	177916268	177916615	12.8261	7.8913	intron (NM_173465, intron 2 of 28)	101115	COL23A1	collagen type XXIII alpha 1 chain	12.8261	7.8913	0	7.36255
chr5	177928152	177928449	7.83665	9.572	intron (NM_173465, intron 2 of 28)	89256	COL23A1	collagen type XXIII alpha 1 chain	7.83665	9.2786	0	9.572
chr5	177965918	177966225	5.78977	7.9004	intron (NM_173465, intron 2 of 28)	51485	COL23A1	collagen type XXIII alpha 1 chain	5.78977	7.9004	0	4.86425
chr4	24931857	24932155	8.99118	4.9691	intron (NM_173463, intron 1 of 12)	-17406	CCDC149	coiled-coil domain containing 149	8.99118	4.9691	0	3.61805
chr4	24980261	24980656	5.02305	3.40695	intron (NM_173463, intron 1 of 12)	1368	CCDC149	coiled-coil domain containing 149	5.02305	3.40695	0	2.1853
chr12	72389839	72390052	7.78167	4.37055	intron (NM_173353, intron 8 of 10)	57319	TPH2	tryptophan hydroxylase 2	7.78167	4.18955	0	4.37055
chr10	74947437	74947702	8.18715	4.3369	intron (NM_173348, intron 3 of 13)	19692	FAM149B1	family with sequence similarity 149 member B1	8.18715	4.3369	0	3.96125
[truncated: 12,211 more rows]
